# Supplementary material for: Phosphatidyl Ethanolamine Binding Protein FLOWERING LOCUS T-like 12 (OsFTL12) Regulates the Rice Heading Date under Different Day-Length Conditions
Source: Int J Mol Sci. 2024 Jan 24;25(3):1449. doi: 10.3390/ijms25031449 (PMC10855395; doi:10.3390/ijms25031449)
Supplement: Supplementary file 1 [file ijms-25-01449-s001.zip]

Archive with 9 entries (9 files):
- OsFTL12 SP Table/OsFTL12 SP file proof.pdf
- OsFTL12 SP Table/Table S1 61 orthgeous.xlsx
- OsFTL12 SP Table/Table S2 Place.xlsx
- OsFTL12 SP Table/Table S3 promotor rice.xlsx
- OsFTL12 SP Table/Table S4 promotor 1Kb AT.xlsx
- OsFTL12 SP Table/Table S5 RED data.xlsx
- OsFTL12 SP Table/Table S6 OsFTL12 off target predictor.xlsx
- OsFTL12 SP Table/Table S7DEGs.xlsx
- OsFTL12 SP Table/Table S8 Primer.xlsx
