# Supplementary material for: Phosphatidyl Ethanolamine Binding Protein FLOWERING LOCUS T-like 12 (OsFTL12) Regulates the Rice Heading Date under Different Day-Length Conditions
Source: Int J Mol Sci. 2024 Jan 24;25(3):1449. doi: 10.3390/ijms25031449 (PMC10855395; doi:10.3390/ijms25031449)
Supplement: Supplementary file 1 [file ijms-25-01449-s001.zip › OsFTL12 SP Table/Table S1 61 orthgeous.xlsx]

## Sheet: orthologues-ComparaOrthologs-Or
Table S1. OsFTL12 orthologues in different plant species
Species	Type	Orthologue	Target %id	Query %id	GOC Score	WGA Coverage	High Confidence
Aegilops tauschii	1-to-1View Gene Tree	AET2Gv20263500Compare Regions (2D:79,809,997-79,812,474:-1)View Sequence Alignments	0.8786	0.8786	n/a	n/a	Yes
Brachypodium distachyon	1-to-1View Gene Tree	BRADI_1g38150v3Compare Regions (1:34,450,048-34,452,399:1)View Sequence Alignments	0.8786	0.8786	n/a	n/a	Yes
Caenorhabditis elegans	Many-to-manyView Gene Tree	mrpl-38 (WBGene00021327)I:1,019,827-1,029,910:-1View Sequence Alignments	0.1114	0.2659	n/a	n/a	No
C.savignyi	Many-to-manyView Gene Tree	ENSCSAVG00000003042reftig_238:1,020,959-1,026,844:1View Sequence Alignments	0.1642	0.2601	n/a	n/a	No
Dioscorea rotundata	1-to-manyView Gene Tree	Dr09350Compare Regions (20:9,175,816-9,178,544:1)View Sequence Alignments	0.6215	0.6358	n/a	n/a	Yes
Drosophila melanogaster	Many-to-manyView Gene Tree	a5 (FBgn0011294)2L:1,329,161-1,329,993:1View Sequence Alignments	0.2143	0.2601	n/a	n/a	No
Drosophila melanogaster	Many-to-manyView Gene Tree	mRpL38 (FBgn0030552)X:14,226,289-14,227,949:1View Sequence Alignments	0.1346	0.3237	n/a	n/a	No
Drosophila melanogaster	Many-to-manyView Gene Tree	CG10298 (FBgn0037432)3R:6,343,002-6,343,799:1View Sequence Alignments	0.2727	0.2948	n/a	n/a	No
Drosophila melanogaster	Many-to-manyView Gene Tree	CG17919 (FBgn0037433)3R:6,344,029-6,345,087:1View Sequence Alignments	0.2426	0.2832	n/a	n/a	No
Eragrostis curvula	1-to-1View Gene Tree	EJB05_41215Compare Regions (3:2,333,336-2,335,510:-1)View Sequence Alignments	0.8261	0.8786	n/a	n/a	Yes
Eragrostis tef	1-to-manyView Gene Tree	Et_s1327-4.40-1.path1Compare Regions (scaffold1327:426,427-428,548:1)View Sequence Alignments	0.896	0.896	n/a	n/a	Yes
Eragrostis tef	1-to-manyView Gene Tree	Et_s9869-0.28-1.path1Compare Regions (scaffold9869:87,135-89,259:-1)View Sequence Alignments	0.8902	0.8902	n/a	n/a	Yes
Glycine max	Many-to-manyView Gene Tree	GLYMA_16G044100Compare Regions (16:4,135,885-4,137,742:-1)View Sequence Alignments	0.6105	0.6069	n/a	n/a	Yes
Glycine max	Many-to-manyView Gene Tree	GLYMA_19G108200Compare Regions (19:36,049,111-36,051,851:1)View Sequence Alignments	0.5872	0.5838	n/a	n/a	Yes
Human	1-to-manyView Gene Tree	MRPL38 (ENSG00000204316)17:75,898,644-75,905,093:-1View Sequence Alignments	0.1211	0.2659	n/a	n/a	No
Hordeum vulgare	1-to-1View Gene Tree	HORVU2Hr1G023180Compare Regions (chr2H:68,833,704-68,836,778:1)View Sequence Alignments	0.7957	0.8555	n/a	n/a	Yes
Leersia perrieri	1-to-1View Gene Tree	LPERR06G14970Compare Regions (6:13,528,223-13,532,017:-1)View Sequence Alignments	0.9306	0.9306	100	100	Yes
Lupinus angustifolius	Many-to-manyView Gene Tree	TanjilG_05674Compare Regions (LG17:19,284,328-19,287,616:-1)View Sequence Alignments	0.5429	0.5491	n/a	n/a	Yes
Lupinus angustifolius	Many-to-manyView Gene Tree	TanjilG_15264Compare Regions (LG10:8,023,843-8,031,164:1)View Sequence Alignments	0.592	0.5954	n/a	n/a	Yes
Medicago truncatula	1-to-manyView Gene Tree	MTR_7g085040Compare Regions (7:32,874,924-32,877,062:1)View Sequence Alignments	0.5614	0.5549	n/a	n/a	Yes
Oryza barthii	1-to-1View Gene Tree	OBART06G18170Compare Regions (6:17,135,287-17,137,478:-1)View Sequence Alignments	1	1	100	100	Yes
Oryza brachyantha	1-to-1View Gene Tree	OB06G25800Compare Regions (6:13,888,182-13,891,071:-1)View Sequence Alignments	0.9711	0.9711	100	100	Yes
Oryza glaberrima	1-to-1View Gene Tree	ORGLA06G0151500Compare Regions (6:15,650,330-15,652,521:-1)View Sequence Alignments	1	1	50	100	Yes
Oryza glumipatula	1-to-1View Gene Tree	OGLUM06G19250Compare Regions (6:21,278,145-21,289,215:-1)View Sequence Alignments	0.498	0.7225	100	89.88	Yes
Oryza longistaminata	1-to-1View Gene Tree	KN539494.1_FG006Compare Regions (KN539494.1:65,015-67,178:-1)View Sequence Alignments	1	1	75	100	Yes
Oryza meridionalis	1-to-1View Gene Tree	OMERI06G18710Compare Regions (6:21,439,472-21,450,124:-1)View Sequence Alignments	0.8564	1	75	98.92	Yes
Oryza nivara	1-to-1View Gene Tree	ONIVA06G21580Compare Regions (6:20,236,769-20,246,871:-1)View Sequence Alignments	0.8238	1	100	98.99	Yes
Oryza punctata	1-to-1View Gene Tree	OPUNC06G16320Compare Regions (6:23,998,906-24,001,140:-1)View Sequence Alignments	0.9769	0.9769	100	100	Yes
Oryza rufipogon	1-to-1View Gene Tree	ORUFI06G19280Compare Regions (6:18,711,017-18,713,239:-1)View Sequence Alignments	0.8377	0.9249	100	96.79	Yes
Oryza sativa Japonica Group	1-to-1View Gene Tree	OsFTL12 (Os06g0552900)Compare Regions (6:20,971,660-20,974,252:-1)View Sequence Alignments	1	1	100	100	Yes
Panicum hallii FIL2	1-to-1View Gene Tree	PAHAL_4G114400Compare Regions (4:8,772,721-8,775,333:1)View Sequence Alignments	0.9017	0.9017	n/a	n/a	Yes
Panicum hallii HAL2	1-to-1View Gene Tree	GQ55_4G115100Compare Regions (4:8,589,041-8,591,873:1)View Sequence Alignments	0.9017	0.9017	n/a	n/a	Yes
Phaseolus vulgaris	1-to-manyView Gene Tree	PHAVU_001G097200gCompare Regions (1:21,438,246-21,439,372:-1)View Sequence Alignments	0.6047	0.6012	n/a	n/a	Yes
Physcomitrella patens	Many-to-manyView Gene Tree	Pp3c10_23660Compare Regions (10:16,246,952-16,249,648:-1)View Sequence Alignments	0.1337	0.2543	n/a	n/a	No
Physcomitrella patens	Many-to-manyView Gene Tree	Pp3c2_36090Compare Regions (2:24,447,658-24,449,862:-1)View Sequence Alignments	0.1964	0.3121	n/a	n/a	No
Saccharum spontaneum	1-to-1View Gene Tree	Sspon.08G0007600-1ACompare Regions (8A:25,258,728-25,261,462:-1)View Sequence Alignments	0.8743	0.8844	n/a	n/a	Yes
Saccharum spontaneum	1-to-manyView Gene Tree	Sspon.08G0007600-1TCompare Regions (8C:25,171,240-25,176,557:-1)View Sequence Alignments	0.5446	0.6358	n/a	n/a	Yes
Saccharum spontaneum	1-to-1View Gene Tree	Sspon.08G0007600-2BCompare Regions (8B:22,934,351-22,937,129:-1)View Sequence Alignments	0.8743	0.8844	n/a	n/a	Yes
Saccharum spontaneum	1-to-manyView Gene Tree	Sspon.08G0007600-3CCompare Regions (8C:25,216,836-25,219,565:-1)View Sequence Alignments	0.8882	0.8728	n/a	n/a	Yes
Selaginella moellendorffii	Many-to-manyView Gene Tree	SELMODRAFT_165348Compare Regions (GL377567:400,755-401,565:-1)View Sequence Alignments	0.299	0.3526	n/a	n/a	Yes
Selaginella moellendorffii	Many-to-manyView Gene Tree	SELMODRAFT_449517Compare Regions (GL377664:257,158-257,830:1)View Sequence Alignments	0.3118	0.3353	n/a	n/a	Yes
Setaria italica	1-to-1View Gene Tree	SETIT_007376mgCompare Regions (IV:29,096,141-29,098,729:-1)View Sequence Alignments	0.896	0.896	n/a	n/a	Yes
Sorghum bicolor	1-to-1View Gene Tree	SORBI_3010G164200Compare Regions (10:48,540,088-48,543,492:-1)View Sequence Alignments	0.8902	0.8902	n/a	n/a	Yes
Trifolium pratense	1-to-manyView Gene Tree	Tp57577_TGAC_v2_gene5891Compare Regions (LG6:13,663,268-13,665,326:-1)View Sequence Alignments	0.5402	0.5434	n/a	n/a	Yes
Triticum aestivum	1-to-manyView Gene Tree	TraesCS2A02G132300Compare Regions (2A:79,331,208-79,333,477:-1)View Sequence Alignments	0.8786	0.8786	n/a	n/a	Yes
Triticum aestivum	1-to-manyView Gene Tree	TraesCS2B02G154800Compare Regions (2B:122,754,604-122,756,929:-1)View Sequence Alignments	0.8728	0.8728	n/a	n/a	Yes
Triticum aestivum	1-to-1View Gene Tree	TraesCS2D02G134200Compare Regions (2D:79,065,822-79,068,169:-1)View Sequence Alignments	0.8728	0.8728	n/a	n/a	Yes
Triticum aestivum	1-to-manyView Gene Tree	TraesCS7A02G355100Compare Regions (7A:519,672,190-519,673,955:-1)View Sequence Alignments	0.8485	0.4855	n/a	n/a	Yes
Triticum aestivum	1-to-manyView Gene Tree	TraesCS7B02G272600Compare Regions (7B:500,234,078-500,236,678:1)View Sequence Alignments	0.8439	0.8439	n/a	n/a	Yes
Triticum dicoccoides	1-to-manyView Gene Tree	TRIDC2AG016280Compare Regions (2A:82,962,932-82,965,291:-1)View Sequence Alignments	0.8306	0.8786	n/a	n/a	Yes
Triticum dicoccoides	1-to-manyView Gene Tree	TRIDC2BG019610Compare Regions (2B:129,142,712-129,145,139:-1)View Sequence Alignments	0.8118	0.8728	n/a	n/a	Yes
Triticum dicoccoides	1-to-manyView Gene Tree	TRIDC7AG049620Compare Regions (7A:516,381,841-516,383,828:-1)View Sequence Alignments	0.8485	0.4855	n/a	n/a	Yes
Triticum dicoccoides	1-to-manyView Gene Tree	TRIDC7BG044260Compare Regions (7B:504,248,520-504,250,967:1)View Sequence Alignments	0.8439	0.8439	n/a	n/a	Yes
Triticum turgidum	1-to-manyView Gene Tree	TRITD2Av1G037370Compare Regions (2A:78,480,126-78,482,035:-1)View Sequence Alignments	0.8786	0.8786	n/a	n/a	Yes
Triticum turgidum	1-to-manyView Gene Tree	TRITD2Bv1G048450Compare Regions (2B:122,153,813-122,155,703:-1)View Sequence Alignments	0.8786	0.8786	n/a	n/a	Yes
Triticum turgidum	1-to-manyView Gene Tree	TRITD7Av1G190760Compare Regions (7A:515,288,430-515,290,196:-1)View Sequence Alignments	0.8485	0.4855	n/a	n/a	Yes
Triticum turgidum	1-to-manyView Gene Tree	TRITD7Bv1G153470Compare Regions (7B:484,290,062-484,292,286:1)View Sequence Alignments	0.8439	0.8439	n/a	n/a	Yes
Triticum urartu	1-to-1View Gene Tree	TRIUR3_23989Compare Regions (scaffold9944:99,293-101,279:-1)View Sequence Alignments	0.848	0.8381	n/a	n/a	Yes
Vigna angularis	1-to-manyView Gene Tree	LR48_Vigan03g188400Compare Regions (3:27,503,605-27,504,558:1)View Sequence Alignments	0.6512	0.3237	n/a	n/a	Yes
Vigna radiata	1-to-manyView Gene Tree	Vradi0007s01810Compare Regions (scaffold_7:3,318,319-3,319,591:-1)View Sequence Alignments	0.6047	0.6012	n/a	n/a	Yes
Zea mays	1-to-1View Gene Tree	phosphatidylethanolamine-binding protein26 (Zm00001d046300)Compare Regions (9:79,370,791-79,374,459:1)View Sequence Alignments	0.7968	0.8613	n/a	n/a	Yes
