# Supplementary material for: Phosphatidyl Ethanolamine Binding Protein FLOWERING LOCUS T-like 12 (OsFTL12) Regulates the Rice Heading Date under Different Day-Length Conditions
Source: Int J Mol Sci. 2024 Jan 24;25(3):1449. doi: 10.3390/ijms25031449 (PMC10855395; doi:10.3390/ijms25031449)
Supplement: Supplementary file 1 [file ijms-25-01449-s001.zip › OsFTL12 SP Table/Table S2 Place.xlsx]

## Sheet: plantCARE_output_PlantCARE_2223
Table S3. PLACE database predicted the cis-elements in OsFTL12 promotor.
Cis-elements name	Position		Motif sequence		Plant species	Putative function
Myb	1765	+	TAACTG	6	Arabidopsis thaliana
MSA-like	141	-	(T/C)C(T/C)AACGG(T/C)(T/C)A	8.5	Catharanthus roseus	cis-acting element involved in cell cycle regulation
TGACG-motif	111	-	TGACG	5	Hordeum vulgare	cis-acting regulatory element involved in the MeJA-responsiveness
TGACG-motif	1281	+	TGACG	5	Hordeum vulgare	cis-acting regulatory element involved in the MeJA-responsiveness
AT-rich element	1508	-	ATAGAAATCAA	10	Glycine max	binding site of AT-rich DNA binding protein (ATBP-1)
box S	73	+	AGCCACC	7	Arabidopsis thaliana
AT~TATA-box	548	+	TATATA	6	Arabidopsis thaliana
AT~TATA-box	1370	-	TATATA	6	Arabidopsis thaliana
AT~TATA-box	1433	-	TATATA	6	Arabidopsis thaliana
AT~TATA-box	1761	-	TATATA	6	Arabidopsis thaliana
ABRE	222	+	AACCCGG	7	Arabidopsis thaliana	cis-acting element involved in the abscisic acid responsiveness
ABRE	625	+	TACGGTC	7	Arabidopsis thaliana	cis-acting element involved in the abscisic acid responsiveness
O2-site	1279	+	GTTGACGTGA	9	Zea mays	cis-acting regulatory element involved in zein metabolism regulation
RY-element	742	+	CATGCATG	8	Helianthus annuus	cis-acting regulatory element involved in seed-specific regulation
MYB	80	+	TAACCA	6	Arabidopsis thaliana
MYB	128	+	CAACCA	6	Arabidopsis thaliana
MYB	763	+	CAACAG	6	Arabidopsis thaliana
MYB	1583	+	TAACCA	6	Arabidopsis thaliana
STRE	716	+	AGGGG	5	Arabidopsis thaliana
STRE	1090	+	AGGGG	5	Arabidopsis thaliana
STRE	1095	+	AGGGG	5	Arabidopsis thaliana
STRE	1130	-	AGGGG	5	Arabidopsis thaliana
STRE	1152	+	AGGGG	5	Arabidopsis thaliana
STRE	1195	+	AGGGG	5	Arabidopsis thaliana
STRE	1301	+	AGGGG	5	Arabidopsis thaliana
STRE	1592	+	AGGGG	5	Arabidopsis thaliana
chs-CMA1a	1413	+	TTACTTAA	8	Daucus carota	part of a light responsive element
MYB-like sequence	80	+	TAACCA	6	Arabidopsis thaliana
MYB-like sequence	1583	+	TAACCA	6	Arabidopsis thaliana
ARE	207	-	AAACCA	6	Zea mays	cis-acting regulatory element essential for the anaerobic induction
ARE	422	-	AAACCA	6	Zea mays	cis-acting regulatory element essential for the anaerobic induction
ARE	1479	-	AAACCA	6	Zea mays	cis-acting regulatory element essential for the anaerobic induction
WRE3	75	+	CCACCT	6	Pisum sativum
WRE3	1265	-	CCACCT	6	Pisum sativum
TGA-element	1343	-	AACGAC	6	Brassica oleracea	auxin-responsive element
Myb-binding site	763	+	CAACAG	6	Nicotiana tabacum
I-box	1244	+	AGATAAGG	8	Triticum aestivum	part of a light responsive element
GARE-motif	763	-	TCTGTTG	7	Brassica oleracea	gibberellin-responsive element
TCA-element	1863	+	TCAGAAGAGG	9	Brassica oleracea	cis-acting element involved in salicylic acid responsiveness
MRE	825	-	AACCTAA	7	Petroselinum crispum	MYB binding site involved in light responsiveness
Box 4	1753	-	ATTAAT	6	Petroselinum crispum	part of a conserved DNA module involved in light responsiveness
DRE1	1201	+	ACCGAGA	7	Zea mays
AAGAA-motif	1389	-	gGTAAAGAAA	9	Avena sativa
CAAT-box	11	+	CAAT	4	Nicotiana glutinosa
CAAT-box	187	+	CAAT	4	Nicotiana glutinosa
CAAT-box	200	-	CAAT	4	Nicotiana glutinosa
CAAT-box	283	+	CAAT	4	Nicotiana glutinosa
CAAT-box	296	+	CAAT	4	Nicotiana glutinosa
CAAT-box	312	-	CAAT	4	Nicotiana glutinosa
CAAT-box	386	-	CAAAT	5	Pisum sativum	common cis-acting element in promoter and enhancer regions
CAAT-box	393	+	CAAT	4	Nicotiana glutinosa
CAAT-box	399	-	CAAT	4	Nicotiana glutinosa
CAAT-box	418	+	CCAAT	5	Arabidopsis thaliana	common cis-acting element in promoter and enhancer regions
CAAT-box	419	+	CAAT	4	Nicotiana glutinosa
CAAT-box	509	+	TGCCAAC	7	Petunia hybrida	common cis-acting element in promoter and enhancer regions
CAAT-box	534	-	CAAAT	5	Pisum sativum	common cis-acting element in promoter and enhancer regions
CAAT-box	539	-	CAAAT	5	Pisum sativum	common cis-acting element in promoter and enhancer regions
CAAT-box	648	-	CAAT	4	Nicotiana glutinosa
CAAT-box	682	+	CAAT	4	Nicotiana glutinosa
CAAT-box	731	+	CAAT	4	Nicotiana glutinosa
CAAT-box	834	-	CAAT	4	Nicotiana glutinosa
CAAT-box	859	-	CAAAT	5	Pisum sativum	common cis-acting element in promoter and enhancer regions
CAAT-box	865	+	CAAT	4	Nicotiana glutinosa
CAAT-box	965	+	CAAT	4	Nicotiana glutinosa
CAAT-box	1002	+	CCAAT	5	Arabidopsis thaliana	common cis-acting element in promoter and enhancer regions
CAAT-box	1003	+	CAAT	4	Nicotiana glutinosa
CAAT-box	1015	-	CAAT	4	Nicotiana glutinosa
CAAT-box	1376	-	CCAAT	5	Arabidopsis thaliana	common cis-acting element in promoter and enhancer regions
CAAT-box	1659	+	CCAAT	5	Arabidopsis thaliana	common cis-acting element in promoter and enhancer regions
CAAT-box	1660	+	CAAT	4	Nicotiana glutinosa
CAAT-box	1667	+	CCAAT	5	Arabidopsis thaliana	common cis-acting element in promoter and enhancer regions
CAAT-box	1668	+	CAAT	4	Nicotiana glutinosa
CAAT-box	1705	+	CAAAT	5	Pisum sativum	common cis-acting element in promoter and enhancer regions
CAAT-box	1757	-	CAAT	4	Nicotiana glutinosa
CAAT-box	1813	+	CAAAT	5	Pisum sativum	common cis-acting element in promoter and enhancer regions
CAAT-box	1816	-	CAAT	4	Nicotiana glutinosa
CAAT-box	1826	+	CAAAT	5	Pisum sativum	common cis-acting element in promoter and enhancer regions
CAAT-box	1860	+	CAAT	4	Nicotiana glutinosa
CAAT-box	1892	+	CAAT	4	Nicotiana glutinosa
CAAT-box	1899	-	CAAT	4	Nicotiana glutinosa
CAAT-box	1905	-	CAAT	4	Nicotiana glutinosa
CAAT-box	1934	+	CAAT	4	Nicotiana glutinosa
DRE core	958	-	GCCGAC	6	Arabidopsis thaliana
DRE core	1110	-	GCCGAC	6	Arabidopsis thaliana
G-box	1951	-	CACGAC	6	Zea mays	cis-acting regulatory element involved in light responsiveness
CGTCA-motif	111	+	CGTCA	5	Hordeum vulgare	cis-acting regulatory element involved in the MeJA-responsiveness
CGTCA-motif	1281	-	CGTCA	5	Hordeum vulgare	cis-acting regulatory element involved in the MeJA-responsiveness
as-1	111	-	TGACG	5	Arabidopsis thaliana
as-1	1281	+	TGACG	5	Arabidopsis thaliana
AC-I	1266	-	(T/C)C(T/C)(C/T)ACC(T/C)ACC	8.5	Phaseolus vulgaris
MYC	33	-	CATGTG	6	Arabidopsis thaliana
MYC	376	-	CATGTG	6	Arabidopsis thaliana
MYC	385	+	CATTTG	6	Arabidopsis thaliana
MYC	1826	-	CATTTG	6	Arabidopsis thaliana
MYC	1922	-	CATGTG	6	Arabidopsis thaliana
MYC	1924	+	CATGTG	6	Arabidopsis thaliana
W box	201	+	TTGACC	6	Arabidopsis thaliana
TATA-box	120	+	TATA	4	Arabidopsis thaliana	core promoter element around -30 of transcription start
TATA-box	321	+	TATA	4	Arabidopsis thaliana	core promoter element around -30 of transcription start
TATA-box	365	+	TATA	4	Arabidopsis thaliana	core promoter element around -30 of transcription start
TATA-box	547	+	ATATAT	6	Brassica napus	core promoter element around -30 of transcription start
TATA-box	548	+	TATATA	6	Arabidopsis thaliana	core promoter element around -30 of transcription start
TATA-box	550	+	TATA	4	Arabidopsis thaliana	core promoter element around -30 of transcription start
TATA-box	618	-	TATAAA	6	Helianthus annuus	core promoter element around -30 of transcription start
TATA-box	619	-	TATAA	5	Arabidopsis thaliana	core promoter element around -30 of transcription start
TATA-box	620	+	TATA	4	Arabidopsis thaliana	core promoter element around -30 of transcription start
TATA-box	805	+	TATA	4	Arabidopsis thaliana	core promoter element around -30 of transcription start
TATA-box	1370	-	TATATA	6	Arabidopsis thaliana	core promoter element around -30 of transcription start
TATA-box	1371	+	ATATAA	6	Brassica oleracea	core promoter element around -30 of transcription start
TATA-box	1372	-	TATA	4	Arabidopsis thaliana	core promoter element around -30 of transcription start
TATA-box	1408	-	TATA	4	Arabidopsis thaliana	core promoter element around -30 of transcription start
TATA-box	1433	-	TATATA	6	Arabidopsis thaliana	core promoter element around -30 of transcription start
TATA-box	1434	-	ATATAT	6	Brassica napus	core promoter element around -30 of transcription start
TATA-box	1435	-	TATA	4	Arabidopsis thaliana	core promoter element around -30 of transcription start
TATA-box	1470	-	TATA	4	Arabidopsis thaliana	core promoter element around -30 of transcription start
TATA-box	1501	-	TATA	4	Arabidopsis thaliana	core promoter element around -30 of transcription start
TATA-box	1528	-	TACAAAA	7	Oryza sativa	core promoter element around -30 of transcription start
TATA-box	1747	+	TACAAAA	7	Oryza sativa	core promoter element around -30 of transcription start
TATA-box	1759	-	TATACA	6	Helianthus annuus	core promoter element around -30 of transcription start
TATA-box	1761	-	TATATA	6	Arabidopsis thaliana	core promoter element around -30 of transcription start
TATA-box	1762	+	ATATAA	6	Brassica oleracea	core promoter element around -30 of transcription start
TATA-box	1763	-	TATA	4	Arabidopsis thaliana	core promoter element around -30 of transcription start
TATA-box	1843	-	TATACA	6	Helianthus annuus	core promoter element around -30 of transcription start
TATA-box	1845	-	TATA	4	Arabidopsis thaliana	core promoter element around -30 of transcription start
TATA-box	1965	-	TATA	4	Arabidopsis thaliana	core promoter element around -30 of transcription start
