# Supplementary material for: Phosphatidyl Ethanolamine Binding Protein FLOWERING LOCUS T-like 12 (OsFTL12) Regulates the Rice Heading Date under Different Day-Length Conditions
Source: Int J Mol Sci. 2024 Jan 24;25(3):1449. doi: 10.3390/ijms25031449 (PMC10855395; doi:10.3390/ijms25031449)
Supplement: Supplementary file 1 [file ijms-25-01449-s001.zip › OsFTL12 SP Table/Table S3 promotor rice.xlsx]

## Sheet: fimo rice
Table S4. Plant regulomics database predicted the potential OsFTL12 upstream putative binding TFs by blast rice genome.
Pattern name	Family	Sequence name	Start	Stop	Strand	Score	p-value	q-value	Matched sequence
LOC_Os03g56050	AP2	OsFTL12 Promotor	32	52	-	8.51111	3.99e-05	0.158	GAGTTCGACTCCCCATGTGAG
LOC_Os05g03040	AP2	OsFTL12 Promotor	336	345	+	11.3	5.37e-05	0.214	ACATCGGACT
LOC_Os03g60430	AP2	OsFTL12 Promotor	336	345	+	11.3	5.37e-05	0.214	ACATCGGACT
LOC_Os02g35140	ARF	OsFTL12 Promotor	908	915	-	13.3222	4.35e-05	0.173	ACCGACAC
LOC_Os01g67770	ARR-B	OsFTL12 Promotor	612	621	-	12.0273	5.01e-05	0.191	AAAGATATGA
LOC_Os10g02584	BBR-BPC	OsFTL12 Promotor	1193	1216	+	19.0758	3.31e-08	0.00012	GAGAGGGGGACCGAGAGAGAGAGC
LOC_Os06g04010	BBR-BPC	OsFTL12 Promotor	1249	1269	-	13.3026	4.3e-07	0.00107	ACCTCTCTCTCTCTCCTCCTT
LOC_Os08g39630	bHLH	OsFTL12 Promotor	844	852	+	13.5758	3.38e-05	0.134	CCCACTTGA
LOC_Os05g03020	C2H2	OsFTL12 Promotor	1225	1243	-	18.9841	1.81e-07	0.000682	CTCCCTCTATCTCCTCCTC
LOC_Os12g39400	C2H2	OsFTL12 Promotor	516	526	+	12.5522	8.82e-06	0.034	CACTCCCACTT
LOC_Os01g65080	C2H2	OsFTL12 Promotor	1374	1388	-	13.2273	1.1e-05	0.0436	ACCGCCACCAATTAT
LOC_Os01g14010	C2H2	OsFTL12 Promotor	1335	1354	-	7.98485	6.12e-05	0.235	AAAAAAACGACACCTGAAAA
LOC_Os09g38340	C2H2	OsFTL12 Promotor	1339	1354	+	8.11842	7.39e-05	0.281	CAGGTGTCGTTTTTTT
LOC_Os07g38240	C2H2	OsFTL12 Promotor	542	548	+	13.5263	8.11e-05	0.317	TTGAAAA
LOC_Os01g09850	C2H2	OsFTL12 Promotor	1696	1713	+	7.62121	8.36e-05	0.32	AGGAAAGAGCCAAATTAC
LOC_Os04g46670	C2H2	OsFTL12 Promotor	875	884	+	10.5225	9.85e-05	0.392	CCCAGCAGGC
LOC_Os07g07974	CPP	OsFTL12 Promotor	599	611	-	10.7	7.6e-05	0.283	TGAAATTTAAGTA
LOC_Os03g60630	Dof	OsFTL12 Promotor	1044	1064	+	11.1364	4.57e-05	0.0879	GAAAAGGCAAGAACACTAAAA
LOC_Os07g13260	Dof	OsFTL12 Promotor	937	957	-	10.9545	4.96e-05	0.177	TTTGCTTTTCATTCCTTGGAC
LOC_Os01g64590	Dof	OsFTL12 Promotor	1588	1598	+	11.6061	8.38e-05	0.168	CATAAAGGGGC
LOC_Os02g47810	Dof	OsFTL12 Promotor	1580	1600	+	10.5152	8.99e-05	0.332	AAAATAACCATAAAGGGGCCT
LOC_Os01g07120	ERF	OsFTL12 Promotor	1112	1132	-	17.1831	7.79e-07	0.00307	GGAGGCGGCTATGGCGGCCGA
LOC_Os03g64260	ERF	OsFTL12 Promotor	1117	1131	+	16.1667	2.23e-06	0.00884	CGCCATAGCCGCCTC
LOC_Os09g13940	ERF	OsFTL12 Promotor	1161	1175	+	15.9091	2.35e-06	0.00933	TCGCTGCCGCCGCTG
LOC_Os07g47330	ERF	OsFTL12 Promotor	1161	1175	+	15.5152	3.57e-06	0.0142	TCGCTGCCGCCGCTG
LOC_Os04g46240	ERF	OsFTL12 Promotor	1161	1175	+	14.4697	5.49e-06	0.0218	TCGCTGCCGCCGCTG
LOC_Os02g43820	ERF	OsFTL12 Promotor	1161	1175	+	14.4697	5.49e-06	0.0218	TCGCTGCCGCCGCTG
LOC_Os04g57340	ERF	OsFTL12 Promotor	1161	1175	-	14.197	7.43e-06	0.0295	CAGCGGCGGCAGCGA
LOC_Os05g28350	ERF	OsFTL12 Promotor	1162	1171	+	13.2333	8.12e-06	0.0324	CGCTGCCGCC
LOC_Os01g46870	ERF	OsFTL12 Promotor	1122	1142	+	12.9143	1.06e-05	0.0404	TAGCCGCCTCCCCTTCCACTG
LOC_Os01g12440	ERF	OsFTL12 Promotor	1122	1142	+	12.9143	1.06e-05	0.0404	TAGCCGCCTCCCCTTCCACTG
LOC_Os03g07830	ERF	OsFTL12 Promotor	1164	1174	+	13.7727	1.21e-05	0.048	CTGCCGCCGCT
LOC_Os07g10410	ERF	OsFTL12 Promotor	1116	1130	+	13.6515	1.29e-05	0.0514	CCGCCATAGCCGCCT
LOC_Os06g09390	ERF	OsFTL12 Promotor	1110	1130	-	13.197	1.34e-05	0.053	AGGCGGCTATGGCGGCCGACA
LOC_Os04g32790	ERF	OsFTL12 Promotor	1112	1132	+	12.9242	1.43e-05	0.0566	TCGGCCGCCATAGCCGCCTCC
LOC_Os03g09170	ERF	OsFTL12 Promotor	1161	1175	+	12.9697	1.51e-05	0.0596	TCGCTGCCGCCGCTG
LOC_Os11g13840	ERF	OsFTL12 Promotor	1111	1130	+	12.2121	2.16e-05	0.0854	GTCGGCCGCCATAGCCGCCT
LOC_Os02g55380	ERF	OsFTL12 Promotor	1112	1130	-	11.3333	3.61e-05	0.143	AGGCGGCTATGGCGGCCGA
LOC_Os09g39810	ERF	OsFTL12 Promotor	1113	1122	+	11.5315	3.83e-05	0.153	CGGCCGCCAT
LOC_Os02g45450	ERF	OsFTL12 Promotor	1109	1118	-	12.4141	4.41e-05	0.176	CGGCCGACAC
LOC_Os10g41130	ERF	OsFTL12 Promotor	906	920	+	10.8939	7.18e-05	0.285	AGGTGTCGGTTTAAG
LOC_Os02g42585	ERF	OsFTL12 Promotor	1110	1129	-	10.7727	8.03e-05	0.318	GGCGGCTATGGCGGCCGACA
LOC_Os02g45420	ERF	OsFTL12 Promotor	1107	1121	+	10.6667	9.76e-05	0.388	GGGTGTCGGCCGCCA
LOC_Os01g74020	G2-like	OsFTL12 Promotor	609	622	-	11.344	4.24e-05	0.163	TAAAGATATGATGA
LOC_Os02g56250	GATA	OsFTL12 Promotor	1006	1020	-	12	3.95e-05	0.132	GCAATGAGATCTGAT
LOC_Os01g54210	GATA	OsFTL12 Promotor	1004	1016	+	12.1061	4.05e-05	0.155	CAATCAGATCTCA
LOC_Os06g10600	HD-ZIP	OsFTL12 Promotor	1735	1745	+	12.9242	2.91e-05	0.109	GCATTAAAGAT
LOC_Os02g45250	HD-ZIP	OsFTL12 Promotor	1735	1745	+	12.0896	3.82e-05	0.129	GCATTAAAGAT
LOC_Os09g35910	HD-ZIP	OsFTL12 Promotor	832	841	-	10.6455	9.45e-05	0.364	TAGCAATCAA
LOC_Os10g28340	HSF	OsFTL12 Promotor	981	995	-	10.6061	5.02e-05	0.199	GGAAGTTGCTCGATG
LOC_Os07g44690	HSF	OsFTL12 Promotor	981	995	-	6.36842	8.29e-05	0.325	GGAAGTTGCTCGATG
LOC_Os01g07480	LBD	OsFTL12 Promotor	1112	1132	+	14.3939	4.51e-06	0.0179	TCGGCCGCCATAGCCGCCTCC
LOC_Os01g66590	LBD	OsFTL12 Promotor	1110	1130	+	13.4242	9.65e-06	0.0382	TGTCGGCCGCCATAGCCGCCT
LOC_Os01g60960	LBD	OsFTL12 Promotor	1114	1130	-	13.1061	1.53e-05	0.0605	AGGCGGCTATGGCGGCC
LOC_Os01g66030	MIKC_MADS	OsFTL12 Promotor	1041	1054	+	12.3939	2.45e-05	0.0933	CAAGAAAAGGCAAG
LOC_Os05g04820	MYB	OsFTL12 Promotor	1262	1276	-	14.1818	6.13e-06	0.0233	CCCACCCACCTCTCT
LOC_Os12g33070	MYB	OsFTL12 Promotor	76	85	-	13.6909	1.46e-05	0.0569	GGTTAGGTGG
LOC_Os12g03150	MYB	OsFTL12 Promotor	1262	1280	-	13.4848	1.51e-05	0.0534	CGCACCCACCCACCTCTCT
LOC_Os11g03440	MYB	OsFTL12 Promotor	1262	1280	-	13.4848	1.51e-05	0.0535	CGCACCCACCCACCTCTCT
LOC_Os02g46780	MYB	OsFTL12 Promotor	721	735	-	13.3182	1.99e-05	0.0757	ATTGTTTGGTGTATC
LOC_Os09g36730	MYB	OsFTL12 Promotor	723	737	-	12.9545	2.16e-05	0.0834	AAATTGTTTGGTGTA
LOC_Os07g31470	MYB	OsFTL12 Promotor	723	743	-	13.1818	2.27e-05	0.0471	GATGCAAAATTGTTTGGTGTA
LOC_Os02g42870	MYB	OsFTL12 Promotor	1262	1276	+	12.7273	2.71e-05	0.0707	AGAGAGGTGGGTGGG
LOC_Os03g51110	MYB	OsFTL12 Promotor	238	248	+	12.4868	3.91e-05	0.152	GATCACCGTTA
LOC_Os05g37060	MYB	OsFTL12 Promotor	1244	1253	+	12.0303	4.05e-05	0.158	GAGATAAGGA
LOC_Os04g50770	MYB	OsFTL12 Promotor	68	88	+	11.5455	4.19e-05	0.113	TACTAGAGCCACCTAACCAAC
LOC_Os06g11780	MYB	OsFTL12 Promotor	652	672	-	11.7576	5.02e-05	0.186	GTGTTTGAGTTGGGTGAATGC
LOC_Os01g59660	MYB	OsFTL12 Promotor	1765	1775	+	11.8939	5.32e-05	0.196	ATAACTGATAT
LOC_Os04g43680	MYB	OsFTL12 Promotor	65	85	+	11.0152	7.34e-05	0.156	TGCTACTAGAGCCACCTAACC
LOC_Os02g41510	MYB	OsFTL12 Promotor	65	85	+	11.0152	7.34e-05	0.156	TGCTACTAGAGCCACCTAACC
LOC_Os08g33150	MYB	OsFTL12 Promotor	722	734	-	10.8293	7.8e-05	0.302	TTGTTTGGTGTAT
LOC_Os01g03720	MYB	OsFTL12 Promotor	76	90	-	11.1515	8.28e-05	0.319	GAGTTGGTTAGGTGG
LOC_Os01g51154	MYB_related	OsFTL12 Promotor	770	779	+	11	4.36e-05	0.169	AACCCTAATC
LOC_Os01g40670	MYB_related	OsFTL12 Promotor	825	833	+	11.9	7.08e-05	0.282	TTTAGGTTT
LOC_Os09g32040	NAC	OsFTL12 Promotor	1948	1966	+	6.31818	7.1e-05	0.279	TCCTGTCGTGTAGACCACT
LOC_Os08g44820	NAC	OsFTL12 Promotor	1949	1960	-	10.6768	8.66e-05	0.337	CTACACGACAGG
LOC_Os05g47650	RAV	OsFTL12 Promotor	1561	1568	+	12.2222	6.8e-05	0.27	TATGTTGT
LOC_Os06g44860	SBP	OsFTL12 Promotor	619	634	-	12.6222	3.42e-05	0.123	AAGACCGTACTATAAA
LOC_Os08g41940	SBP	OsFTL12 Promotor	622	632	+	11.5758	6.83e-05	0.272	ATAGTACGGTC
LOC_Os08g40260	SBP	OsFTL12 Promotor	621	631	-	11.6818	7.86e-05	0.305	ACCGTACTATA
LOC_Os03g51690	TALE	OsFTL12 Promotor	1190	1209	-	18.0897	1.56e-07	0.00061	CTCTCGGTCCCCCTCTCTCT
LOC_Os02g01380	Trihelix	OsFTL12 Promotor	693	702	+	10.85	5.49e-05	0.202	TAATTTACCG
LOC_Os04g36790	Trihelix	OsFTL12 Promotor	1490	1500	-	11.1515	5.58e-05	0.18	TTGCCGGAAGT
LOC_Os04g56780	WOX	OsFTL12 Promotor	1856	1866	+	12.7317	2.33e-05	0.0853	TCAAACAATCA
LOC_Os01g60270	WOX	OsFTL12 Promotor	832	839	-	11.2574	9.14e-05	0.343	GCAATCAA
LOC_Os02g16540	WRKY	OsFTL12 Promotor	1505	1517	+	13.6364	9.26e-06	0.0353	AGTGTTGACTTCT
LOC_Os01g47560	WRKY	OsFTL12 Promotor	1505	1517	+	13.9394	1.17e-05	0.0456	AGTGTTGACTTCT
LOC_Os04g21950	WRKY	OsFTL12 Promotor	1505	1518	+	13.5758	1.27e-05	0.0487	AGTGTTGACTTCTA
LOC_Os11g29870	WRKY	OsFTL12 Promotor	1505	1517	-	13.7576	1.35e-05	0.0525	AGAAGTCAACACT
LOC_Os04g50920	WRKY	OsFTL12 Promotor	1505	1517	-	13.6364	1.37e-05	0.0529	AGAAGTCAACACT
LOC_Os05g09020	WRKY	OsFTL12 Promotor	1507	1519	+	13.3636	1.49e-05	0.0573	TGTTGACTTCTAT
LOC_Os05g25770	WRKY	OsFTL12 Promotor	1505	1517	+	12.9697	1.53e-05	0.0586	AGTGTTGACTTCT
LOC_Os01g53260	WRKY	OsFTL12 Promotor	1506	1519	+	13.3636	1.57e-05	0.0604	GTGTTGACTTCTAT
LOC_Os02g08440	WRKY	OsFTL12 Promotor	1505	1519	+	13.2424	2.07e-05	0.0805	AGTGTTGACTTCTAT
LOC_Os01g54600	WRKY	OsFTL12 Promotor	1507	1517	-	13.0758	2.18e-05	0.0838	AGAAGTCAACA
LOC_Os12g32250	WRKY	OsFTL12 Promotor	1507	1517	-	12.7121	3.12e-05	0.121	AGAAGTCAACA
LOC_Os07g02060	WRKY	OsFTL12 Promotor	1507	1516	-	11.06	3.73e-05	0.142	GAAGTCAACA
LOC_Os03g55080	WRKY	OsFTL12 Promotor	1507	1516	-	11.06	3.73e-05	0.14	GAAGTCAACA
LOC_Os01g61080	WRKY	OsFTL12 Promotor	1507	1517	-	12.5	3.8e-05	0.148	AGAAGTCAACA
LOC_Os05g49210	WRKY	OsFTL12 Promotor	1497	1517	+	12.2571	3.88e-05	0.149	GCAACTATAGTGTTGACTTCT
LOC_Os01g14440	WRKY	OsFTL12 Promotor	1507	1525	+	11.5857	4.88e-05	0.189	TGTTGACTTCTATGTGTAT
LOC_Os07g39480	WRKY	OsFTL12 Promotor	1505	1517	+	11.4697	7.24e-05	0.281	AGTGTTGACTTCT
LOC_Os04g46060	WRKY	OsFTL12 Promotor	1278	1287	+	10.9597	8.22e-05	0.327	GCGTTGACGA
LOC_Os03g11600	YABBY	OsFTL12 Promotor	1542	1549	+	13.5152	2.15e-05	0.0797	TATGATTA

## Sheet: Rank
Pattern name	Family	Sequence name	Start	Stop	Strand	Score	p-value	q-value	Matched sequence
LOC_Os03g56050	AP2	OsFTL12 Promotor	32	52	-	8.51111	3.99e-05	0.158	GAGTTCGACTCCCCATGTGAG
LOC_Os05g03040	AP2	OsFTL12 Promotor	336	345	+	11.3	5.37e-05	0.214	ACATCGGACT
LOC_Os03g60430	AP2	OsFTL12 Promotor	336	345	+	11.3	5.37e-05	0.214	ACATCGGACT
LOC_Os02g35140	ARF	OsFTL12 Promotor	908	915	-	13.3222	4.35e-05	0.173	ACCGACAC
LOC_Os02g35140	ARF	OsFTL12 Promotor	1109	1116	-	12.1111	9.54e-05	0.19	GCCGACAC
LOC_Os01g67770	ARR-B	OsFTL12 Promotor	612	621	-	12.0273	5.01e-05	0.191	AAAGATATGA
LOC_Os10g02584	BBR-BPC	OsFTL12 Promotor	1193	1216	+	19.0758	3.31e-08	0.00012	GAGAGGGGGACCGAGAGAGAGAGC
LOC_Os10g02584	BBR-BPC	OsFTL12 Promotor	1205	1228	+	15.2121	1.94e-07	0.000353	GAGAGAGAGAGCAGTGGATAGAGG
LOC_Os10g02584	BBR-BPC	OsFTL12 Promotor	1249	1272	+	13.5152	4.01e-07	0.000425	AAGGAGGAGAGAGAGAGAGGTGGG
LOC_Os06g04010	BBR-BPC	OsFTL12 Promotor	1249	1269	-	13.3026	4.3e-07	0.00107	ACCTCTCTCTCTCTCCTCCTT
LOC_Os10g02584	BBR-BPC	OsFTL12 Promotor	1221	1244	+	13.1515	4.67e-07	0.000425	GATAGAGGAGGAGATAGAGGGAGG
LOC_Os06g04010	BBR-BPC	OsFTL12 Promotor	1251	1271	-	12.4868	5.88e-07	0.00107	CCACCTCTCTCTCTCTCCTCC
LOC_Os10g02584	BBR-BPC	OsFTL12 Promotor	1191	1214	+	12.5152	6.07e-07	0.000442	GAGAGAGGGGGACCGAGAGAGAGA
LOC_Os10g02584	BBR-BPC	OsFTL12 Promotor	1247	1270	+	10.0455	1.62e-06	0.000985	ATAAGGAGGAGAGAGAGAGAGGTG
LOC_Os06g04010	BBR-BPC	OsFTL12 Promotor	1187	1207	-	9.43421	1.8e-06	0.0019	CTCGGTCCCCCTCTCTCTCCA
LOC_Os10g02584	BBR-BPC	OsFTL12 Promotor	1185	1208	+	9.4697	2.02e-06	0.00105	AGTGGAGAGAGAGGGGGACCGAGA
LOC_Os06g04010	BBR-BPC	OsFTL12 Promotor	1253	1273	-	9.01316	2.08e-06	0.0019	ACCCACCTCTCTCTCTCTCCT
LOC_Os06g04010	BBR-BPC	OsFTL12 Promotor	1189	1209	-	7.65789	3.31e-06	0.00202	CTCTCGGTCCCCCTCTCTCTC
LOC_Os06g04010	BBR-BPC	OsFTL12 Promotor	1247	1267	-	7.43421	3.57e-06	0.00202	CTCTCTCTCTCTCCTCCTTAT
LOC_Os10g02584	BBR-BPC	OsFTL12 Promotor	1223	1246	+	7.92424	3.61e-06	0.00159	TAGAGGAGGAGATAGAGGGAGGAG
LOC_Os06g04010	BBR-BPC	OsFTL12 Promotor	1223	1243	-	7.19737	3.86e-06	0.00202	CTCCCTCTATCTCCTCCTCTA
LOC_Os10g02584	BBR-BPC	OsFTL12 Promotor	1255	1278	+	7.60606	4.05e-06	0.00159	GAGAGAGAGAGAGGTGGGTGGGTG
LOC_Os10g02584	BBR-BPC	OsFTL12 Promotor	1253	1276	+	7.40909	4.36e-06	0.00159	AGGAGAGAGAGAGAGGTGGGTGGG
LOC_Os10g02584	BBR-BPC	OsFTL12 Promotor	1241	1264	+	6.68182	5.66e-06	0.00187	GAGGAGATAAGGAGGAGAGAGAGA
LOC_Os10g02584	BBR-BPC	OsFTL12 Promotor	1239	1262	+	6.24242	6.62e-06	0.00201	GGGAGGAGATAAGGAGGAGAGAGA
LOC_Os06g04010	BBR-BPC	OsFTL12 Promotor	1191	1211	-	4.61842	8.89e-06	0.00406	CTCTCTCGGTCCCCCTCTCTC
LOC_Os10g02584	BBR-BPC	OsFTL12 Promotor	1245	1268	+	5.24242	9.38e-06	0.00256	AGATAAGGAGGAGAGAGAGAGAGG
LOC_Os10g02584	BBR-BPC	OsFTL12 Promotor	1197	1220	+	5.10606	9.84e-06	0.00256	GGGGGACCGAGAGAGAGAGCAGTG
LOC_Os10g02584	BBR-BPC	OsFTL12 Promotor	1187	1210	+	4.86364	1.07e-05	0.0026	TGGAGAGAGAGGGGGACCGAGAGA
LOC_Os06g04010	BBR-BPC	OsFTL12 Promotor	1255	1275	-	3.75	1.16e-05	0.00472	CCACCCACCTCTCTCTCTCTC
LOC_Os10g02584	BBR-BPC	OsFTL12 Promotor	1225	1248	+	4.59091	1.17e-05	0.00267	GAGGAGGAGATAGAGGGAGGAGAT
LOC_Os06g04010	BBR-BPC	OsFTL12 Promotor	1225	1245	-	3.03947	1.44e-05	0.00528	TCCTCCCTCTATCTCCTCCTC
LOC_Os10g02584	BBR-BPC	OsFTL12 Promotor	1195	1218	+	3.37879	1.76e-05	0.00353	GAGGGGGACCGAGAGAGAGAGCAG
LOC_Os10g02584	BBR-BPC	OsFTL12 Promotor	1251	1274	+	3.36364	1.77e-05	0.00353	GGAGGAGAGAGAGAGAGGTGGGTG
LOC_Os06g04010	BBR-BPC	OsFTL12 Promotor	1195	1215	-	2.32895	1.79e-05	0.00594	CTCTCTCTCTCGGTCCCCCTC
LOC_Os10g02584	BBR-BPC	OsFTL12 Promotor	1207	1230	+	3.24242	1.84e-05	0.00353	GAGAGAGAGCAGTGGATAGAGGAG
LOC_Os10g02584	BBR-BPC	OsFTL12 Promotor	1175	1198	+	2.56061	2.3e-05	0.00419	GGGTGGGAGCAGTGGAGAGAGAGG
LOC_Os10g02584	BBR-BPC	OsFTL12 Promotor	1219	1242	+	2.22727	2.56e-05	0.00444	TGGATAGAGGAGGAGATAGAGGGA
LOC_Os06g04010	BBR-BPC	OsFTL12 Promotor	1193	1213	-	-0.197368	3.7e-05	0.0112	CTCTCTCTCGGTCCCCCTCTC
LOC_Os10g02584	BBR-BPC	OsFTL12 Promotor	1217	1240	+	0.909091	3.89e-05	0.00644	AGTGGATAGAGGAGGAGATAGAGG
LOC_Os06g04010	BBR-BPC	OsFTL12 Promotor	1219	1239	-	-0.460526	3.99e-05	0.0112	CTCTATCTCCTCCTCTATCCA
LOC_Os10g02584	BBR-BPC	OsFTL12 Promotor	1231	1254	+	0.393939	4.56e-05	0.00722	GAGATAGAGGGAGGAGATAAGGAG
LOC_Os06g04010	BBR-BPC	OsFTL12 Promotor	1207	1227	-	-1.03947	4.68e-05	0.0114	CTCTATCCACTGCTCTCTCTC
LOC_Os06g04010	BBR-BPC	OsFTL12 Promotor	1257	1277	-	-1.05263	4.7e-05	0.0114	ACCCACCCACCTCTCTCTCTC
LOC_Os06g04010	BBR-BPC	OsFTL12 Promotor	1199	1219	-	-1.47368	5.27e-05	0.012	ACTGCTCTCTCTCTCGGTCCC
LOC_Os10g02584	BBR-BPC	OsFTL12 Promotor	1189	1212	+	-0.151515	5.39e-05	0.00818	GAGAGAGAGGGGGACCGAGAGAGA
LOC_Os06g04010	BBR-BPC	OsFTL12 Promotor	1203	1223	-	-1.88158	5.88e-05	0.0126	ATCCACTGCTCTCTCTCTCGG
LOC_Os10g02584	BBR-BPC	OsFTL12 Promotor	1183	1206	+	-0.560606	6.1e-05	0.00889	GCAGTGGAGAGAGAGGGGGACCGA
LOC_Os10g02584	BBR-BPC	OsFTL12 Promotor	1227	1250	+	-0.924242	6.8e-05	0.00953	GGAGGAGATAGAGGGAGGAGATAA
LOC_Os10g02584	BBR-BPC	OsFTL12 Promotor	1179	1202	+	-1.28788	7.58e-05	0.01	GGGAGCAGTGGAGAGAGAGGGGGA
LOC_Os06g04010	BBR-BPC	OsFTL12 Promotor	1183	1203	-	-2.89474	7.71e-05	0.0155	GTCCCCCTCTCTCTCCACTGC
LOC_Os10g02584	BBR-BPC	OsFTL12 Promotor	1229	1252	+	-1.34848	7.71e-05	0.01	AGGAGATAGAGGGAGGAGATAAGG
LOC_Os06g04010	BBR-BPC	OsFTL12 Promotor	1227	1247	-	-3.05263	8.04e-05	0.0155	TCTCCTCCCTCTATCTCCTCC
LOC_Os06g04010	BBR-BPC	OsFTL12 Promotor	1231	1251	-	-3.60526	9.28e-05	0.017	CTTATCTCCTCCCTCTATCTC
LOC_Os10g02584	BBR-BPC	OsFTL12 Promotor	1237	1260	+	-2.13636	9.71e-05	0.0122	GAGGGAGGAGATAAGGAGGAGAGA
LOC_Os08g39630	bHLH	OsFTL12 Promotor	844	852	+	13.5758	3.38e-05	0.134	CCCACTTGA
LOC_Os05g03020	C2H2	OsFTL12 Promotor	1225	1243	-	18.9841	1.81e-07	0.000682	CTCCCTCTATCTCCTCCTC
LOC_Os05g03020	C2H2	OsFTL12 Promotor	1246	1264	-	15.5794	1.95e-06	0.00359	TCTCTCTCTCCTCCTTATC
LOC_Os05g03020	C2H2	OsFTL12 Promotor	1222	1240	-	14.9841	2.85e-06	0.00359	CCTCTATCTCCTCCTCTAT
LOC_Os05g03020	C2H2	OsFTL12 Promotor	1228	1246	-	14.2302	4.58e-06	0.00433	CTCCTCCCTCTATCTCCTC
LOC_Os05g03020	C2H2	OsFTL12 Promotor	1237	1255	-	13.5794	6.81e-06	0.00514	CCTCCTTATCTCCTCCCTC
LOC_Os12g39400	C2H2	OsFTL12 Promotor	516	526	+	12.5522	8.82e-06	0.034	CACTCCCACTT
LOC_Os01g65080	C2H2	OsFTL12 Promotor	1374	1388	-	13.2273	1.1e-05	0.0436	ACCGCCACCAATTAT
LOC_Os05g03020	C2H2	OsFTL12 Promotor	1249	1267	-	12.3095	1.43e-05	0.00903	CTCTCTCTCTCTCCTCCTT
LOC_Os05g03020	C2H2	OsFTL12 Promotor	1243	1261	-	11.8889	1.82e-05	0.00983	CTCTCTCCTCCTTATCTCC
LOC_Os05g03020	C2H2	OsFTL12 Promotor	1240	1258	-	10.4762	3.96e-05	0.0187	TCTCCTCCTTATCTCCTCC
LOC_Os05g03020	C2H2	OsFTL12 Promotor	1183	1201	-	10.2222	4.53e-05	0.019	CCCCCTCTCTCTCCACTGC
LOC_Os01g14010	C2H2	OsFTL12 Promotor	1335	1354	-	7.98485	6.12e-05	0.235	AAAAAAACGACACCTGAAAA
LOC_Os09g38340	C2H2	OsFTL12 Promotor	1339	1354	+	8.11842	7.39e-05	0.281	CAGGTGTCGTTTTTTT
LOC_Os05g03020	C2H2	OsFTL12 Promotor	1122	1140	+	9.26984	7.43e-05	0.0281	TAGCCGCCTCCCCTTCCAC
LOC_Os07g38240	C2H2	OsFTL12 Promotor	542	548	+	13.5263	8.11e-05	0.317	TTGAAAA
LOC_Os01g09850	C2H2	OsFTL12 Promotor	1696	1713	+	7.62121	8.36e-05	0.32	AGGAAAGAGCCAAATTAC
LOC_Os05g03020	C2H2	OsFTL12 Promotor	1180	1198	-	8.84921	9.2e-05	0.0295	CCTCTCTCTCCACTGCTCC
LOC_Os05g03020	C2H2	OsFTL12 Promotor	1128	1146	+	8.80952	9.38e-05	0.0295	CCTCCCCTTCCACTGGATC
LOC_Os04g46670	C2H2	OsFTL12 Promotor	875	884	+	10.5225	9.85e-05	0.392	CCCAGCAGGC
LOC_Os07g07974	CPP	OsFTL12 Promotor	599	611	-	10.7	7.6e-05	0.283	TGAAATTTAAGTA
LOC_Os03g60630	Dof	OsFTL12 Promotor	1044	1064	+	11.1364	4.57e-05	0.0879	GAAAAGGCAAGAACACTAAAA
LOC_Os07g13260	Dof	OsFTL12 Promotor	937	957	-	10.9545	4.96e-05	0.177	TTTGCTTTTCATTCCTTGGAC
LOC_Os03g60630	Dof	OsFTL12 Promotor	1246	1266	+	10.9545	5.05e-05	0.0879	GATAAGGAGGAGAGAGAGAGA
LOC_Os01g64590	Dof	OsFTL12 Promotor	1588	1598	+	11.6061	8.38e-05	0.168	CATAAAGGGGC
LOC_Os03g60630	Dof	OsFTL12 Promotor	1820	1840	+	9.92424	8.59e-05	0.0997	GAAATAGCAAATGGAAGAATA
LOC_Os01g64590	Dof	OsFTL12 Promotor	992	1002	-	11.5455	8.79e-05	0.168	GGTAAAGGGAA
LOC_Os02g47810	Dof	OsFTL12 Promotor	1580	1600	+	10.5152	8.99e-05	0.332	AAAATAACCATAAAGGGGCCT
LOC_Os01g07120	ERF	OsFTL12 Promotor	1112	1132	-	17.1831	7.79e-07	0.00307	GGAGGCGGCTATGGCGGCCGA
LOC_Os03g64260	ERF	OsFTL12 Promotor	1117	1131	+	16.1667	2.23e-06	0.00884	CGCCATAGCCGCCTC
LOC_Os09g13940	ERF	OsFTL12 Promotor	1161	1175	+	15.9091	2.35e-06	0.00933	TCGCTGCCGCCGCTG
LOC_Os07g47330	ERF	OsFTL12 Promotor	1161	1175	+	15.5152	3.57e-06	0.0142	TCGCTGCCGCCGCTG
LOC_Os04g46240	ERF	OsFTL12 Promotor	1161	1175	+	14.4697	5.49e-06	0.0218	TCGCTGCCGCCGCTG
LOC_Os02g43820	ERF	OsFTL12 Promotor	1161	1175	+	14.4697	5.49e-06	0.0218	TCGCTGCCGCCGCTG
LOC_Os04g57340	ERF	OsFTL12 Promotor	1161	1175	-	14.197	7.43e-06	0.0295	CAGCGGCGGCAGCGA
LOC_Os05g28350	ERF	OsFTL12 Promotor	1162	1171	+	13.2333	8.12e-06	0.0324	CGCTGCCGCC
LOC_Os01g46870	ERF	OsFTL12 Promotor	1122	1142	+	12.9143	1.06e-05	0.0404	TAGCCGCCTCCCCTTCCACTG
LOC_Os01g12440	ERF	OsFTL12 Promotor	1122	1142	+	12.9143	1.06e-05	0.0404	TAGCCGCCTCCCCTTCCACTG
LOC_Os03g07830	ERF	OsFTL12 Promotor	1164	1174	+	13.7727	1.21e-05	0.048	CTGCCGCCGCT
LOC_Os07g10410	ERF	OsFTL12 Promotor	1116	1130	+	13.6515	1.29e-05	0.0514	CCGCCATAGCCGCCT
LOC_Os06g09390	ERF	OsFTL12 Promotor	1110	1130	-	13.197	1.34e-05	0.053	AGGCGGCTATGGCGGCCGACA
LOC_Os01g07120	ERF	OsFTL12 Promotor	1115	1135	-	12.4225	1.43e-05	0.0282	AGGGGAGGCGGCTATGGCGGC
LOC_Os04g32790	ERF	OsFTL12 Promotor	1112	1132	+	12.9242	1.43e-05	0.0566	TCGGCCGCCATAGCCGCCTCC
LOC_Os03g09170	ERF	OsFTL12 Promotor	1161	1175	+	12.9697	1.51e-05	0.0596	TCGCTGCCGCCGCTG
LOC_Os11g13840	ERF	OsFTL12 Promotor	1111	1130	+	12.2121	2.16e-05	0.0854	GTCGGCCGCCATAGCCGCCT
LOC_Os01g46870	ERF	OsFTL12 Promotor	1119	1139	+	11.3	2.39e-05	0.0404	CCATAGCCGCCTCCCCTTCCA
LOC_Os01g12440	ERF	OsFTL12 Promotor	1119	1139	+	11.3	2.39e-05	0.0404	CCATAGCCGCCTCCCCTTCCA
LOC_Os06g09390	ERF	OsFTL12 Promotor	1119	1139	-	11.7424	2.84e-05	0.0562	TGGAAGGGGAGGCGGCTATGG
LOC_Os01g46870	ERF	OsFTL12 Promotor	1161	1181	+	10.7714	3.07e-05	0.0404	TCGCTGCCGCCGCTGGGTGGG
LOC_Os01g12440	ERF	OsFTL12 Promotor	1161	1181	+	10.7714	3.07e-05	0.0404	TCGCTGCCGCCGCTGGGTGGG
LOC_Os07g10410	ERF	OsFTL12 Promotor	1158	1172	+	12.4848	3.2e-05	0.0635	AGGTCGCTGCCGCCG
LOC_Os04g46240	ERF	OsFTL12 Promotor	1119	1133	+	11.3636	3.3e-05	0.0655	CCATAGCCGCCTCCC
LOC_Os02g43820	ERF	OsFTL12 Promotor	1119	1133	+	11.3636	3.3e-05	0.0655	CCATAGCCGCCTCCC
LOC_Os02g55380	ERF	OsFTL12 Promotor	1112	1130	-	11.3333	3.61e-05	0.143	AGGCGGCTATGGCGGCCGA
LOC_Os09g39810	ERF	OsFTL12 Promotor	1113	1122	+	11.5315	3.83e-05	0.153	CGGCCGCCAT
LOC_Os03g09170	ERF	OsFTL12 Promotor	1119	1133	+	11.1364	4.1e-05	0.0811	CCATAGCCGCCTCCC
LOC_Os02g45450	ERF	OsFTL12 Promotor	1109	1118	-	12.4141	4.41e-05	0.176	CGGCCGACAC
LOC_Os01g07120	ERF	OsFTL12 Promotor	1124	1144	-	9.59155	5.87e-05	0.0771	TCCAGTGGAAGGGGAGGCGGC
LOC_Os06g09390	ERF	OsFTL12 Promotor	1161	1181	-	9.87879	6.67e-05	0.088	CCCACCCAGCGGCGGCAGCGA
LOC_Os09g13940	ERF	OsFTL12 Promotor	1119	1133	+	10.0758	6.8e-05	0.135	CCATAGCCGCCTCCC
LOC_Os10g41130	ERF	OsFTL12 Promotor	906	920	+	10.8939	7.18e-05	0.285	AGGTGTCGGTTTAAG
LOC_Os04g57340	ERF	OsFTL12 Promotor	1116	1130	-	9.77273	8e-05	0.159	AGGCGGCTATGGCGG
LOC_Os02g42585	ERF	OsFTL12 Promotor	1110	1129	-	10.7727	8.03e-05	0.318	GGCGGCTATGGCGGCCGACA
LOC_Os04g46240	ERF	OsFTL12 Promotor	1116	1130	+	9.57576	8.07e-05	0.107	CCGCCATAGCCGCCT
LOC_Os02g43820	ERF	OsFTL12 Promotor	1116	1130	+	9.57576	8.07e-05	0.107	CCGCCATAGCCGCCT
LOC_Os01g07120	ERF	OsFTL12 Promotor	1121	1141	-	8.8169	8.34e-05	0.0823	AGTGGAAGGGGAGGCGGCTAT
LOC_Os05g28350	ERF	OsFTL12 Promotor	1179	1188	-	10.9667	9.09e-05	0.181	CACTGCTCCC
LOC_Os09g39810	ERF	OsFTL12 Promotor	1122	1131	+	10.6294	9.45e-05	0.188	TAGCCGCCTC
LOC_Os02g45420	ERF	OsFTL12 Promotor	1107	1121	+	10.6667	9.76e-05	0.388	GGGTGTCGGCCGCCA
LOC_Os11g13840	ERF	OsFTL12 Promotor	1114	1133	+	9.63636	9.88e-05	0.195	GGCCGCCATAGCCGCCTCCC
LOC_Os01g74020	G2-like	OsFTL12 Promotor	609	622	-	11.344	4.24e-05	0.163	TAAAGATATGATGA
LOC_Os02g56250	GATA	OsFTL12 Promotor	1006	1020	-	12	3.95e-05	0.132	GCAATGAGATCTGAT
LOC_Os01g54210	GATA	OsFTL12 Promotor	1004	1016	+	12.1061	4.05e-05	0.155	CAATCAGATCTCA
LOC_Os02g56250	GATA	OsFTL12 Promotor	1003	1017	+	11	6.78e-05	0.132	CCAATCAGATCTCAT
LOC_Os06g10600	HD-ZIP	OsFTL12 Promotor	1735	1745	+	12.9242	2.91e-05	0.109	GCATTAAAGAT
LOC_Os02g45250	HD-ZIP	OsFTL12 Promotor	1735	1745	+	12.0896	3.82e-05	0.129	GCATTAAAGAT
LOC_Os02g45250	HD-ZIP	OsFTL12 Promotor	1752	1762	+	10.7313	6.99e-05	0.129	AAATTAATTGT
LOC_Os06g10600	HD-ZIP	OsFTL12 Promotor	1031	1041	+	10.4848	7.6e-05	0.142	GCATTTAATCC
LOC_Os09g35910	HD-ZIP	OsFTL12 Promotor	832	841	-	10.6455	9.45e-05	0.364	TAGCAATCAA
LOC_Os10g28340	HSF	OsFTL12 Promotor	981	995	-	10.6061	5.02e-05	0.199	GGAAGTTGCTCGATG
LOC_Os07g44690	HSF	OsFTL12 Promotor	981	995	-	6.36842	8.29e-05	0.325	GGAAGTTGCTCGATG
LOC_Os01g07480	LBD	OsFTL12 Promotor	1112	1132	+	14.3939	4.51e-06	0.0179	TCGGCCGCCATAGCCGCCTCC
LOC_Os01g66590	LBD	OsFTL12 Promotor	1110	1130	+	13.4242	9.65e-06	0.0382	TGTCGGCCGCCATAGCCGCCT
LOC_Os01g60960	LBD	OsFTL12 Promotor	1114	1130	-	13.1061	1.53e-05	0.0605	AGGCGGCTATGGCGGCC
LOC_Os01g07480	LBD	OsFTL12 Promotor	1115	1135	+	11.2879	2.65e-05	0.0525	GCCGCCATAGCCGCCTCCCCT
LOC_Os01g07480	LBD	OsFTL12 Promotor	1124	1144	+	9.80303	5.68e-05	0.075	GCCGCCTCCCCTTCCACTGGA
LOC_Os01g66590	LBD	OsFTL12 Promotor	1122	1142	+	9.45455	8.52e-05	0.169	TAGCCGCCTCCCCTTCCACTG
LOC_Os01g07480	LBD	OsFTL12 Promotor	1212	1232	-	8.74242	9.52e-05	0.0942	TCCTCCTCTATCCACTGCTCT
LOC_Os01g66030	MIKC_MADS	OsFTL12 Promotor	1041	1054	+	12.3939	2.45e-05	0.0933	CAAGAAAAGGCAAG
LOC_Os05g04820	MYB	OsFTL12 Promotor	1262	1276	-	14.1818	6.13e-06	0.0233	CCCACCCACCTCTCT
LOC_Os12g33070	MYB	OsFTL12 Promotor	76	85	-	13.6909	1.46e-05	0.0569	GGTTAGGTGG
LOC_Os12g03150	MYB	OsFTL12 Promotor	1262	1280	-	13.4848	1.51e-05	0.0534	CGCACCCACCCACCTCTCT
LOC_Os11g03440	MYB	OsFTL12 Promotor	1262	1280	-	13.4848	1.51e-05	0.0535	CGCACCCACCCACCTCTCT
LOC_Os02g46780	MYB	OsFTL12 Promotor	721	735	-	13.3182	1.99e-05	0.0757	ATTGTTTGGTGTATC
LOC_Os09g36730	MYB	OsFTL12 Promotor	723	737	-	12.9545	2.16e-05	0.0834	AAATTGTTTGGTGTA
LOC_Os07g31470	MYB	OsFTL12 Promotor	723	743	-	13.1818	2.27e-05	0.0471	GATGCAAAATTGTTTGGTGTA
LOC_Os07g31470	MYB	OsFTL12 Promotor	1256	1276	+	13.0152	2.57e-05	0.0471	AGAGAGAGAGAGGTGGGTGGG
LOC_Os02g42870	MYB	OsFTL12 Promotor	1262	1276	+	12.7273	2.71e-05	0.0707	AGAGAGGTGGGTGGG
LOC_Os12g03150	MYB	OsFTL12 Promotor	123	141	+	12.5303	2.85e-05	0.0534	TAGCCTCAACCACTCAGAC
LOC_Os11g03440	MYB	OsFTL12 Promotor	123	141	+	12.5303	2.85e-05	0.0535	TAGCCTCAACCACTCAGAC
LOC_Os02g42870	MYB	OsFTL12 Promotor	723	737	-	12.1667	3.85e-05	0.0707	AAATTGTTTGGTGTA
LOC_Os03g51110	MYB	OsFTL12 Promotor	238	248	+	12.4868	3.91e-05	0.152	GATCACCGTTA
LOC_Os05g37060	MYB	OsFTL12 Promotor	1244	1253	+	12.0303	4.05e-05	0.158	GAGATAAGGA
LOC_Os04g50770	MYB	OsFTL12 Promotor	68	88	+	11.5455	4.19e-05	0.113	TACTAGAGCCACCTAACCAAC
LOC_Os06g11780	MYB	OsFTL12 Promotor	652	672	-	11.7576	5.02e-05	0.186	GTGTTTGAGTTGGGTGAATGC
LOC_Os07g31470	MYB	OsFTL12 Promotor	655	675	-	11.9848	5.03e-05	0.0471	TTTGTGTTTGAGTTGGGTGAA
LOC_Os07g31470	MYB	OsFTL12 Promotor	75	95	-	11.9545	5.12e-05	0.0471	TAGCTGAGTTGGTTAGGTGGC
LOC_Os01g59660	MYB	OsFTL12 Promotor	1765	1775	+	11.8939	5.32e-05	0.196	ATAACTGATAT
LOC_Os04g50770	MYB	OsFTL12 Promotor	1263	1283	-	10.8485	5.88e-05	0.113	CAACGCACCCACCCACCTCTC
LOC_Os05g04820	MYB	OsFTL12 Promotor	655	669	+	11.7576	6.46e-05	0.0822	TTCACCCAACTCAAA
LOC_Os04g43680	MYB	OsFTL12 Promotor	65	85	+	11.0152	7.34e-05	0.156	TGCTACTAGAGCCACCTAACC
LOC_Os02g41510	MYB	OsFTL12 Promotor	65	85	+	11.0152	7.34e-05	0.156	TGCTACTAGAGCCACCTAACC
LOC_Os08g33150	MYB	OsFTL12 Promotor	722	734	-	10.8293	7.8e-05	0.302	TTGTTTGGTGTAT
LOC_Os02g42870	MYB	OsFTL12 Promotor	75	89	-	10.8182	8.15e-05	0.0997	AGTTGGTTAGGTGGC
LOC_Os04g43680	MYB	OsFTL12 Promotor	70	90	+	10.8333	8.22e-05	0.156	CTAGAGCCACCTAACCAACTC
LOC_Os02g41510	MYB	OsFTL12 Promotor	70	90	+	10.8333	8.22e-05	0.156	CTAGAGCCACCTAACCAACTC
LOC_Os01g03720	MYB	OsFTL12 Promotor	76	90	-	11.1515	8.28e-05	0.319	GAGTTGGTTAGGTGG
LOC_Os05g04820	MYB	OsFTL12 Promotor	723	737	+	11.3636	8.45e-05	0.0822	TACACCAAACAATTT
LOC_Os02g46780	MYB	OsFTL12 Promotor	73	87	-	11.0606	8.5e-05	0.161	TTGGTTAGGTGGCTC
LOC_Os05g04820	MYB	OsFTL12 Promotor	1266	1280	-	11.3333	8.63e-05	0.0822	CGCACCCACCCACCT
LOC_Os01g51154	MYB_related	OsFTL12 Promotor	770	779	+	11	4.36e-05	0.169	AACCCTAATC
LOC_Os01g40670	MYB_related	OsFTL12 Promotor	825	833	+	11.9	7.08e-05	0.282	TTTAGGTTT
LOC_Os09g32040	NAC	OsFTL12 Promotor	1948	1966	+	6.31818	7.1e-05	0.279	TCCTGTCGTGTAGACCACT
LOC_Os08g44820	NAC	OsFTL12 Promotor	1949	1960	-	10.6768	8.66e-05	0.337	CTACACGACAGG
LOC_Os05g47650	RAV	OsFTL12 Promotor	1561	1568	+	12.2222	6.8e-05	0.27	TATGTTGT
LOC_Os06g44860	SBP	OsFTL12 Promotor	619	634	-	12.6222	3.42e-05	0.123	AAGACCGTACTATAAA
LOC_Os08g41940	SBP	OsFTL12 Promotor	622	632	+	11.5758	6.83e-05	0.272	ATAGTACGGTC
LOC_Os08g40260	SBP	OsFTL12 Promotor	621	631	-	11.6818	7.86e-05	0.305	ACCGTACTATA
LOC_Os03g51690	TALE	OsFTL12 Promotor	1190	1209	-	18.0897	1.56e-07	0.00061	CTCTCGGTCCCCCTCTCTCT
LOC_Os03g51690	TALE	OsFTL12 Promotor	1192	1211	-	16.6282	8.23e-07	0.00161	CTCTCTCGGTCCCCCTCTCT
LOC_Os03g51690	TALE	OsFTL12 Promotor	1188	1207	-	15.7821	1.9e-06	0.00248	CTCGGTCCCCCTCTCTCTCC
LOC_Os03g51690	TALE	OsFTL12 Promotor	1297	1316	-	14.5641	5.58e-06	0.00533	CGCGCGCTCTCCCCTCGGCC
LOC_Os03g51690	TALE	OsFTL12 Promotor	1194	1213	-	14.3205	6.81e-06	0.00533	CTCTCTCTCGGTCCCCCTCT
LOC_Os03g51690	TALE	OsFTL12 Promotor	1186	1205	-	13.0256	1.81e-05	0.0112	CGGTCCCCCTCTCTCTCCAC
LOC_Os03g51690	TALE	OsFTL12 Promotor	1082	1101	-	12.8846	2e-05	0.0112	TCCCCTCCCCTTGCTTGTGT
LOC_Os03g51690	TALE	OsFTL12 Promotor	1222	1241	-	10.8205	7.34e-05	0.0359	CCCTCTATCTCCTCCTCTAT
LOC_Os02g01380	Trihelix	OsFTL12 Promotor	693	702	+	10.85	5.49e-05	0.202	TAATTTACCG
LOC_Os04g36790	Trihelix	OsFTL12 Promotor	1490	1500	-	11.1515	5.58e-05	0.18	TTGCCGGAAGT
LOC_Os04g36790	Trihelix	OsFTL12 Promotor	212	222	-	10.197	9.02e-05	0.18	GTACCGGAGAA
LOC_Os04g56780	WOX	OsFTL12 Promotor	1856	1866	+	12.7317	2.33e-05	0.0853	TCAAACAATCA
LOC_Os01g60270	WOX	OsFTL12 Promotor	832	839	-	11.2574	9.14e-05	0.343	GCAATCAA
LOC_Os02g16540	WRKY	OsFTL12 Promotor	1505	1517	+	13.6364	9.26e-06	0.0353	AGTGTTGACTTCT
LOC_Os01g47560	WRKY	OsFTL12 Promotor	1505	1517	+	13.9394	1.17e-05	0.0456	AGTGTTGACTTCT
LOC_Os04g21950	WRKY	OsFTL12 Promotor	1505	1518	+	13.5758	1.27e-05	0.0487	AGTGTTGACTTCTA
LOC_Os11g29870	WRKY	OsFTL12 Promotor	1505	1517	-	13.7576	1.35e-05	0.0525	AGAAGTCAACACT
LOC_Os04g50920	WRKY	OsFTL12 Promotor	1505	1517	-	13.6364	1.37e-05	0.0529	AGAAGTCAACACT
LOC_Os05g09020	WRKY	OsFTL12 Promotor	1507	1519	+	13.3636	1.49e-05	0.0573	TGTTGACTTCTAT
LOC_Os05g25770	WRKY	OsFTL12 Promotor	1505	1517	+	12.9697	1.53e-05	0.0586	AGTGTTGACTTCT
LOC_Os01g53260	WRKY	OsFTL12 Promotor	1506	1519	+	13.3636	1.57e-05	0.0604	GTGTTGACTTCTAT
LOC_Os02g08440	WRKY	OsFTL12 Promotor	1505	1519	+	13.2424	2.07e-05	0.0805	AGTGTTGACTTCTAT
LOC_Os01g54600	WRKY	OsFTL12 Promotor	1507	1517	-	13.0758	2.18e-05	0.0838	AGAAGTCAACA
LOC_Os12g32250	WRKY	OsFTL12 Promotor	1507	1517	-	12.7121	3.12e-05	0.121	AGAAGTCAACA
LOC_Os07g02060	WRKY	OsFTL12 Promotor	1507	1516	-	11.06	3.73e-05	0.142	GAAGTCAACA
LOC_Os03g55080	WRKY	OsFTL12 Promotor	1507	1516	-	11.06	3.73e-05	0.14	GAAGTCAACA
LOC_Os01g61080	WRKY	OsFTL12 Promotor	1507	1517	-	12.5	3.8e-05	0.148	AGAAGTCAACA
LOC_Os05g49210	WRKY	OsFTL12 Promotor	1497	1517	+	12.2571	3.88e-05	0.149	GCAACTATAGTGTTGACTTCT
LOC_Os01g14440	WRKY	OsFTL12 Promotor	1507	1525	+	11.5857	4.88e-05	0.189	TGTTGACTTCTATGTGTAT
LOC_Os07g39480	WRKY	OsFTL12 Promotor	1505	1517	+	11.4697	7.24e-05	0.281	AGTGTTGACTTCT
LOC_Os04g46060	WRKY	OsFTL12 Promotor	1278	1287	+	10.9597	8.22e-05	0.327	GCGTTGACGA
LOC_Os03g11600	YABBY	OsFTL12 Promotor	1542	1549	+	13.5152	2.15e-05	0.0797	TATGATTA
