# Supplementary material for: Phosphatidyl Ethanolamine Binding Protein FLOWERING LOCUS T-like 12 (OsFTL12) Regulates the Rice Heading Date under Different Day-Length Conditions
Source: Int J Mol Sci. 2024 Jan 24;25(3):1449. doi: 10.3390/ijms25031449 (PMC10855395; doi:10.3390/ijms25031449)
Supplement: Supplementary file 1 [file ijms-25-01449-s001.zip › OsFTL12 SP Table/Table S4 promotor 1Kb AT.xlsx]

## Sheet: Table S5 promotor 1Kb AT
Table S5. PlantTFDB predicted the OsFTL12 upstream putative binding TFs by blast Arabidopsis genome.
Name	Chr	Start	End	Sequence	Motif_Score	JasparID	Specie	Class
GATA14	Chr6	-20975235	-20975250	ATGAGATCTGATTGG	0.676892	MA1325.1	Arabidopsis thaliana	Other C4 zinc finger-type factors
GATA19	Chr6	-20975237	-20975248	GAGATCTGATT	0.798948	MA1323.1	Arabidopsis thaliana	Other C4 zinc finger-type factors
GATA20	Chr6	-20975239	-20975247	GATCTGAT	0.868604	MA1324.1	Arabidopsis thaliana	Other C4 zinc finger-type factors
GATA10	Chr6	-20975237	-20975245	GAGATCTG	0.857599	MA1013.1	Arabidopsis thaliana	Other C4 zinc finger-type factors
GATA11	Chr6	-20975237	-20975245	GAGATCTG	0.893424	MA1014.1	Arabidopsis thaliana	Other C4 zinc finger-type factors
SVP	Chr6	-20975196	-20975216	TTCTTGCCTTTTCTTGGATT	0.540046	MA0555.1	Arabidopsis thaliana	MADS box factors
AT1G77200	Chr6	-20975134	-20975148	CGGCCGACACCCTC	0.64399	MA1230.1	Arabidopsis thaliana	AP2/ERF domain
CBF1	Chr6	-20975133	-20975145	GCGGCCGACACC	0.810422	MA1224.1	Arabidopsis thaliana	AP2/ERF domain
DREB1A	Chr6	-20975134	-20975144	CGGCCGACAC	0.85883	MA0971.1	Arabidopsis thaliana	AP2/ERF domain
DREB1G	Chr6	-20975134	-20975144	CGGCCGACAC	0.841168	MA1032.1	Oryza sativa Japonica Group	AP2/ERF domain
At5g05790	Chr6	-20974998	-20975013	CTCCTTATCTCCTCC	0.707272	MA1196.1	Arabidopsis thaliana	Helix-Turn-Helix
At3g11280	Chr6	-20974998	-20975012	CTCCTTATCTCCTC	0.70113	MA1188.1	Arabidopsis thaliana	Helix-Turn-Helix
RAMOSA1	Chr6	-20974984	-20974998	CCTCTCTCTCTCTC	0.92888	MA1416.1	Zea mays	C2H2 zinc finger factors
WRKY30	Chr6	-20974966	-20974976	CGTCAACGCA	0.836366	MA1083.1	Arabidopsis thaliana	WRKY
WRKY12	Chr6	-20974966	-20974974	CGTCAACG	0.808425	MA1075.1	Arabidopsis thaliana	WRKY
ATHB21	Chr6	-20974868	-20974882	CCACCAATTATATA	0.695747	MA1213.1	Arabidopsis thaliana	Homeo domain factors
AT1G76870	Chr6	-20974857	-20974871	AAGAAAAACCGCCA	0.773579	MA1367.1	Arabidopsis thaliana	Helix-Turn-Helix
NTL9	Chr6	-20974831	-20974840	TTAAGTAAT	1	MA1046.1	Arabidopsis thaliana	NAC/NAM
At4g01280	Chr6	-20974781	-20974792	AGATTTTTTTT	0.795128	MA1190.1	Arabidopsis thaliana	Helix-Turn-Helix
LCL1	Chr6	-20974781	-20974791	AGATTTTTTT	0.676586	MA1187.1	Arabidopsis thaliana	Helix-Turn-Helix
AT1G76870	Chr6	-20974762	-20974776	TATTAAAACCAGTA	0.77008	MA1367.1	Arabidopsis thaliana	Helix-Turn-Helix
WRKY42	Chr6	-20974735	-20974756	AGAAGTCAACACTATAGTTGC	0.565029	MA1310.1	Arabidopsis thaliana	WRKY
WRKY11	Chr6	-20974734	-20974748	TAGAAGTCAACACT	0.653899	MA1306.1	Arabidopsis thaliana	WRKY
WRKY14	Chr6	-20974735	-20974748	AGAAGTCAACACT	0.692119	MA1314.1	Arabidopsis thaliana	WRKY
WRKY17	Chr6	-20974734	-20974748	TAGAAGTCAACACT	0.728462	MA1299.1	Arabidopsis thaliana	WRKY
WRKY22	Chr6	-20974735	-20974748	AGAAGTCAACACT	0.703901	MA1303.1	Arabidopsis thaliana	WRKY
WRKY26	Chr6	-20974735	-20974748	AGAAGTCAACACT	0.718462	MA1297.1	Arabidopsis thaliana	WRKY
WRKY27	Chr6	-20974735	-20974748	AGAAGTCAACACT	0.650761	MA1318.1	Arabidopsis thaliana	WRKY
WRKY28	Chr6	-20974735	-20974748	AGAAGTCAACACT	0.767929	MA1311.1	Arabidopsis thaliana	WRKY
WRKY55	Chr6	-20974736	-20974748	GAAGTCAACACT	0.692331	MA1305.1	Arabidopsis thaliana	WRKY
WRKY7	Chr6	-20974734	-20974748	TAGAAGTCAACACT	0.572142	MA1313.1	Arabidopsis thaliana	WRKY
WRKY70	Chr6	-20974735	-20974748	AGAAGTCAACACT	0.633515	MA1308.1	Arabidopsis thaliana	WRKY
WRKY24	Chr6	-20974733	-20974747	ATAGAAGTCAACAC	0.650545	MA1315.1	Arabidopsis thaliana	WRKY
WRKY43	Chr6	-20974737	-20974747	AAGTCAACAC	0.977197	MA1086.1	Arabidopsis thaliana	WRKY
WRKY29	Chr6	-20974735	-20974746	AGAAGTCAACA	0.731562	MA1298.1	Arabidopsis thaliana	WRKY
WRKY3	Chr6	-20974735	-20974746	AGAAGTCAACA	0.702283	MA1309.1	Arabidopsis thaliana	WRKY
WRKY31	Chr6	-20974727	-20974746	ATACACATAGAAGTCAACA	0.613107	MA1307.1	Arabidopsis thaliana	WRKY
WRKY50	Chr6	-20974733	-20974746	ATAGAAGTCAACA	0.68083	MA1317.1	Arabidopsis thaliana	WRKY
WRKY57	Chr6	-20974736	-20974746	GAAGTCAACA	0.850243	MA1089.1	Arabidopsis thaliana	WRKY
WRKY65	Chr6	-20974735	-20974746	AGAAGTCAACA	0.710078	MA1302.1	Arabidopsis thaliana	WRKY
WRKY71	Chr6	-20974735	-20974746	AGAAGTCAACA	0.734265	MA1316.1	Arabidopsis thaliana	WRKY
WRKY75	Chr6	-20974737	-20974745	AAGTCAAC	0.95473	MA1093.1	Arabidopsis thaliana	WRKY
EDT1	Chr6	-20974508	-20974518	TCTTTAATGC	0.856096	MA0990.1	Arabidopsis thaliana	Homeo domain factors
AHL12	Chr6	-20974492	-20974500	AATTAATT	1	MA0932.1	Arabidopsis thaliana	A.T hook factors
AHL25	Chr6	-20974492	-20974500	AATTAATT	1	MA0934.1	Arabidopsis thaliana	A.T hook factors
MYB56	Chr6	-20974477	-20974492	ATATCAGTTATATAC	0.707576	MA1174.1	Arabidopsis thaliana	Helix-Turn-Helix
MYB113	Chr6	-20974477	-20974488	ATATCAGTTAT	0.767843	MA1181.1	Arabidopsis thaliana	Helix-Turn-Helix
O2	Chr6	-20974472	-20974485	GTGCCATATCAGT	0.585677	MA1417.1	Zea mays	Basic leucine zipper factors (bZIP)
AHL12	Chr6	-20973946	-20973954	AATTAATT	1	MA0932.1	Arabidopsis thaliana	A.T hook factors
AHL25	Chr6	-20973946	-20973954	AATTAATT	1	MA0934.1	Arabidopsis thaliana	A.T hook factors
ATHB33	Chr6	-20973942	-20973953	AAGTAATTAAT	0.908404	MA1326.1	Arabidopsis thaliana	Homeo domain factors
LEC2	Chr6	-20973888	-20973899	ATATGCATGGC	0.880331	MA0581.1	Arabidopsis thaliana	B3 domain
COG1	Chr6	-20973843	-20973864	GATTAAGAGAAAAAGTGCATT	0.656491	MA1279.1	Arabidopsis thaliana	C2H2 zinc finger factors
CDF2	Chr6	-20973851	-20973861	GAAAAAGTGC	0.977578	MA0973.1	Arabidopsis thaliana	C2H2 zinc finger factors
CDF3	Chr6	-20973852	-20973861	AAAAAGTGC	1	MA0974.1	Arabidopsis thaliana	C2H2 zinc finger factors
PHYPADRAFT_38837	Chr6	-20973851	-20973861	GAAAAAGTGC	0.995531	MA1022.1	Physcomitrella patens	C2H2 zinc finger factors
PHYPADRAFT_153324	Chr6	-20973851	-20973860	GAAAAAGTG	0.998074	MA0989.1	Physcomitrella patens	C2H2 zinc finger factors
bZIP52	Chr6	-20973719	-20973733	TAACCAGCTGGCAG	0.880567	MA1343.1	Arabidopsis thaliana	Basic leucine zipper factors (bZIP)
MYB62	Chr6	-20973678	-20973693	ATGCCTAATTAATTT	0.772725	MA1294.1	Arabidopsis thaliana	Basic helix-loop-helix factors (bHLH)
AHL12	Chr6	-20973684	-20973692	AATTAATT	1	MA0932.1	Arabidopsis thaliana	A.T hook factors
AHL25	Chr6	-20973684	-20973692	AATTAATT	1	MA0934.1	Arabidopsis thaliana	A.T hook factors
MYB27	Chr6	-20973677	-20973692	AATGCCTAATTAATT	0.420583	MA1292.1	Arabidopsis thaliana	Basic helix-loop-helix factors (bHLH)
MYB57	Chr6	-20973677	-20973691	AATGCCTAATTAAT	0.482162	MA1293.1	Arabidopsis thaliana	Basic helix-loop-helix factors (bHLH)
WRKY60	Chr6	-20973620	-20973631	ATGGTCAACAT	0.812866	MA1090.1	Arabidopsis thaliana	WRKY
WRKY18	Chr6	-20973620	-20973630	ATGGTCAACA	0.872111	MA1077.1	Arabidopsis thaliana	WRKY
WRKY31	Chr6	-20973611	-20973630	CACAAACACATGGTCAACA	0.557356	MA1307.1	Arabidopsis thaliana	WRKY
WRKY38	Chr6	-20973622	-20973630	GGTCAACA	0.791211	MA1084.1	Arabidopsis thaliana	WRKY
WRKY8	Chr6	-20973621	-20973630	TGGTCAACA	0.889285	MA1094.1	Arabidopsis thaliana	WRKY
WRKY2	Chr6	-20973621	-20973629	TGGTCAAC	0.92127	MA1078.1	Arabidopsis thaliana	WRKY
WRKY25	Chr6	-20973621	-20973629	TGGTCAAC	0.92928	MA1081.1	Arabidopsis thaliana	WRKY
WRKY62	Chr6	-20973621	-20973629	TGGTCAAC	1	MA1091.1	Arabidopsis thaliana	WRKY
WRKY63	Chr6	-20973621	-20973629	TGGTCAAC	0.945659	MA1092.1	Arabidopsis thaliana	WRKY
WRKY75	Chr6	-20973621	-20973629	TGGTCAAC	0.970976	MA1093.1	Arabidopsis thaliana	WRKY
MYB62	Chr6	-20973586	-20973601	TAACCTAATTTTTAT	0.783364	MA1294.1	Arabidopsis thaliana	Basic helix-loop-helix factors (bHLH)
MYB27	Chr6	-20973585	-20973600	ATAACCTAATTTTTA	0.617369	MA1292.1	Arabidopsis thaliana	Basic helix-loop-helix factors (bHLH)
HAT2	Chr6	-20973471	-20973482	ACTAATCAATG	0.832536	MA1198.1	Arabidopsis thaliana	Homeo domain factors
ATHB34	Chr6	-20973464	-20973479	TTAGATCACTAATCA	0.822523	MA1328.1	Arabidopsis thaliana	Homeo domain factors
AT1G47655	Chr6	-20973260	-20973271	AAAAAAAGTAA	0.902758	MA1275.1	Arabidopsis thaliana	C2H2 zinc finger factors
