# Supplementary material for: Phosphatidyl Ethanolamine Binding Protein FLOWERING LOCUS T-like 12 (OsFTL12) Regulates the Rice Heading Date under Different Day-Length Conditions
Source: Int J Mol Sci. 2024 Jan 24;25(3):1449. doi: 10.3390/ijms25031449 (PMC10855395; doi:10.3390/ijms25031449)
Supplement: Supplementary file 1 [file ijms-25-01449-s001.zip › OsFTL12 SP Table/Table S5 RED data.xlsx]

## Sheet: all linked
Table S2. Rice Expression Database (RED) published 425 RNA-seq Transcripts Per Million values of OsFTL12 in distinctive tissues.
Run ID	Layout	Bases (MB)	Spots (Millions)	Tissues	Description	Release Date
DRR000351	SINGLE	1076.69	29.91	Shoot	Shoot & 1hour after salinity stress condition	1/12/2010
DRR000355	SINGLE	927.75	25.77	Shoot	Shoot & 1hour after salinity stress condition	1/12/2010
DRR000630	PAIRED	2360.03	11.8	Flowers	Rice Transcriptome Multiplex-2_anther	28/3/2016
DRR000747	SINGLE	438.7	8.6	Root	Phosphate starvation 10days	5/1/2012
DRR000750	SINGLE	939.22	18.42	Shoot	Phosphate starvation_0day_Shoot	5/1/2012
DRR000751	SINGLE	975.28	19.12	Shoot	Phosphate starvation_1day_Shoot	4/1/2012
DRR000752	SINGLE	993.08	19.47	Shoot	Phosphate starvation_5days_Shoot	6/1/2012
DRR000759	SINGLE	499.31	9.79	Shoot	Phosphate starvation_10days_Shoot	4/1/2012
DRR000760	SINGLE	549.49	10.77	Shoot	Phosphate sufficient_10days_Shoot	6/1/2012
DRR000767	SINGLE	490.66	9.62	Shoot	Phosphate sufficient_1day_Shoot	6/1/2012
DRR000768	SINGLE	557.98	10.94	Shoot	Phosphate sufficient_5days_Shoot	6/1/2012
DRR001965	SINGLE	236.82	3.12	Leaf	The fourth leaf blades of Oryza sativa L. ssp. japonica cv. Nipponbare (Pia) at 24 hours post-inoculation with distilled and sterile water.	5/12/2012
DRR013396	SINGLE	322.06	4.24	Shoot	Cd_0hr_shoot	10/6/2014
DRR013397	SINGLE	263.66	3.47	Shoot	Cd_0hr_shoot	10/6/2014
DRR013398	SINGLE	313.79	4.13	Shoot	Cd_0hr_shoot	10/6/2014
DRR013399	SINGLE	309.19	4.07	Shoot	Cd_1hr_shoot	10/6/2014
DRR013400	SINGLE	338.1	4.45	Shoot	Cd_1hr_shoot	10/6/2014
DRR013401	SINGLE	296.91	3.91	Shoot	Cd_1hr_shoot	10/6/2014
DRR013402	SINGLE	265.39	3.49	Shoot	Cd_24hr_shoot	10/6/2014
DRR013403	SINGLE	268.59	3.53	Shoot	Cd_24hr_shoot	10/6/2014
DRR013404	SINGLE	248.36	3.27	Shoot	Cd_24hr_shoot	10/6/2014
DRR018234	PAIRED	8090.74	40.45	Callus	Callus of Japonica cv. Norin 8 mutant	24/3/2017
DRR018235	PAIRED	8752.81	43.76	Callus	Callus of Japonica cv. Norin 8 mutant	24/3/2017
DRR018237	PAIRED	11548.2	57.74	Callus	Callus of Japonica cv. Norin 8 mutant	24/3/2017
DRR018240	PAIRED	8487.13	42.44	Callus	Callus of Japonica cv. Norin 8 mutant	24/3/2017
DRR018242	PAIRED	8383.06	41.92	Callus	Callus of Japonica cv. Norin 8 mutant	24/3/2017
DRR018244	PAIRED	12513	62.57	Callus	Callus of Japonica cv. Norin 8 mutant	24/3/2017
DRR018245	PAIRED	14400.8	72	Callus	Callus of Japonica cv. Norin 8 mutant	24/3/2017
DRR018246	PAIRED	17291.3	86.46	Callus	Callus of Japonica cv. Norin 8 mutant	24/3/2017
DRR019484	SINGLE	1528.2	30.56	Leaf	Young leaves 1 mm above shoot apices & OSH1-GR +DEX 6h	26/6/2014
DRR019486	SINGLE	1107.25	22.15	Leaf	Young leaves 1 mm above shoot apices & WT -DEX	26/6/2014
DRR019487	SINGLE	1326.87	26.54	Leaf	Young leaves 1 mm above shoot apices & WT +DEX 3h	26/6/2014
DRR019488	SINGLE	1145.89	22.92	Leaf	Young leaves 1 mm above shoot apices & WT +DEX 6h	26/6/2014
DRR019491	SINGLE	968.23	19.36	Leaf	Young leaves 1 mm above shoot apices & OSH1-GR +DEX 3h	26/6/2014
DRR019492	SINGLE	1506.17	30.12	Leaf	Young leaves 1 mm above shoot apices & OSH1-GR +DEX 7h	26/6/2014
DRR019496	SINGLE	1055.83	21.12	Leaf	Young leaves 1 mm above shoot apices & WT +DEX 6h	26/6/2014
ERR1146950	PAIRED	6092.47	30.16	Leaf	Flag leaves during grain filling & FL_6DAA	28/3/2016
ERR1146951	PAIRED	5651.78	27.98	Leaf	Flag leaves during grain filling & FL_6DAA	28/3/2016
ERR1146952	PAIRED	5110.01	25.3	Leaf	Flag leaves during grain filling & FL_6DAA	28/3/2016
ERR1146953	PAIRED	4603.07	22.79	Leaf	Flag leaves during grain filling & FL_15DAA	28/3/2016
ERR1146955	PAIRED	5171.83	25.6	Leaf	Flag leaves during grain filling & FL_15DAA	28/3/2016
ERR791776	PAIRED	3075.69	15.23	Seed	Seed development and heading date	2/4/2016
SRR042529	SINGLE	321.4	8.93	Shoot	SAMN00012572	7/5/2010
SRR1264026	PAIRED	2319.99	11.6	Seedling	Wild type with ethylene treatment	23/4/2016
SRR1264033	PAIRED	3039.74	15.2	Seedling	Ethylene responsive mutant mhz7 from Oryza sativa	23/4/2016
SRR1264034	PAIRED	5975.7	29.88	Seedling	Ethylene responsive mutant mhz7 from Oryza sativa	23/4/2016
SRR1537558	SINGLE	2195.71	21.74	Root	Phosphate recovery & Root52 d Re_r2	30/7/2015
SRR1553326	SINGLE	123.79	2.43	Leaf	Mature leaf	14/8/2015
SRR1553328	SINGLE	105.95	2.08	Leaf	Mature leaf	14/8/2015
SRR1553329	SINGLE	133.7	2.62	Leaf	Mature leaf	14/8/2015
SRR1553330	SINGLE	72.56	1.42	Leaf	Mature leaf	14/8/2015
SRR1553331	SINGLE	173.8	3.41	Leaf	Mature leaf	14/8/2015
SRR1553332	SINGLE	142.36	2.79	Leaf	Mature leaf	14/8/2015
SRR1553333	SINGLE	193.76	3.8	Leaf	Mature leaf	14/8/2015
SRR1553335	SINGLE	230.83	4.36	Leaf	Mature leaf	14/8/2015
SRR1553336	SINGLE	211.28	3.99	Leaf	Mature leaf	14/8/2015
SRR1553337	SINGLE	190.13	3.59	Leaf	Mature leaf	14/8/2015
SRR1553338	SINGLE	190.92	3.6	Leaf	Mature leaf	14/8/2015
SRR1553340	SINGLE	244.88	4.71	Leaf	Mature leaf	14/8/2015
SRR1553341	SINGLE	237.9	4.58	Leaf	Mature leaf	14/8/2015
SRR1553343	SINGLE	234.55	4.51	Leaf	Mature leaf	14/8/2015
SRR1563142	PAIRED	2680.9	13.4	Seedling	mhz4 with air treatment in seedling	23/4/2016
SRR1563143	PAIRED	3293.32	16.47	Seedling	mhz4 with ehtylene treatment in seedling	23/4/2016
SRR1563147	PAIRED	3176.29	15.88	Seedling	mhz5 with air treatment in seedling	23/4/2016
SRR1564285	PAIRED	2929.36	14.65	Seedling	Air treatment	23/4/2016
SRR1564286	PAIRED	3146.05	15.73	Seedling	Ethylene treatment	23/4/2016
SRR1564287	PAIRED	3038.13	15.19	Root	mhz7_mock_treatment	23/4/2016
SRR1564288	PAIRED	3739.26	18.7	Root	mhz7_mock_treatment	23/4/2016
SRR1564290	PAIRED	3376.44	16.88	Root	mhz7_ABA_treatment	23/4/2016
SRR1564292	PAIRED	3163.21	15.82	Root	mhz7_ABA_treatment	23/4/2016
SRR1616149	SINGLE	4637.65	46.38	Root	2 hours in hydroponic media containing 5 micro molar 6-benzylaminopurine	10/8/2016
SRR1616153	SINGLE	4410.87	44.11	Shoot	2 hours in hydroponic media containing 5 micro molar 6-benzylaminopurine	10/8/2016
SRR1616167	SINGLE	4112.63	41.13	Shoot	2 hours in hydroponic media containing 5 micro molar 6-benzylaminopurine	10/8/2016
SRR1616168	SINGLE	3341.87	33.42	Shoot	2 hours in hydroponic media containing 5 micro molar 6-benzylaminopurine	10/8/2016
SRR1616571	SINGLE	3564.56	35.65	Root	control hydoponic media, containing no 6-benzylaminopurine	10/8/2016
SRR1616572	SINGLE	3764.33	37.64	Shoot	Control hydoponic media, containing no 6-benzylaminopurine	10/8/2016
SRR1616573	SINGLE	4007.35	40.07	Shoot	Control hydoponic media, containing no 6-benzylaminopurine	10/8/2016
SRR1616574	SINGLE	3854.34	38.54	Shoot	Control hydoponic media, containing no 6-benzylaminopurine	10/8/2016
SRR1617554	SINGLE	206.74	4.04	Meristem	Shoot apical meristem	12/2/2015
SRR1617555	SINGLE	142.17	2.26	Meristem	Shoot apical meristem	12/2/2015
SRR1617559	SINGLE	189.02	3.77	Meristem	Shoot apical meristem	12/2/2015
SRR1620826	SINGLE	3188.29	62.52	Leaf	NB_rep1	23/10/2014
SRR1620829	SINGLE	1623.87	31.84	Leaf	NB_rep2	23/10/2014
SRR1620832	SINGLE	1910.91	37.47	Leaf	NB_rep3	23/10/2014
SRR1636813	PAIRED	1933.7	9.67	Leaf	Four weeks old leaf	31/10/2016
SRR1636814	PAIRED	1939.43	9.7	Leaf	Four weeks old leaf	31/10/2016
SRR1636815	PAIRED	1935.88	9.68	Leaf	Four weeks old leaf	31/10/2016
SRR1636816	PAIRED	1937.24	9.69	Leaf	Four weeks old leaf	31/10/2016
SRR1636817	PAIRED	1937.25	9.69	Leaf	Four weeks old leaf	31/10/2016
SRR1636818	PAIRED	1936	9.68	Leaf	Four weeks old leaf	31/10/2016
SRR1636819	PAIRED	1936.12	9.68	Leaf	Four weeks old leaf	31/10/2016
SRR1636820	PAIRED	1923.54	9.62	Leaf	Four weeks old leaf	31/10/2016
SRR1636821	PAIRED	1927.22	9.64	Leaf	Four weeks old leaf	31/10/2016
SRR1636822	PAIRED	1930.43	9.65	Leaf	Four weeks old leaf	31/10/2016
SRR1636823	PAIRED	1929.03	9.65	Leaf	Four weeks old leaf	31/10/2016
SRR1636825	PAIRED	1924.29	9.62	Leaf	Four weeks old leaf	31/10/2016
SRR1636826	PAIRED	1913.95	9.57	Leaf	Four weeks old leaf	31/10/2016
SRR1636827	PAIRED	1934.27	9.67	Leaf	Four weeks old leaf	31/10/2016
SRR1636828	PAIRED	1928.15	9.64	Leaf	Four weeks old leaf	31/10/2016
SRR1636829	PAIRED	1928.96	9.64	Leaf	Four weeks old leaf	31/10/2016
SRR1636830	PAIRED	1925.42	9.63	Leaf	Four weeks old leaf	31/10/2016
SRR1636831	PAIRED	1930.01	9.65	Leaf	Four weeks old leaf	31/10/2016
SRR1636832	PAIRED	1920.43	9.6	Leaf	Four weeks old leaf	31/10/2016
SRR1636833	PAIRED	1912.91	9.56	Leaf	Four weeks old leaf	31/10/2016
SRR1636834	PAIRED	1913.04	9.57	Leaf	Four weeks old leaf	31/10/2016
SRR1636835	PAIRED	1922.56	9.61	Leaf	Four weeks old leaf	31/10/2016
SRR1636836	PAIRED	1920.44	9.6	Leaf	Four weeks old leaf	31/10/2016
SRR1636837	PAIRED	1923.25	9.62	Leaf	Four weeks old leaf	31/10/2016
SRR1636838	PAIRED	1911.98	9.56	Leaf	Four weeks old leaf	31/10/2016
SRR1636839	PAIRED	1927.64	9.64	Leaf	Four weeks old leaf	31/10/2016
SRR1636841	PAIRED	1930.54	9.65	Leaf	Four weeks old leaf	31/10/2016
SRR1636842	PAIRED	1919.11	9.6	Leaf	Four weeks old leaf	31/10/2016
SRR1636843	PAIRED	1919.26	9.6	Leaf	Four weeks old leaf	31/10/2016
SRR1636844	PAIRED	1927.38	9.64	Leaf	Four weeks old leaf	31/10/2016
SRR1636845	PAIRED	1927.81	9.64	Leaf	Four weeks old leaf	31/10/2016
SRR1636846	PAIRED	1943.45	9.72	Leaf	Four weeks old leaf	31/10/2016
SRR1636847	PAIRED	1922.74	9.61	Leaf	Four weeks old leaf	31/10/2016
SRR1636848	PAIRED	1911.08	9.56	Leaf	Four weeks old leaf	31/10/2016
SRR1636849	PAIRED	1909.25	9.55	Leaf	Four weeks old leaf	31/10/2016
SRR1636850	PAIRED	1923.05	9.62	Leaf	Four weeks old leaf	31/10/2016
SRR1636851	PAIRED	1914.51	9.57	Leaf	Four weeks old leaf	31/10/2016
SRR1636852	PAIRED	1920.42	9.6	Leaf	Four weeks old leaf	31/10/2016
SRR1636853	PAIRED	1931.4	9.66	Leaf	Four weeks old leaf	31/10/2016
SRR1636854	PAIRED	1906.18	9.53	Leaf	Four weeks old leaf	31/10/2016
SRR1636855	PAIRED	1918.36	9.59	Leaf	Four weeks old leaf	31/10/2016
SRR1636856	PAIRED	1942.44	9.71	Leaf	Four weeks old leaf	31/10/2016
SRR1636857	PAIRED	1925.07	9.63	Leaf	Four weeks old leaf	31/10/2016
SRR1636858	PAIRED	1924.19	9.62	Leaf	Four weeks old leaf	31/10/2016
SRR1636859	PAIRED	1934.15	9.67	Leaf	Four weeks old leaf	31/10/2016
SRR1636860	PAIRED	3445.36	17.23	Leaf	Four weeks old leaf	31/10/2016
SRR1738251	PAIRED	6697.8	66.98	Endosperm	Endosperm	27/7/2016
SRR1738252	PAIRED	6296.99	62.97	Endosperm	Endosperm	27/7/2016
SRR1743007	PAIRED	6836.12	68.36	Endosperm	Endosperm	6/1/2016
SRR1743008	PAIRED	5366.49	53.66	Endosperm	Endosperm	6/1/2016
SRR1743009	PAIRED	6796.2	67.96	Endosperm	Endosperm	6/1/2016
SRR1743010	PAIRED	6419.3	64.19	Endosperm	Endosperm	6/1/2016
SRR1743011	PAIRED	5571.11	55.71	Endosperm	Endosperm	6/1/2016
SRR1743012	PAIRED	5762.02	57.62	Endosperm	Endosperm	6/1/2016
SRR1761528	SINGLE	733.21	14.66	Leaf	Drought treatment &Vegetative stage	19/1/2015
SRR1761529	SINGLE	824.54	16.49	Leaf	Drought treatment &Vegetative stage	19/1/2015
SRR1761530	SINGLE	715.13	14.3	Leaf	Control &Vegetative stage	19/1/2015
SRR1761531	SINGLE	742.85	14.86	Leaf	Control &Vegetative stage	19/1/2015
SRR1761780	SINGLE	733.21	14.66	Leaf	Drought treatment &Vegetative stage	19/1/2015
SRR1761781	SINGLE	824.54	16.49	Leaf	Drought treatment &Vegetative stage	19/1/2015
SRR1761782	SINGLE	715.13	14.3	Leaf	Control &Vegetative stage	19/1/2015
SRR1761783	SINGLE	742.85	14.86	Leaf	Control &Vegetative stage	19/1/2015
SRR1761784	SINGLE	373.62	7.47	Leaf	Drought treatment &Vegetative stage	19/1/2015
SRR1761785	SINGLE	765.34	15.31	Leaf	Drought treatment &Vegetative stage	19/1/2015
SRR1761786	SINGLE	515.72	10.31	Leaf	Control &Vegetative stage	19/1/2015
SRR1761787	SINGLE	836.04	16.72	Leaf	Control &Vegetative stage	19/1/2015
SRR1761788	SINGLE	733.21	14.66	Leaf	Drought treatment &Vegetative stage	19/1/2015
SRR1761789	SINGLE	824.54	16.49	Leaf	Drought treatment &Vegetative stage	19/1/2015
SRR1761790	SINGLE	715.13	14.3	Leaf	Control &Vegetative stage	19/1/2015
SRR1761791	SINGLE	742.85	14.86	Leaf	Control &Vegetative stage	19/1/2015
SRR1761792	SINGLE	725.93	14.52	Leaf	Drought treatment &Vegetative stage	19/1/2015
SRR1761793	SINGLE	676.66	13.53	Leaf	Drought treatment &Vegetative stage	19/1/2015
SRR1761794	SINGLE	701.93	14.04	Leaf	Control &Vegetative stage	19/1/2015
SRR1761795	SINGLE	764.29	15.29	Leaf	Control &Vegetative stage	19/1/2015
SRR1777238	PAIRED	10727	53.1	Leaf	Leaf blade	3/1/2017
SRR1777239	PAIRED	9554.37	47.3	Node	Nodes I and II	3/1/2017
SRR1777241	PAIRED	7893.57	39.08	Stem	SAMN03299206	3/1/2017
SRR1777242	PAIRED	3628.23	17.96	Stem	SAMN03299206	3/1/2017
SRR1785744	PAIRED	5124.43	25.62	Leaf	Leaf, untreated 0 hour, replicate 1	3/2/2016
SRR1785745	PAIRED	5016.09	25.08	Leaf	Leaf, untreated 1 hour, replicate 1	3/2/2016
SRR1785747	PAIRED	4415.54	22.08	Leaf	Leaf, untreated 0 hour, replicate 2	3/2/2016
SRR1785803	PAIRED	4508.26	22.54	Leaf	Leaf, untreated 1 hour, replicate 2	3/2/2016
SRR1785804	PAIRED	5053.45	25.27	Leaf	Leaf, Cadmium treated 1 hour, replicate 1	3/2/2016
SRR1785806	PAIRED	4479.72	22.4	Leaf	Leaf, Cadmium treated 1 hour, replicate 2	3/2/2016
SRR1944690	PAIRED	6755.75	33.78	Leaf	Panicle initiation stage	31/3/2016
SRR1944691	PAIRED	7004.7	35.02	Leaf	Panicle initiation stage	31/3/2016
SRR1944692	PAIRED	5682.44	28.41	Leaf	Panicle initiation stage	31/3/2016
SRR1944693	PAIRED	9309.27	46.55	Leaf	Grain filling stag	31/3/2016
SRR1944695	PAIRED	11713.6	58.57	Leaf	Grain filling stag	31/3/2016
SRR1944697	PAIRED	6193.63	30.97	Leaf	Grain filling stag	31/3/2016
SRR1948083	PAIRED	7265.69	36.33	Leaf	Panicle initiation stage	31/3/2016
SRR1951783	PAIRED	6129.4	30.65	Leaf	Drought treatment &Seedlings stage	12/5/2016
SRR1951784	PAIRED	5620.07	28.1	Leaf	DROUGHT Treatment	12/5/2016
SRR1952778	SINGLE	2507.88	24.83	Leaf	48 hrs after inoculation with BLS256	1/5/2015
SRR1952779	SINGLE	493.27	4.88	Leaf	48 hrs after inoculation with BLS256	1/5/2015
SRR1952780	SINGLE	2045.93	20.26	Leaf	48 hrs after inoculation with BLS256	1/5/2015
SRR1952782	SINGLE	1160.74	11.49	Leaf	48 hrs after inoculation with BLS279	1/5/2015
SRR1952784	SINGLE	1452.77	14.38	Leaf	48 hrs after inoculation with CFBP2286	1/5/2015
SRR1952785	SINGLE	849.87	8.41	Leaf	48 hrs after inoculation with CFBP2286	1/5/2015
SRR1952787	SINGLE	2476.97	24.52	Leaf	48 hrs after inoculation with B8-12	1/5/2015
SRR1952788	SINGLE	7867.85	77.9	Leaf	48 hrs after inoculation with B8-12	1/5/2015
SRR1952790	SINGLE	2096.06	20.75	Leaf	48 hrs after inoculation with L8	1/5/2015
SRR1952791	SINGLE	949.83	9.4	Leaf	48 hrs after inoculation with L8	1/5/2015
SRR1952792	SINGLE	3557.41	35.22	Leaf	48 hrs after inoculation with L8	1/5/2015
SRR1952793	SINGLE	4317.31	42.75	Leaf	48 hrs after inoculation with RS105	1/5/2015
SRR1952794	SINGLE	2143.6	21.22	Leaf	48 hrs after inoculation with RS105	1/5/2015
SRR1952795	SINGLE	2345.65	23.22	Leaf	48 hrs after inoculation with RS105	1/5/2015
SRR1952796	SINGLE	1787.57	17.7	Leaf	48 hrs after inoculation with BXOR1	1/5/2015
SRR1952797	SINGLE	2102.52	20.82	Leaf	48 hrs after inoculation with BXOR1	1/5/2015
SRR1952798	SINGLE	529.96	5.25	Leaf	48 hrs after inoculation with CFBP7331	1/5/2015
SRR1952799	SINGLE	1158.77	11.47	Leaf	48 hrs after inoculation with CFBP7331	1/5/2015
SRR1952800	SINGLE	712.27	7.05	Leaf	48 hrs after inoculation with CFBP7331	1/5/2015
SRR1952801	SINGLE	9581.43	94.87	Leaf	48 hrs after inoculation with CFBP7331	1/5/2015
SRR1952803	SINGLE	1500.46	14.86	Leaf	48 hrs after inoculation with CFBP7341	1/5/2015
SRR1952804	SINGLE	2480.69	24.56	Leaf	48 hrs after inoculation with CFBP7341	1/5/2015
SRR1952806	SINGLE	3485.45	34.51	Leaf	48 hrs after inoculation with CFBP7342	1/5/2015
SRR1952807	SINGLE	1870.32	18.52	Leaf	48 hrs after inoculation with CFBP7342	1/5/2015
SRR1952808	SINGLE	2692.27	26.66	Leaf	48 hrs after mock-inoculation	1/5/2015
SRR1952809	SINGLE	1146.7	11.35	Leaf	48 hrs after mock-inoculation	1/5/2015
SRR1952810	SINGLE	2175.31	21.54	Leaf	48 hrs after mock-inoculation	1/5/2015
SRR1976512	SINGLE	1591.79	15.76	Leaf	Xanthomonas oryzae pv. oryzae strain PXO99A with BLS256 Tal2a	1/5/2015
SRR1976513	SINGLE	1502.3	14.87	Leaf	Xanthomonas oryzae pv. oryzae strain PXO99A with BLS256 Tal2a	1/5/2015
SRR1976516	SINGLE	1835.58	18.17	Leaf	Xanthomonas oryzae pv. oryzae strain PXO99A with BLS256 Tal11b	1/5/2015
SRR1976517	SINGLE	2655.1	26.29	Leaf	Xanthomonas oryzae pv. oryzae strain PXO99A with BLS256 Tal11b	1/5/2015
SRR1985011	PAIRED	4552.59	22.76	Seedling	Wild type with air treatment	23/4/2016
SRR1985012	PAIRED	3787.44	18.94	Seedling	Wild type with air treatment	23/4/2016
SRR1985015	PAIRED	2746.56	13.73	Seedling	Wild type with ethylene treatment	23/4/2016
SRR1985017	PAIRED	4135.57	20.68	Seedling	Wild type with ethylene treatment	23/4/2016
SRR1985019	PAIRED	4252.33	21.26	Seedling	Ethylene responsive mutant mhz1 from Oryza sativa	23/4/2016
SRR1985020	PAIRED	3774.84	18.87	Seedling	Ethylene responsive mutant mhz1 from Oryza sativa	23/4/2016
SRR1985021	PAIRED	9091.45	45.46	Seedling	mhz1 with ethylene treatment from Oryza sativa	23/4/2016
SRR1985024	PAIRED	3230.09	16.15	Seedling	mhz1 with ethylene treatment from Oryza sativa	23/4/2016
SRR1985026	PAIRED	3449.95	17.25	Seedling	Ethylene responsive mutant mhz7 from Oryza sativa	23/4/2016
SRR1985027	PAIRED	4470.78	22.35	Seedling	Ethylene responsive mutant mhz7 from Oryza sativa	23/4/2016
SRR1985029	PAIRED	2434.01	12.17	Seedling	mhz7 with ethylene treatment	23/4/2016
SRR1985030	PAIRED	2527.5	12.64	Seedling	mhz7 with ethylene treatment	23/4/2016
SRR1985031	PAIRED	5993.15	29.97	Seedling	mhz3 with air treatment in seedling	23/4/2016
SRR1985032	PAIRED	2641.81	13.21	Seedling	mhz3 with air treatment in seedling	23/4/2016
SRR1985033	PAIRED	3134.09	15.67	Seedling	mhz3 with ehtylene treatment in seedling	23/4/2016
SRR1985034	PAIRED	2876.84	14.38	Seedling	mhz3 with ehtylene treatment in seedling	23/4/2016
SRR1985035	PAIRED	4285.1	21.43	Seedling	mhz4 with air treatment in seedling	23/4/2016
SRR1985036	PAIRED	5147.16	25.74	Seedling	mhz4 with air treatment in seedling	23/4/2016
SRR1985041	PAIRED	3545.73	17.73	Seedling	mhz4 with ehtylene treatment in seedling	23/4/2016
SRR1985042	PAIRED	3215.51	16.08	Seedling	mhz4 with ehtylene treatment in seedling	23/4/2016
SRR1985043	PAIRED	2600.72	13	Seedling	mhz5 with air treatment in seedling	23/4/2016
SRR1985044	PAIRED	2646.87	13.23	Seedling	mhz5 with air treatment in seedling	23/4/2016
SRR1985045	PAIRED	3117.4	15.59	Seedling	mhz5 with ehtylene treatment in seedling	23/4/2016
SRR1985046	PAIRED	4844.94	24.22	Seedling	mhz5 with ehtylene treatment in seedling	23/4/2016
SRR1985047	PAIRED	3594.03	17.97	Seedling	mhz9 with air treatment in seedling	23/4/2016
SRR1985048	PAIRED	3603.61	18.02	Seedling	Ethylene treatment	23/4/2016
SRR1987327	PAIRED	3556.72	17.78	Seedling	Ethylene treatment	23/4/2016
SRR1987329	PAIRED	3810.02	19.05	Seedling	mhz9 with air treatment in seedling	23/4/2016
SRR1987330	PAIRED	3852.37	19.26	Seedling	Wild type with air treatment	23/4/2016
SRR1987331	PAIRED	2886.27	14.43	Seedling	Wild type with air treatment	23/4/2016
SRR1987333	PAIRED	3615.59	18.08	Seedling	Wild type with ethylene treatment	23/4/2016
SRR2089751	PAIRED	9950.12	49.75	Leaf	cold stress at 4 deg celsius	8/7/2016
SRR2089754	PAIRED	9426.9	47.13	Leaf	cold stress at 4 deg celsius	8/7/2016
SRR2089756	PAIRED	8097.45	40.49	Leaf	cold stress at 4 deg celsius	8/7/2016
SRR2093955	PAIRED	8032.25	40.16	Leaf	cold stress at 4 deg celsius	8/7/2016
SRR2093959	PAIRED	8321.71	41.61	Leaf	cold stress at 4 deg celsius	8/7/2016
SRR2154085	PAIRED	2983.38	19.89	Seedling	SAMN03980167	10/2/2017
SRR2154086	PAIRED	2822.73	18.82	Seedling	SAMN03980168	10/2/2017
SRR2154087	PAIRED	2864.18	19.09	Seedling	SAMN03980169	10/2/2017
SRR2174483	PAIRED	5934.11	29.38	Aleurone	Aleurone layer	19/12/2016
SRR2239750	SINGLE	1648.39	32.32	Panicle	SAMN04028308	13/5/2016
SRR2295903	PAIRED	13290.3	65.79	Callus	Callus	16/9/2016
SRR2295904	PAIRED	6198.75	30.69	Callus	Callus	16/9/2016
SRR2295905	PAIRED	5008.67	24.8	Callus	Callus	16/9/2016
SRR2295906	PAIRED	6566.84	32.51	Callus	Callus	16/9/2016
SRR2295908	PAIRED	5806.42	28.74	Callus	Callus	16/9/2016
SRR2405343	PAIRED	9822.45	49.11	Leaf	1_CRMS31B_Panicle initiation	31/3/2016
SRR2405440	PAIRED	6211.87	31.06	Leaf	2_CRMS32B_Panicle_Initiation	31/3/2016
SRR2405539	PAIRED	9558.95	47.79	Leaf	3_CRMS31B_Grain filling	31/3/2016
SRR2405593	PAIRED	10592.2	52.96	Leaf	4_CRMS32B_Grain_filling	31/3/2016
SRR2638776	PAIRED	4569.01	22.85	Seedling	SAMN04192106	7/11/2016
SRR2638778	PAIRED	9565.45	47.83	Callus	Callus	7/11/2016
SRR2638779	PAIRED	7297.91	36.49	Seedling	SAMN04192109	7/11/2016
SRR2638780	PAIRED	6298.39	31.49	Callus	Callus	7/11/2016
SRR2873752	PAIRED	2896.76	14.48	Sheath	TP309 infected with Rhizoctonia solani at 1dpi	13/1/2017
SRR2906726	PAIRED	4005.22	20.03	Sheath	TP309 infected with Rhizoctonia solani at 3dpi	13/1/2017
SRR2922624	SINGLE	2436.77	24.13	Leaf	GSM1943704	8/7/2016
SRR2931048	PAIRED	3480.52	34.12	Leaf	CONTROL for 75min	4/1/2016
SRR2931072	PAIRED	4796.82	47.03	Leaf	CONTROL for 270 min	4/1/2016
SRR2931116	PAIRED	3723.5	36.5	Leaf	RECOV_HEAT for 195 min	4/1/2016
SRR2931131	PAIRED	4698.24	46.06	Leaf	DROUGHT Treatment for 75 min	4/1/2016
SRR2931134	PAIRED	3841.19	37.66	Leaf	DROUGHT Treatment for 90 min	4/1/2016
SRR2931136	PAIRED	5434.51	53.28	Leaf	DROUGHT Treatment for 105 min	4/1/2016
SRR2931139	PAIRED	3440.82	33.73	Leaf	DROUGHT Treatment for 135 min	4/1/2016
SRR2931147	PAIRED	3831.56	37.56	Leaf	RECOV_DROUGHT Treatment for 165 min	4/1/2016
SRR2931148	PAIRED	3214.64	31.52	Leaf	RECOV_DROUGHT Treatment for 180 min	4/1/2016
SRR2931149	PAIRED	14841.2	145.5	Leaf	RECOV_DROUGHT Treatment for 180 min	4/1/2016
SRR2931150	PAIRED	3751.36	36.78	Leaf	RECOV_DROUGHT Treatment for 210 min	4/1/2016
SRR2931151	PAIRED	3072.79	30.13	Leaf	RECOV_DROUGHT Treatment for 231 min	4/1/2016
SRR2931153	PAIRED	4058.42	39.79	Leaf	RECOV_DROUGHT Treatment for 240 min	4/1/2016
SRR2931154	PAIRED	3472.01	34.04	Leaf	RECOV_DROUGHT Treatment for 240 min	4/1/2016
SRR2931374	PAIRED	2816.14	27.61	Leaf	DROUGHT Treatment for 105 min	4/1/2016
SRR2931376	PAIRED	2840.27	27.85	Leaf	DROUGHT Treatment for 120 min	4/1/2016
SRR2931377	PAIRED	3193.03	31.3	Leaf	DROUGHT Treatment for 135 min	4/1/2016
SRR2931378	PAIRED	2585.29	25.35	Leaf	DROUGHT Treatment for 135 min	4/1/2016
SRR2931381	PAIRED	3593.07	35.23	Leaf	RECOV_DROUGHT Treatment for 120 min	4/1/2016
SRR3015587	PAIRED	5245.69	17.49	Coleoptile	plus 1hr shade	19/12/2016
SRR3015588	PAIRED	4322.07	14.41	Coleoptile	plus 1hr shade	19/12/2016
SRR3015589	PAIRED	5047.5	16.82	Coleoptile	lus 1hr white light	19/12/2016
SRR3015591	PAIRED	4623.7	15.41	Coleoptile	lus 1hr white light	19/12/2016
SRR3015592	PAIRED	6855.59	22.85	Leaf	the first Leaf & plus 1hr shade	19/12/2016
SRR3015594	PAIRED	5963.69	19.88	Leaf	the first Leaf & plus 1hr shade	19/12/2016
SRR3015595	PAIRED	4792.84	15.98	Leaf	the first Leaf & plus 1hr white light	19/12/2016
SRR3015597	PAIRED	4221.31	14.07	Leaf	the first Leaf & plus 1hr white light	19/12/2016
SRR305891	SINGLE	1301.13	32.53	Leaf	SAMN00631870	5/7/2011
SRR3098741	PAIRED	15148	60.11	Seedling	Two-weeks-old	23/1/2017
SRR3098742	PAIRED	13896.1	55.14	Seedling	Two-weeks-old	23/1/2017
SRR3098743	PAIRED	14760.1	58.57	Seedling	Two-weeks-old	23/1/2017
SRR3129121	PAIRED	4896.88	27.2	Spikelet	Rice spikelets & Anther development stage 3 (S3)	23/9/2016
SRR3129122	PAIRED	4928.02	27.38	Spikelet	Rice spikelets & Anther development stage 3 (S3)	23/9/2016
SRR3129123	PAIRED	4680.22	26	Spikelet	Rice spikelets & Anther development stage 3 (S3)	23/9/2016
SRR3129124	PAIRED	4736.67	26.31	Spikelet	Rice spikelets & Anther development stage 5 (S5)	23/9/2016
SRR3129125	PAIRED	4877.57	27.1	Spikelet	Rice spikelets & Anther development stage 5 (S5)	23/9/2016
SRR3129131	PAIRED	4627.21	25.71	Spikelet	Rice spikelets & Anther development stage 3 (S3)	23/9/2016
SRR3129132	PAIRED	4870.21	27.06	Spikelet	Rice spikelets & Anther development stage 3 (S3)	23/9/2016
SRR3129133	PAIRED	4649.91	25.83	Spikelet	Rice spikelets & Anther development stage 5 (S5)	23/9/2016
SRR3129134	PAIRED	4812.52	26.74	Spikelet	Rice spikelets & Anther development stage 5 (S5)	23/9/2016
SRR3129135	PAIRED	4753.86	26.41	Spikelet	Rice spikelets & Anther development stage 5 (S5)	23/9/2016
SRR3129136	PAIRED	4064.97	22.58	Spikelet	Rice spikelets & Anther development stage 7 (S7)	23/9/2016
SRR3129140	PAIRED	4520.82	25.12	Spikelet	Rice spikelets & Anther development stage 3 (S3)	23/9/2016
SRR3157922	PAIRED	6584.48	36.28	Leaf	Control	9/2/2017
SRR3209773	SINGLE	1701.17	34.72	Leaf	Short Day Watered	1/3/2017
SRR3209776	SINGLE	1658.08	33.84	Leaf	Short Day Drought	1/3/2017
SRR3209777	SINGLE	1607.05	32.8	Leaf	Long Day Watered	1/3/2017
SRR3209778	SINGLE	1756.56	35.85	Leaf	Long Day Drought	1/3/2017
SRR3209779	SINGLE	1821.69	37.18	Leaf	Short Day Watered	1/3/2017
SRR3356465	SINGLE	1593.44	31.87	Aleurone	Aleurone	11/4/2017
SRR3356466	SINGLE	1850.95	37.02	Aleurone	Aleurone	11/4/2017
SRR3356467	SINGLE	2585.67	51.71	Aleurone	Aleurone	11/4/2017
SRR3356532	SINGLE	2196.7	43.93	Aleurone	Aleurone	11/4/2017
SRR3356533	SINGLE	2299.32	45.99	Aleurone	Aleurone	11/4/2017
SRR3356535	SINGLE	2011.85	40.24	Aleurone	Aleurone	11/4/2017
SRR3466959	PAIRED	2234.65	11.06	Leaf	5-week old wild type rice	14/2/2017
SRR3466960	PAIRED	2502.14	12.39	Leaf	5-week old wild type rice	14/2/2017
SRR3466961	PAIRED	2550.19	12.62	Leaf	5-week old wild type rice	14/2/2017
SRR3466963	PAIRED	3340.69	16.54	Leaf	5-week old wild type rice	14/2/2017
SRR3466964	PAIRED	3803.63	18.83	Leaf	6-week old wild type rice	14/2/2017
SRR3475879	PAIRED	5648.6	28.24	Leaf	Booting stage & Two month old plants	6/2/2017
SRR3475880	PAIRED	5650.36	28.25	Leaf	Booting stage & Two month old plants	6/2/2017
SRR3475881	PAIRED	5651.51	28.26	Leaf	Booting stage & Two month old plants	6/2/2017
SRR3475882	PAIRED	5651.76	28.26	Leaf	Booting stage & Two month old plants	6/2/2017
SRR3475883	PAIRED	5425.84	27.13	Leaf	Booting stage & Two month old plants	6/2/2017
SRR3485260	PAIRED	5593.45	27.69	Leaf	Grain-filling stage & Drought stress	25/4/2017
SRR3485262	PAIRED	5563.7	27.54	Leaf	Grain-filling stage & Drought stress	25/4/2017
SRR3485263	PAIRED	5404.78	26.76	Leaf	Grain-filling stage & Drought stress	25/4/2017
SRR3485264	PAIRED	5841.1	28.92	Leaf	Grain-filling stage & Drought stress	25/4/2017
SRR3503143	PAIRED	7355.04	26.82	Seedling	12 day Seedling	13/6/2016
SRR3503145	PAIRED	9299.64	33.14	Seedling	12 day Seedling	13/6/2016
SRR3503146	PAIRED	9970.34	35.7	Seedling	12 day Seedling	13/6/2016
SRR3503149	PAIRED	3787.57	37.88	Seedling	12 day Seedling	13/6/2016
SRR3503151	PAIRED	3823.23	38.23	Seedling	12 day Seedling	13/6/2016
SRR3503152	PAIRED	3309.35	33.09	Seedling	12 day Seedling	13/6/2016
SRR3503154	PAIRED	3329.52	33.3	Seedling	12 day Seedling	13/6/2016
SRR352184	SINGLE	970.72	24.27	Leaf	20 day leaves	2/4/2012
SRR352187	SINGLE	952.3	23.81	Panicle	post-emergence inflorescence	2/4/2012
SRR3657363	SINGLE	1091.3	22.27	Shoot	Before inoculation & 0 dpi	31/10/2016
SRR3657368	SINGLE	3159.66	64.48	Shoot	Guy11 inoculated & 2 dpi	31/10/2016
SRR3657369	SINGLE	3159.14	64.47	Shoot	Guy11 inoculated & 2 dpi	31/10/2016
SRR3657370	SINGLE	3171.69	64.73	Shoot	Guy11 inoculated & 2 dpi	31/10/2016
SRR3657371	SINGLE	1087.68	22.2	Shoot	Mock inoculated & 2 dpi	31/10/2016
SRR3657372	SINGLE	1091.14	22.27	Shoot	Mock inoculated & 2 dpi	31/10/2016
SRR3657373	SINGLE	1091.04	22.27	Shoot	Mock inoculated & 2 dpi	31/10/2016
SRR3657374	SINGLE	3169.08	64.68	Shoot	Guy11 inoculated & 2 dpi	31/10/2016
SRR3657375	SINGLE	3157.52	64.44	Shoot	Guy11 inoculated & 2 dpi	31/10/2016
SRR3657376	SINGLE	3163.6	64.56	Shoot	Guy11 inoculated & 2 dpi	31/10/2016
SRR4017523	PAIRED	4622.84	25.68	Leaf	Control	15/8/2016
SRR4017526	PAIRED	4907.32	27.26	Leaf	Water-stress	15/8/2016
SRR4017527	PAIRED	4827.81	26.82	Leaf	Water-stress	15/8/2016
SRR4104637	PAIRED	5180.42	17.27	Crown	Zn-Efficient_media without Zn	1/3/2017
SRR4104638	PAIRED	4268.72	14.23	Crown	Zn-Inefficient_media without Zn	1/3/2017
SRR4104639	PAIRED	4562.81	15.21	Crown	Zn-Efficient_media without Zn	1/3/2017
SRR4104640	PAIRED	4731	15.77	Crown	Zn-Inefficient_media without Zn	1/3/2017
SRR4104641	PAIRED	4766.87	15.89	Crown	Zn-Efficient_media without Zn	1/3/2017
SRR4104642	PAIRED	4812.85	16.04	Crown	Zn-Inefficient_media without Zn	1/3/2017
SRR4104643	PAIRED	4370.84	14.57	Crown	Zn-Efficient_media with Zn	1/3/2017
SRR4104644	PAIRED	4739.2	15.8	Crown	Zn-Inefficient_media without Zn	1/3/2017
SRR4104645	PAIRED	4687.86	15.63	Crown	Zn-Efficient_media with Zn	1/3/2017
SRR4104646	PAIRED	4526.74	15.09	Crown	Zn-Inefficient_media with Zn	1/3/2017
SRR4104647	PAIRED	4441.07	14.8	Crown	Zn-Efficient_media with Zn	1/3/2017
SRR4104648	PAIRED	4098.02	13.66	Crown	Zn-Inefficient_media with Zn	1/3/2017
SRR4241116	PAIRED	22205.1	74.02	Leaf	base region of young Leaf	15/9/2016
SRR4241117	PAIRED	21512.4	71.71	Callus	base region(2 mm) of 7 mm rice Leaf explants at time 2 DAC on Callus Induced Medium	15/9/2016
SRR4241118	PAIRED	20688.7	68.96	Callus	base region(2 mm) of 7 mm rice Leaf explants at time 2 DAC on Callus Induced Medium	15/9/2016
SRR4348240	SINGLE	8766.02	58.69	Shoot	Shoot & 2-week-old	6/10/2016
SRR4348241	SINGLE	8072	54.06	Shoot	Shoot & 2-week-old	6/10/2016
SRR4348243	SINGLE	8567.92	57.45	Shoot	Shoot & 2-week-old	6/10/2016
SRR4348244	SINGLE	6568.34	43.99	Shoot	Shoot & 2-week-old	6/10/2016
SRR4348245	SINGLE	10134.3	67.87	Shoot	Shoot & 2-week-old	6/10/2016
SRR4348246	SINGLE	6714.46	44.98	Shoot	Shoot & 2-week-old	6/10/2016
SRR4348247	SINGLE	8906.19	59.68	Shoot	Shoot & 2-week-old	6/10/2016
SRR4348248	SINGLE	7385.18	49.53	Shoot	Shoot & 2-week-old	6/10/2016
SRR4348280	SINGLE	6919.56	46.38	Shoot	Shoot & 2-week-old	6/10/2016
SRR4348281	SINGLE	6798.53	45.52	Shoot	Shoot & 2-week-old	6/10/2016
SRR4348282	SINGLE	8872.95	59.5	Shoot	Shoot & 2-week-old	6/10/2016
SRR4453954	PAIRED	14636.6	88.34	Root	low potassium treatment	2/11/2016
SRR504364	SINGLE	527.32	10.55	Leaf	GSM943197	11/7/2012
SRR504365	SINGLE	3323.67	66.47	Leaf	GSM943197	11/7/2012
SRR504368	SINGLE	601.92	12.04	Leaf	GSM943199	11/7/2012
SRR504369	SINGLE	3484.87	69.7	Leaf	GSM943199	11/7/2012
SRR504370	SINGLE	548.61	10.97	Leaf	GSM943200	11/7/2012
SRR504371	SINGLE	3352.69	67.05	Leaf	GSM943200	11/7/2012
SRR5125910	SINGLE	1796.81	17.97	Leaf	Seedling stage	26/12/2016
SRR5125911	SINGLE	1796.81	17.97	Leaf	Seedling stage	26/12/2016
SRR5125912	SINGLE	2338.69	23.39	Leaf	Seedling stage	26/12/2016
SRR5125913	SINGLE	2338.69	23.39	Leaf	Seedling stage	26/12/2016
SRR5125914	SINGLE	4041.07	40.41	Leaf	Seedling stage	26/12/2016
SRR5125915	SINGLE	4041.07	40.41	Leaf	Seedling stage	26/12/2016
SRR5125916	SINGLE	2021.36	20.21	Leaf	Seedling stage	26/12/2016
SRR5125917	SINGLE	2021.36	20.21	Leaf	Seedling stage	26/12/2016
SRR5296165	PAIRED	9830.79	35.32	Root	Rootfrom 5 day Seedling	30/3/2017
SRR5296166	PAIRED	9930.46	35.57	Root	Root from 5 day Seedling	30/3/2017
SRR5296167	PAIRED	7740	27.67	Root	Root from 5 day Seedling	30/3/2017
SRR5296168	PAIRED	9086.68	32.62	Root	Root from 5 day Seedling	30/3/2017
SRR711322	SINGLE	2214.08	44.28	Leaf	3wk-old leaf tissue	26/3/2013
SRR711323	SINGLE	1709.66	34.19	Leaf	3wk-old leaf tissue	26/3/2013
SRR711324	SINGLE	2139.71	42.79	Leaf	3wk-old leaf tissue	26/3/2013
SRR711325	SINGLE	2171.12	43.42	Leaf	3wk-old leaf tissue	26/3/2013
SRR711326	SINGLE	2337.6	46.75	Leaf	3wk-old leaf tissue	26/3/2013
SRR711327	SINGLE	1590.87	31.82	Leaf	3wk-old leaf tissue	26/3/2013
SRR711328	SINGLE	2337.56	46.75	Leaf	3wk-old leaf tissue	26/3/2013
SRR711329	SINGLE	1953.99	39.08	Leaf	3wk-old leaf tissue	26/3/2013
SRR711330	SINGLE	2119.69	42.39	Leaf	3wk-old leaf tissue	26/3/2013
SRR768594	SINGLE	658.75	12.92	Leaf	Rice Leaf Sample	22/7/2015
SRR768596	SINGLE	515.02	10.1	Leaf	Rice Leaf Sample	22/7/2015
SRR768598	SINGLE	520.65	10.21	Leaf	Rice Leaf Segment	22/7/2015
SRR768605	SINGLE	435.44	8.54	Leaf	Rice Leaf Segment	22/7/2015
SRR768607	SINGLE	759.54	14.89	Leaf	Rice Leaf Segment	22/7/2015
SRR768619	SINGLE	553.03	10.84	Leaf	Rice Leaf Segment	22/7/2015
SRR768632	SINGLE	527.73	10.35	Leaf	Rice Leaf Segment	22/7/2015
SRR768633	SINGLE	615.73	12.07	Leaf	Rice Leaf Segment	22/7/2015
SRR768635	SINGLE	657.07	12.88	Leaf	Rice Leaf Segment	22/7/2015
SRR946529	SINGLE	1874.44	37.49	Aleurone	Aleurone Cells of Rice Seed	22/7/2015
SRR946863	SINGLE	1989.73	39.79	Aleurone	ABA treatment	22/7/2015
SRR946864	SINGLE	2007.44	40.15	Aleurone	GA treatment	22/7/2015
SRR976168	SINGLE	1132.78	22.66	Leaf	lamina joints of the rice flag Leaf	22/7/2015
SRR976169	SINGLE	744.75	14.9	Leaf	lamina joints of the rice flag Leaf	22/7/2015
SRR976170	SINGLE	1087.72	21.75	Leaf	lamina joints of the rice flag Leaf	22/7/2015

## Sheet: all none-linked
Run ID	Layout	Bases (MB)	Spots (Millions)	Tissues	Description	Release Date
DRR000351	SINGLE	1076.69	29.91	Shoot	Shoot & 1hour after salinity stress condition	1/12/2010
DRR000355	SINGLE	927.75	25.77	Shoot	Shoot & 1hour after salinity stress condition	1/12/2010
DRR000630	PAIRED	2360.03	11.8	Flowers	Rice Transcriptome Multiplex-2_anther	28/3/2016
DRR000747	SINGLE	438.7	8.6	Root	Phosphate starvation 10days	5/1/2012
DRR000750	SINGLE	939.22	18.42	Shoot	Phosphate starvation_0day_Shoot	5/1/2012
DRR000751	SINGLE	975.28	19.12	Shoot	Phosphate starvation_1day_Shoot	4/1/2012
DRR000752	SINGLE	993.08	19.47	Shoot	Phosphate starvation_5days_Shoot	6/1/2012
DRR000759	SINGLE	499.31	9.79	Shoot	Phosphate starvation_10days_Shoot	4/1/2012
DRR000760	SINGLE	549.49	10.77	Shoot	Phosphate sufficient_10days_Shoot	6/1/2012
DRR000767	SINGLE	490.66	9.62	Shoot	Phosphate sufficient_1day_Shoot	6/1/2012
DRR000768	SINGLE	557.98	10.94	Shoot	Phosphate sufficient_5days_Shoot	6/1/2012
DRR001965	SINGLE	236.82	3.12	Leaf	The fourth leaf blades of Oryza sativa L. ssp. japonica cv. Nipponbare (Pia) at 24 hours post-inoculation with distilled and sterile water.	5/12/2012
DRR013396	SINGLE	322.06	4.24	Shoot	Cd_0hr_shoot	10/6/2014
DRR013397	SINGLE	263.66	3.47	Shoot	Cd_0hr_shoot	10/6/2014
DRR013398	SINGLE	313.79	4.13	Shoot	Cd_0hr_shoot	10/6/2014
DRR013399	SINGLE	309.19	4.07	Shoot	Cd_1hr_shoot	10/6/2014
DRR013400	SINGLE	338.1	4.45	Shoot	Cd_1hr_shoot	10/6/2014
DRR013401	SINGLE	296.91	3.91	Shoot	Cd_1hr_shoot	10/6/2014
DRR013402	SINGLE	265.39	3.49	Shoot	Cd_24hr_shoot	10/6/2014
DRR013403	SINGLE	268.59	3.53	Shoot	Cd_24hr_shoot	10/6/2014
DRR013404	SINGLE	248.36	3.27	Shoot	Cd_24hr_shoot	10/6/2014
DRR018234	PAIRED	8090.74	40.45	Callus	Callus of Japonica cv. Norin 8 mutant	24/3/2017
DRR018235	PAIRED	8752.81	43.76	Callus	Callus of Japonica cv. Norin 8 mutant	24/3/2017
DRR018237	PAIRED	11548.2	57.74	Callus	Callus of Japonica cv. Norin 8 mutant	24/3/2017
DRR018240	PAIRED	8487.13	42.44	Callus	Callus of Japonica cv. Norin 8 mutant	24/3/2017
DRR018242	PAIRED	8383.06	41.92	Callus	Callus of Japonica cv. Norin 8 mutant	24/3/2017
DRR018244	PAIRED	12513	62.57	Callus	Callus of Japonica cv. Norin 8 mutant	24/3/2017
DRR018245	PAIRED	14400.8	72	Callus	Callus of Japonica cv. Norin 8 mutant	24/3/2017
DRR018246	PAIRED	17291.3	86.46	Callus	Callus of Japonica cv. Norin 8 mutant	24/3/2017
DRR019484	SINGLE	1528.2	30.56	Leaf	Young leaves 1 mm above shoot apices & OSH1-GR +DEX 6h	26/6/2014
DRR019486	SINGLE	1107.25	22.15	Leaf	Young leaves 1 mm above shoot apices & WT -DEX	26/6/2014
DRR019487	SINGLE	1326.87	26.54	Leaf	Young leaves 1 mm above shoot apices & WT +DEX 3h	26/6/2014
DRR019488	SINGLE	1145.89	22.92	Leaf	Young leaves 1 mm above shoot apices & WT +DEX 6h	26/6/2014
DRR019491	SINGLE	968.23	19.36	Leaf	Young leaves 1 mm above shoot apices & OSH1-GR +DEX 3h	26/6/2014
DRR019492	SINGLE	1506.17	30.12	Leaf	Young leaves 1 mm above shoot apices & OSH1-GR +DEX 7h	26/6/2014
DRR019496	SINGLE	1055.83	21.12	Leaf	Young leaves 1 mm above shoot apices & WT +DEX 6h	26/6/2014
ERR1146950	PAIRED	6092.47	30.16	Leaf	Flag leaves during grain filling & FL_6DAA	28/3/2016
ERR1146951	PAIRED	5651.78	27.98	Leaf	Flag leaves during grain filling & FL_6DAA	28/3/2016
ERR1146952	PAIRED	5110.01	25.3	Leaf	Flag leaves during grain filling & FL_6DAA	28/3/2016
ERR1146953	PAIRED	4603.07	22.79	Leaf	Flag leaves during grain filling & FL_15DAA	28/3/2016
ERR1146955	PAIRED	5171.83	25.6	Leaf	Flag leaves during grain filling & FL_15DAA	28/3/2016
ERR791776	PAIRED	3075.69	15.23	Seed	Seed development and heading date	2/4/2016
SRR042529	SINGLE	321.4	8.93	Shoot	SAMN00012572	7/5/2010
SRR1264026	PAIRED	2319.99	11.6	Seedling	Wild type with ethylene treatment	23/4/2016
SRR1264033	PAIRED	3039.74	15.2	Seedling	Ethylene responsive mutant mhz7 from Oryza sativa	23/4/2016
SRR1264034	PAIRED	5975.7	29.88	Seedling	Ethylene responsive mutant mhz7 from Oryza sativa	23/4/2016
SRR1537558	SINGLE	2195.71	21.74	Root	Phosphate recovery & Root52 d Re_r2	30/7/2015
SRR1553326	SINGLE	123.79	2.43	Leaf	Mature leaf	14/8/2015
SRR1553328	SINGLE	105.95	2.08	Leaf	Mature leaf	14/8/2015
SRR1553329	SINGLE	133.7	2.62	Leaf	Mature leaf	14/8/2015
Run ID	Layout	Bases (MB)	Spots (Millions)	Tissues	Description	Release Date
SRR1553330	SINGLE	72.56	1.42	Leaf	Mature leaf	14/8/2015
SRR1553331	SINGLE	173.8	3.41	Leaf	Mature leaf	14/8/2015
SRR1553332	SINGLE	142.36	2.79	Leaf	Mature leaf	14/8/2015
SRR1553333	SINGLE	193.76	3.8	Leaf	Mature leaf	14/8/2015
SRR1553335	SINGLE	230.83	4.36	Leaf	Mature leaf	14/8/2015
SRR1553336	SINGLE	211.28	3.99	Leaf	Mature leaf	14/8/2015
SRR1553337	SINGLE	190.13	3.59	Leaf	Mature leaf	14/8/2015
SRR1553338	SINGLE	190.92	3.6	Leaf	Mature leaf	14/8/2015
SRR1553340	SINGLE	244.88	4.71	Leaf	Mature leaf	14/8/2015
SRR1553341	SINGLE	237.9	4.58	Leaf	Mature leaf	14/8/2015
SRR1553343	SINGLE	234.55	4.51	Leaf	Mature leaf	14/8/2015
SRR1563142	PAIRED	2680.9	13.4	Seedling	mhz4 with air treatment in seedling	23/4/2016
SRR1563143	PAIRED	3293.32	16.47	Seedling	mhz4 with ehtylene treatment in seedling	23/4/2016
SRR1563147	PAIRED	3176.29	15.88	Seedling	mhz5 with air treatment in seedling	23/4/2016
SRR1564285	PAIRED	2929.36	14.65	Seedling	Air treatment	23/4/2016
SRR1564286	PAIRED	3146.05	15.73	Seedling	Ethylene treatment	23/4/2016
SRR1564287	PAIRED	3038.13	15.19	Root	mhz7_mock_treatment	23/4/2016
SRR1564288	PAIRED	3739.26	18.7	Root	mhz7_mock_treatment	23/4/2016
SRR1564290	PAIRED	3376.44	16.88	Root	mhz7_ABA_treatment	23/4/2016
SRR1564292	PAIRED	3163.21	15.82	Root	mhz7_ABA_treatment	23/4/2016
SRR1616149	SINGLE	4637.65	46.38	Root	2 hours in hydroponic media containing 5 micro molar 6-benzylaminopurine	10/8/2016
SRR1616153	SINGLE	4410.87	44.11	Shoot	2 hours in hydroponic media containing 5 micro molar 6-benzylaminopurine	10/8/2016
SRR1616167	SINGLE	4112.63	41.13	Shoot	2 hours in hydroponic media containing 5 micro molar 6-benzylaminopurine	10/8/2016
SRR1616168	SINGLE	3341.87	33.42	Shoot	2 hours in hydroponic media containing 5 micro molar 6-benzylaminopurine	10/8/2016
SRR1616571	SINGLE	3564.56	35.65	Root	control hydoponic media, containing no 6-benzylaminopurine	10/8/2016
SRR1616572	SINGLE	3764.33	37.64	Shoot	Control hydoponic media, containing no 6-benzylaminopurine	10/8/2016
SRR1616573	SINGLE	4007.35	40.07	Shoot	Control hydoponic media, containing no 6-benzylaminopurine	10/8/2016
SRR1616574	SINGLE	3854.34	38.54	Shoot	Control hydoponic media, containing no 6-benzylaminopurine	10/8/2016
SRR1617554	SINGLE	206.74	4.04	Meristem	Shoot apical meristem	12/2/2015
SRR1617555	SINGLE	142.17	2.26	Meristem	Shoot apical meristem	12/2/2015
SRR1617559	SINGLE	189.02	3.77	Meristem	Shoot apical meristem	12/2/2015
SRR1620826	SINGLE	3188.29	62.52	Leaf	NB_rep1	23/10/2014
SRR1620829	SINGLE	1623.87	31.84	Leaf	NB_rep2	23/10/2014
SRR1620832	SINGLE	1910.91	37.47	Leaf	NB_rep3	23/10/2014
SRR1636813	PAIRED	1933.7	9.67	Leaf	Four weeks old leaf	31/10/2016
SRR1636814	PAIRED	1939.43	9.7	Leaf	Four weeks old leaf	31/10/2016
SRR1636815	PAIRED	1935.88	9.68	Leaf	Four weeks old leaf	31/10/2016
SRR1636816	PAIRED	1937.24	9.69	Leaf	Four weeks old leaf	31/10/2016
SRR1636817	PAIRED	1937.25	9.69	Leaf	Four weeks old leaf	31/10/2016
SRR1636818	PAIRED	1936	9.68	Leaf	Four weeks old leaf	31/10/2016
SRR1636819	PAIRED	1936.12	9.68	Leaf	Four weeks old leaf	31/10/2016
SRR1636820	PAIRED	1923.54	9.62	Leaf	Four weeks old leaf	31/10/2016
SRR1636821	PAIRED	1927.22	9.64	Leaf	Four weeks old leaf	31/10/2016
SRR1636822	PAIRED	1930.43	9.65	Leaf	Four weeks old leaf	31/10/2016
SRR1636823	PAIRED	1929.03	9.65	Leaf	Four weeks old leaf	31/10/2016
SRR1636825	PAIRED	1924.29	9.62	Leaf	Four weeks old leaf	31/10/2016
SRR1636826	PAIRED	1913.95	9.57	Leaf	Four weeks old leaf	31/10/2016
SRR1636827	PAIRED	1934.27	9.67	Leaf	Four weeks old leaf	31/10/2016
SRR1636828	PAIRED	1928.15	9.64	Leaf	Four weeks old leaf	31/10/2016
SRR1636829	PAIRED	1928.96	9.64	Leaf	Four weeks old leaf	31/10/2016
Run ID	Layout	Bases (MB)	Spots (Millions)	Tissues	Description	Release Date
SRR1636830	PAIRED	1925.42	9.63	Leaf	Four weeks old leaf	31/10/2016
SRR1636831	PAIRED	1930.01	9.65	Leaf	Four weeks old leaf	31/10/2016
SRR1636832	PAIRED	1920.43	9.6	Leaf	Four weeks old leaf	31/10/2016
SRR1636833	PAIRED	1912.91	9.56	Leaf	Four weeks old leaf	31/10/2016
SRR1636834	PAIRED	1913.04	9.57	Leaf	Four weeks old leaf	31/10/2016
SRR1636835	PAIRED	1922.56	9.61	Leaf	Four weeks old leaf	31/10/2016
SRR1636836	PAIRED	1920.44	9.6	Leaf	Four weeks old leaf	31/10/2016
SRR1636837	PAIRED	1923.25	9.62	Leaf	Four weeks old leaf	31/10/2016
SRR1636838	PAIRED	1911.98	9.56	Leaf	Four weeks old leaf	31/10/2016
SRR1636839	PAIRED	1927.64	9.64	Leaf	Four weeks old leaf	31/10/2016
SRR1636841	PAIRED	1930.54	9.65	Leaf	Four weeks old leaf	31/10/2016
SRR1636842	PAIRED	1919.11	9.6	Leaf	Four weeks old leaf	31/10/2016
SRR1636843	PAIRED	1919.26	9.6	Leaf	Four weeks old leaf	31/10/2016
SRR1636844	PAIRED	1927.38	9.64	Leaf	Four weeks old leaf	31/10/2016
SRR1636845	PAIRED	1927.81	9.64	Leaf	Four weeks old leaf	31/10/2016
SRR1636846	PAIRED	1943.45	9.72	Leaf	Four weeks old leaf	31/10/2016
SRR1636847	PAIRED	1922.74	9.61	Leaf	Four weeks old leaf	31/10/2016
SRR1636848	PAIRED	1911.08	9.56	Leaf	Four weeks old leaf	31/10/2016
SRR1636849	PAIRED	1909.25	9.55	Leaf	Four weeks old leaf	31/10/2016
SRR1636850	PAIRED	1923.05	9.62	Leaf	Four weeks old leaf	31/10/2016
SRR1636851	PAIRED	1914.51	9.57	Leaf	Four weeks old leaf	31/10/2016
SRR1636852	PAIRED	1920.42	9.6	Leaf	Four weeks old leaf	31/10/2016
SRR1636853	PAIRED	1931.4	9.66	Leaf	Four weeks old leaf	31/10/2016
SRR1636854	PAIRED	1906.18	9.53	Leaf	Four weeks old leaf	31/10/2016
SRR1636855	PAIRED	1918.36	9.59	Leaf	Four weeks old leaf	31/10/2016
SRR1636856	PAIRED	1942.44	9.71	Leaf	Four weeks old leaf	31/10/2016
SRR1636857	PAIRED	1925.07	9.63	Leaf	Four weeks old leaf	31/10/2016
SRR1636858	PAIRED	1924.19	9.62	Leaf	Four weeks old leaf	31/10/2016
SRR1636859	PAIRED	1934.15	9.67	Leaf	Four weeks old leaf	31/10/2016
SRR1636860	PAIRED	3445.36	17.23	Leaf	Four weeks old leaf	31/10/2016
SRR1738251	PAIRED	6697.8	66.98	Endosperm	Endosperm	27/7/2016
SRR1738252	PAIRED	6296.99	62.97	Endosperm	Endosperm	27/7/2016
SRR1743007	PAIRED	6836.12	68.36	Endosperm	Endosperm	6/1/2016
SRR1743008	PAIRED	5366.49	53.66	Endosperm	Endosperm	6/1/2016
SRR1743009	PAIRED	6796.2	67.96	Endosperm	Endosperm	6/1/2016
SRR1743010	PAIRED	6419.3	64.19	Endosperm	Endosperm	6/1/2016
SRR1743011	PAIRED	5571.11	55.71	Endosperm	Endosperm	6/1/2016
SRR1743012	PAIRED	5762.02	57.62	Endosperm	Endosperm	6/1/2016
SRR1761528	SINGLE	733.21	14.66	Leaf	Drought treatment &Vegetative stage	19/1/2015
SRR1761529	SINGLE	824.54	16.49	Leaf	Drought treatment &Vegetative stage	19/1/2015
SRR1761530	SINGLE	715.13	14.3	Leaf	Control &Vegetative stage	19/1/2015
SRR1761531	SINGLE	742.85	14.86	Leaf	Control &Vegetative stage	19/1/2015
SRR1761780	SINGLE	733.21	14.66	Leaf	Drought treatment &Vegetative stage	19/1/2015
SRR1761781	SINGLE	824.54	16.49	Leaf	Drought treatment &Vegetative stage	19/1/2015
SRR1761782	SINGLE	715.13	14.3	Leaf	Control &Vegetative stage	19/1/2015
SRR1761783	SINGLE	742.85	14.86	Leaf	Control &Vegetative stage	19/1/2015
SRR1761784	SINGLE	373.62	7.47	Leaf	Drought treatment &Vegetative stage	19/1/2015
SRR1761785	SINGLE	765.34	15.31	Leaf	Drought treatment &Vegetative stage	19/1/2015
SRR1761786	SINGLE	515.72	10.31	Leaf	Control &Vegetative stage	19/1/2015
SRR1761787	SINGLE	836.04	16.72	Leaf	Control &Vegetative stage	19/1/2015
Run ID	Layout	Bases (MB)	Spots (Millions)	Tissues	Description	Release Date
SRR1761788	SINGLE	733.21	14.66	Leaf	Drought treatment &Vegetative stage	19/1/2015
SRR1761789	SINGLE	824.54	16.49	Leaf	Drought treatment &Vegetative stage	19/1/2015
SRR1761790	SINGLE	715.13	14.3	Leaf	Control &Vegetative stage	19/1/2015
SRR1761791	SINGLE	742.85	14.86	Leaf	Control &Vegetative stage	19/1/2015
SRR1761792	SINGLE	725.93	14.52	Leaf	Drought treatment &Vegetative stage	19/1/2015
SRR1761793	SINGLE	676.66	13.53	Leaf	Drought treatment &Vegetative stage	19/1/2015
SRR1761794	SINGLE	701.93	14.04	Leaf	Control &Vegetative stage	19/1/2015
SRR1761795	SINGLE	764.29	15.29	Leaf	Control &Vegetative stage	19/1/2015
SRR1777238	PAIRED	10727	53.1	Leaf	Leaf blade	3/1/2017
SRR1777239	PAIRED	9554.37	47.3	Node	Nodes I and II	3/1/2017
SRR1777241	PAIRED	7893.57	39.08	Stem	SAMN03299206	3/1/2017
SRR1777242	PAIRED	3628.23	17.96	Stem	SAMN03299206	3/1/2017
SRR1785744	PAIRED	5124.43	25.62	Leaf	Leaf, untreated 0 hour, replicate 1	3/2/2016
SRR1785745	PAIRED	5016.09	25.08	Leaf	Leaf, untreated 1 hour, replicate 1	3/2/2016
SRR1785747	PAIRED	4415.54	22.08	Leaf	Leaf, untreated 0 hour, replicate 2	3/2/2016
SRR1785803	PAIRED	4508.26	22.54	Leaf	Leaf, untreated 1 hour, replicate 2	3/2/2016
SRR1785804	PAIRED	5053.45	25.27	Leaf	Leaf, Cadmium treated 1 hour, replicate 1	3/2/2016
SRR1785806	PAIRED	4479.72	22.4	Leaf	Leaf, Cadmium treated 1 hour, replicate 2	3/2/2016
SRR1944690	PAIRED	6755.75	33.78	Leaf	Panicle initiation stage	31/3/2016
SRR1944691	PAIRED	7004.7	35.02	Leaf	Panicle initiation stage	31/3/2016
SRR1944692	PAIRED	5682.44	28.41	Leaf	Panicle initiation stage	31/3/2016
SRR1944693	PAIRED	9309.27	46.55	Leaf	Grain filling stag	31/3/2016
SRR1944695	PAIRED	11713.6	58.57	Leaf	Grain filling stag	31/3/2016
SRR1944697	PAIRED	6193.63	30.97	Leaf	Grain filling stag	31/3/2016
SRR1948083	PAIRED	7265.69	36.33	Leaf	Panicle initiation stage	31/3/2016
SRR1951783	PAIRED	6129.4	30.65	Leaf	Drought treatment &Seedlings stage	12/5/2016
SRR1951784	PAIRED	5620.07	28.1	Leaf	DROUGHT Treatment	12/5/2016
SRR1952778	SINGLE	2507.88	24.83	Leaf	48 hrs after inoculation with BLS256	1/5/2015
SRR1952779	SINGLE	493.27	4.88	Leaf	48 hrs after inoculation with BLS256	1/5/2015
SRR1952780	SINGLE	2045.93	20.26	Leaf	48 hrs after inoculation with BLS256	1/5/2015
SRR1952782	SINGLE	1160.74	11.49	Leaf	48 hrs after inoculation with BLS279	1/5/2015
SRR1952784	SINGLE	1452.77	14.38	Leaf	48 hrs after inoculation with CFBP2286	1/5/2015
SRR1952785	SINGLE	849.87	8.41	Leaf	48 hrs after inoculation with CFBP2286	1/5/2015
SRR1952787	SINGLE	2476.97	24.52	Leaf	48 hrs after inoculation with B8-12	1/5/2015
SRR1952788	SINGLE	7867.85	77.9	Leaf	48 hrs after inoculation with B8-12	1/5/2015
SRR1952790	SINGLE	2096.06	20.75	Leaf	48 hrs after inoculation with L8	1/5/2015
SRR1952791	SINGLE	949.83	9.4	Leaf	48 hrs after inoculation with L8	1/5/2015
SRR1952792	SINGLE	3557.41	35.22	Leaf	48 hrs after inoculation with L8	1/5/2015
SRR1952793	SINGLE	4317.31	42.75	Leaf	48 hrs after inoculation with RS105	1/5/2015
SRR1952794	SINGLE	2143.6	21.22	Leaf	48 hrs after inoculation with RS105	1/5/2015
SRR1952795	SINGLE	2345.65	23.22	Leaf	48 hrs after inoculation with RS105	1/5/2015
SRR1952796	SINGLE	1787.57	17.7	Leaf	48 hrs after inoculation with BXOR1	1/5/2015
SRR1952797	SINGLE	2102.52	20.82	Leaf	48 hrs after inoculation with BXOR1	1/5/2015
SRR1952798	SINGLE	529.96	5.25	Leaf	48 hrs after inoculation with CFBP7331	1/5/2015
SRR1952799	SINGLE	1158.77	11.47	Leaf	48 hrs after inoculation with CFBP7331	1/5/2015
SRR1952800	SINGLE	712.27	7.05	Leaf	48 hrs after inoculation with CFBP7331	1/5/2015
SRR1952801	SINGLE	9581.43	94.87	Leaf	48 hrs after inoculation with CFBP7331	1/5/2015
SRR1952803	SINGLE	1500.46	14.86	Leaf	48 hrs after inoculation with CFBP7341	1/5/2015
SRR1952804	SINGLE	2480.69	24.56	Leaf	48 hrs after inoculation with CFBP7341	1/5/2015
SRR1952806	SINGLE	3485.45	34.51	Leaf	48 hrs after inoculation with CFBP7342	1/5/2015
Run ID	Layout	Bases (MB)	Spots (Millions)	Tissues	Description	Release Date
SRR1952807	SINGLE	1870.32	18.52	Leaf	48 hrs after inoculation with CFBP7342	1/5/2015
SRR1952808	SINGLE	2692.27	26.66	Leaf	48 hrs after mock-inoculation	1/5/2015
SRR1952809	SINGLE	1146.7	11.35	Leaf	48 hrs after mock-inoculation	1/5/2015
SRR1952810	SINGLE	2175.31	21.54	Leaf	48 hrs after mock-inoculation	1/5/2015
SRR1976512	SINGLE	1591.79	15.76	Leaf	Xanthomonas oryzae pv. oryzae strain PXO99A with BLS256 Tal2a	1/5/2015
SRR1976513	SINGLE	1502.3	14.87	Leaf	Xanthomonas oryzae pv. oryzae strain PXO99A with BLS256 Tal2a	1/5/2015
SRR1976516	SINGLE	1835.58	18.17	Leaf	Xanthomonas oryzae pv. oryzae strain PXO99A with BLS256 Tal11b	1/5/2015
SRR1976517	SINGLE	2655.1	26.29	Leaf	Xanthomonas oryzae pv. oryzae strain PXO99A with BLS256 Tal11b	1/5/2015
SRR1985011	PAIRED	4552.59	22.76	Seedling	Wild type with air treatment	23/4/2016
SRR1985012	PAIRED	3787.44	18.94	Seedling	Wild type with air treatment	23/4/2016
SRR1985015	PAIRED	2746.56	13.73	Seedling	Wild type with ethylene treatment	23/4/2016
SRR1985017	PAIRED	4135.57	20.68	Seedling	Wild type with ethylene treatment	23/4/2016
SRR1985019	PAIRED	4252.33	21.26	Seedling	Ethylene responsive mutant mhz1 from Oryza sativa	23/4/2016
SRR1985020	PAIRED	3774.84	18.87	Seedling	Ethylene responsive mutant mhz1 from Oryza sativa	23/4/2016
SRR1985021	PAIRED	9091.45	45.46	Seedling	mhz1 with ethylene treatment from Oryza sativa	23/4/2016
SRR1985024	PAIRED	3230.09	16.15	Seedling	mhz1 with ethylene treatment from Oryza sativa	23/4/2016
SRR1985026	PAIRED	3449.95	17.25	Seedling	Ethylene responsive mutant mhz7 from Oryza sativa	23/4/2016
SRR1985027	PAIRED	4470.78	22.35	Seedling	Ethylene responsive mutant mhz7 from Oryza sativa	23/4/2016
SRR1985029	PAIRED	2434.01	12.17	Seedling	mhz7 with ethylene treatment	23/4/2016
SRR1985030	PAIRED	2527.5	12.64	Seedling	mhz7 with ethylene treatment	23/4/2016
SRR1985031	PAIRED	5993.15	29.97	Seedling	mhz3 with air treatment in seedling	23/4/2016
SRR1985032	PAIRED	2641.81	13.21	Seedling	mhz3 with air treatment in seedling	23/4/2016
SRR1985033	PAIRED	3134.09	15.67	Seedling	mhz3 with ehtylene treatment in seedling	23/4/2016
SRR1985034	PAIRED	2876.84	14.38	Seedling	mhz3 with ehtylene treatment in seedling	23/4/2016
SRR1985035	PAIRED	4285.1	21.43	Seedling	mhz4 with air treatment in seedling	23/4/2016
SRR1985036	PAIRED	5147.16	25.74	Seedling	mhz4 with air treatment in seedling	23/4/2016
SRR1985041	PAIRED	3545.73	17.73	Seedling	mhz4 with ehtylene treatment in seedling	23/4/2016
SRR1985042	PAIRED	3215.51	16.08	Seedling	mhz4 with ehtylene treatment in seedling	23/4/2016
SRR1985043	PAIRED	2600.72	13	Seedling	mhz5 with air treatment in seedling	23/4/2016
SRR1985044	PAIRED	2646.87	13.23	Seedling	mhz5 with air treatment in seedling	23/4/2016
SRR1985045	PAIRED	3117.4	15.59	Seedling	mhz5 with ehtylene treatment in seedling	23/4/2016
SRR1985046	PAIRED	4844.94	24.22	Seedling	mhz5 with ehtylene treatment in seedling	23/4/2016
SRR1985047	PAIRED	3594.03	17.97	Seedling	mhz9 with air treatment in seedling	23/4/2016
SRR1985048	PAIRED	3603.61	18.02	Seedling	Ethylene treatment	23/4/2016
SRR1987327	PAIRED	3556.72	17.78	Seedling	Ethylene treatment	23/4/2016
SRR1987329	PAIRED	3810.02	19.05	Seedling	mhz9 with air treatment in seedling	23/4/2016
SRR1987330	PAIRED	3852.37	19.26	Seedling	Wild type with air treatment	23/4/2016
SRR1987331	PAIRED	2886.27	14.43	Seedling	Wild type with air treatment	23/4/2016
SRR1987333	PAIRED	3615.59	18.08	Seedling	Wild type with ethylene treatment	23/4/2016
SRR2089751	PAIRED	9950.12	49.75	Leaf	cold stress at 4 deg celsius	8/7/2016
SRR2089754	PAIRED	9426.9	47.13	Leaf	cold stress at 4 deg celsius	8/7/2016
SRR2089756	PAIRED	8097.45	40.49	Leaf	cold stress at 4 deg celsius	8/7/2016
SRR2093955	PAIRED	8032.25	40.16	Leaf	cold stress at 4 deg celsius	8/7/2016
SRR2093959	PAIRED	8321.71	41.61	Leaf	cold stress at 4 deg celsius	8/7/2016
SRR2154085	PAIRED	2983.38	19.89	Seedling	SAMN03980167	10/2/2017
SRR2154086	PAIRED	2822.73	18.82	Seedling	SAMN03980168	10/2/2017
SRR2154087	PAIRED	2864.18	19.09	Seedling	SAMN03980169	10/2/2017
SRR2174483	PAIRED	5934.11	29.38	Aleurone	Aleurone layer	19/12/2016
SRR2239750	SINGLE	1648.39	32.32	Panicle	SAMN04028308	13/5/2016
SRR2295903	PAIRED	13290.3	65.79	Callus	Callus	16/9/2016
Run ID	Layout	Bases (MB)	Spots (Millions)	Tissues	Description	Release Date
SRR2295904	PAIRED	6198.75	30.69	Callus	Callus	16/9/2016
SRR2295905	PAIRED	5008.67	24.8	Callus	Callus	16/9/2016
SRR2295906	PAIRED	6566.84	32.51	Callus	Callus	16/9/2016
SRR2295908	PAIRED	5806.42	28.74	Callus	Callus	16/9/2016
SRR2405343	PAIRED	9822.45	49.11	Leaf	1_CRMS31B_Panicle initiation	31/3/2016
SRR2405440	PAIRED	6211.87	31.06	Leaf	2_CRMS32B_Panicle_Initiation	31/3/2016
SRR2405539	PAIRED	9558.95	47.79	Leaf	3_CRMS31B_Grain filling	31/3/2016
SRR2405593	PAIRED	10592.2	52.96	Leaf	4_CRMS32B_Grain_filling	31/3/2016
SRR2638776	PAIRED	4569.01	22.85	Seedling	SAMN04192106	7/11/2016
SRR2638778	PAIRED	9565.45	47.83	Callus	Callus	7/11/2016
SRR2638779	PAIRED	7297.91	36.49	Seedling	SAMN04192109	7/11/2016
SRR2638780	PAIRED	6298.39	31.49	Callus	Callus	7/11/2016
SRR2873752	PAIRED	2896.76	14.48	Sheath	TP309 infected with Rhizoctonia solani at 1dpi	13/1/2017
SRR2906726	PAIRED	4005.22	20.03	Sheath	TP309 infected with Rhizoctonia solani at 3dpi	13/1/2017
SRR2922624	SINGLE	2436.77	24.13	Leaf	GSM1943704	8/7/2016
SRR2931048	PAIRED	3480.52	34.12	Leaf	CONTROL for 75min	4/1/2016
SRR2931072	PAIRED	4796.82	47.03	Leaf	CONTROL for 270 min	4/1/2016
SRR2931116	PAIRED	3723.5	36.5	Leaf	RECOV_HEAT for 195 min	4/1/2016
SRR2931131	PAIRED	4698.24	46.06	Leaf	DROUGHT Treatment for 75 min	4/1/2016
SRR2931134	PAIRED	3841.19	37.66	Leaf	DROUGHT Treatment for 90 min	4/1/2016
SRR2931136	PAIRED	5434.51	53.28	Leaf	DROUGHT Treatment for 105 min	4/1/2016
SRR2931139	PAIRED	3440.82	33.73	Leaf	DROUGHT Treatment for 135 min	4/1/2016
SRR2931147	PAIRED	3831.56	37.56	Leaf	RECOV_DROUGHT Treatment for 165 min	4/1/2016
SRR2931148	PAIRED	3214.64	31.52	Leaf	RECOV_DROUGHT Treatment for 180 min	4/1/2016
SRR2931149	PAIRED	14841.2	145.5	Leaf	RECOV_DROUGHT Treatment for 180 min	4/1/2016
SRR2931150	PAIRED	3751.36	36.78	Leaf	RECOV_DROUGHT Treatment for 210 min	4/1/2016
SRR2931151	PAIRED	3072.79	30.13	Leaf	RECOV_DROUGHT Treatment for 231 min	4/1/2016
SRR2931153	PAIRED	4058.42	39.79	Leaf	RECOV_DROUGHT Treatment for 240 min	4/1/2016
SRR2931154	PAIRED	3472.01	34.04	Leaf	RECOV_DROUGHT Treatment for 240 min	4/1/2016
SRR2931374	PAIRED	2816.14	27.61	Leaf	DROUGHT Treatment for 105 min	4/1/2016
SRR2931376	PAIRED	2840.27	27.85	Leaf	DROUGHT Treatment for 120 min	4/1/2016
SRR2931377	PAIRED	3193.03	31.3	Leaf	DROUGHT Treatment for 135 min	4/1/2016
SRR2931378	PAIRED	2585.29	25.35	Leaf	DROUGHT Treatment for 135 min	4/1/2016
SRR2931381	PAIRED	3593.07	35.23	Leaf	RECOV_DROUGHT Treatment for 120 min	4/1/2016
SRR3015587	PAIRED	5245.69	17.49	Coleoptile	plus 1hr shade	19/12/2016
SRR3015588	PAIRED	4322.07	14.41	Coleoptile	plus 1hr shade	19/12/2016
SRR3015589	PAIRED	5047.5	16.82	Coleoptile	lus 1hr white light	19/12/2016
SRR3015591	PAIRED	4623.7	15.41	Coleoptile	lus 1hr white light	19/12/2016
SRR3015592	PAIRED	6855.59	22.85	Leaf	the first Leaf & plus 1hr shade	19/12/2016
SRR3015594	PAIRED	5963.69	19.88	Leaf	the first Leaf & plus 1hr shade	19/12/2016
SRR3015595	PAIRED	4792.84	15.98	Leaf	the first Leaf & plus 1hr white light	19/12/2016
SRR3015597	PAIRED	4221.31	14.07	Leaf	the first Leaf & plus 1hr white light	19/12/2016
SRR305891	SINGLE	1301.13	32.53	Leaf	SAMN00631870	5/7/2011
SRR3098741	PAIRED	15148	60.11	Seedling	Two-weeks-old	23/1/2017
SRR3098742	PAIRED	13896.1	55.14	Seedling	Two-weeks-old	23/1/2017
SRR3098743	PAIRED	14760.1	58.57	Seedling	Two-weeks-old	23/1/2017
SRR3129121	PAIRED	4896.88	27.2	Spikelet	Rice spikelets & Anther development stage 3 (S3)	23/9/2016
SRR3129122	PAIRED	4928.02	27.38	Spikelet	Rice spikelets & Anther development stage 3 (S3)	23/9/2016
SRR3129123	PAIRED	4680.22	26	Spikelet	Rice spikelets & Anther development stage 3 (S3)	23/9/2016
SRR3129124	PAIRED	4736.67	26.31	Spikelet	Rice spikelets & Anther development stage 5 (S5)	23/9/2016
Run ID	Layout	Bases (MB)	Spots (Millions)	Tissues	Description	Release Date
SRR3129125	PAIRED	4877.57	27.1	Spikelet	Rice spikelets & Anther development stage 5 (S5)	23/9/2016
SRR3129131	PAIRED	4627.21	25.71	Spikelet	Rice spikelets & Anther development stage 3 (S3)	23/9/2016
SRR3129132	PAIRED	4870.21	27.06	Spikelet	Rice spikelets & Anther development stage 3 (S3)	23/9/2016
SRR3129133	PAIRED	4649.91	25.83	Spikelet	Rice spikelets & Anther development stage 5 (S5)	23/9/2016
SRR3129134	PAIRED	4812.52	26.74	Spikelet	Rice spikelets & Anther development stage 5 (S5)	23/9/2016
SRR3129135	PAIRED	4753.86	26.41	Spikelet	Rice spikelets & Anther development stage 5 (S5)	23/9/2016
SRR3129136	PAIRED	4064.97	22.58	Spikelet	Rice spikelets & Anther development stage 7 (S7)	23/9/2016
SRR3129140	PAIRED	4520.82	25.12	Spikelet	Rice spikelets & Anther development stage 3 (S3)	23/9/2016
SRR3157922	PAIRED	6584.48	36.28	Leaf	Control	9/2/2017
SRR3209773	SINGLE	1701.17	34.72	Leaf	Short Day Watered	1/3/2017
SRR3209776	SINGLE	1658.08	33.84	Leaf	Short Day Drought	1/3/2017
SRR3209777	SINGLE	1607.05	32.8	Leaf	Long Day Watered	1/3/2017
SRR3209778	SINGLE	1756.56	35.85	Leaf	Long Day Drought	1/3/2017
SRR3209779	SINGLE	1821.69	37.18	Leaf	Short Day Watered	1/3/2017
SRR3356465	SINGLE	1593.44	31.87	Aleurone	Aleurone	11/4/2017
SRR3356466	SINGLE	1850.95	37.02	Aleurone	Aleurone	11/4/2017
SRR3356467	SINGLE	2585.67	51.71	Aleurone	Aleurone	11/4/2017
SRR3356532	SINGLE	2196.7	43.93	Aleurone	Aleurone	11/4/2017
SRR3356533	SINGLE	2299.32	45.99	Aleurone	Aleurone	11/4/2017
SRR3356535	SINGLE	2011.85	40.24	Aleurone	Aleurone	11/4/2017
SRR3466959	PAIRED	2234.65	11.06	Leaf	5-week old wild type rice	14/2/2017
SRR3466960	PAIRED	2502.14	12.39	Leaf	5-week old wild type rice	14/2/2017
SRR3466961	PAIRED	2550.19	12.62	Leaf	5-week old wild type rice	14/2/2017
SRR3466963	PAIRED	3340.69	16.54	Leaf	5-week old wild type rice	14/2/2017
SRR3466964	PAIRED	3803.63	18.83	Leaf	6-week old wild type rice	14/2/2017
SRR3475879	PAIRED	5648.6	28.24	Leaf	Booting stage & Two month old plants	6/2/2017
SRR3475880	PAIRED	5650.36	28.25	Leaf	Booting stage & Two month old plants	6/2/2017
SRR3475881	PAIRED	5651.51	28.26	Leaf	Booting stage & Two month old plants	6/2/2017
SRR3475882	PAIRED	5651.76	28.26	Leaf	Booting stage & Two month old plants	6/2/2017
SRR3475883	PAIRED	5425.84	27.13	Leaf	Booting stage & Two month old plants	6/2/2017
SRR3485260	PAIRED	5593.45	27.69	Leaf	Grain-filling stage & Drought stress	25/4/2017
SRR3485262	PAIRED	5563.7	27.54	Leaf	Grain-filling stage & Drought stress	25/4/2017
SRR3485263	PAIRED	5404.78	26.76	Leaf	Grain-filling stage & Drought stress	25/4/2017
SRR3485264	PAIRED	5841.1	28.92	Leaf	Grain-filling stage & Drought stress	25/4/2017
SRR3503143	PAIRED	7355.04	26.82	Seedling	12 day Seedling	13/6/2016
SRR3503145	PAIRED	9299.64	33.14	Seedling	12 day Seedling	13/6/2016
SRR3503146	PAIRED	9970.34	35.7	Seedling	12 day Seedling	13/6/2016
SRR3503149	PAIRED	3787.57	37.88	Seedling	12 day Seedling	13/6/2016
SRR3503151	PAIRED	3823.23	38.23	Seedling	12 day Seedling	13/6/2016
SRR3503152	PAIRED	3309.35	33.09	Seedling	12 day Seedling	13/6/2016
SRR3503154	PAIRED	3329.52	33.3	Seedling	12 day Seedling	13/6/2016
SRR352184	SINGLE	970.72	24.27	Leaf	20 day leaves	2/4/2012
SRR352187	SINGLE	952.3	23.81	Panicle	post-emergence inflorescence	2/4/2012
SRR3657363	SINGLE	1091.3	22.27	Shoot	Before inoculation & 0 dpi	31/10/2016
SRR3657368	SINGLE	3159.66	64.48	Shoot	Guy11 inoculated & 2 dpi	31/10/2016
SRR3657369	SINGLE	3159.14	64.47	Shoot	Guy11 inoculated & 2 dpi	31/10/2016
SRR3657370	SINGLE	3171.69	64.73	Shoot	Guy11 inoculated & 2 dpi	31/10/2016
SRR3657371	SINGLE	1087.68	22.2	Shoot	Mock inoculated & 2 dpi	31/10/2016
SRR3657372	SINGLE	1091.14	22.27	Shoot	Mock inoculated & 2 dpi	31/10/2016
SRR3657373	SINGLE	1091.04	22.27	Shoot	Mock inoculated & 2 dpi	31/10/2016
Run ID	Layout	Bases (MB)	Spots (Millions)	Tissues	Description	Release Date
SRR3657374	SINGLE	3169.08	64.68	Shoot	Guy11 inoculated & 2 dpi	31/10/2016
SRR3657375	SINGLE	3157.52	64.44	Shoot	Guy11 inoculated & 2 dpi	31/10/2016
SRR3657376	SINGLE	3163.6	64.56	Shoot	Guy11 inoculated & 2 dpi	31/10/2016
SRR4017523	PAIRED	4622.84	25.68	Leaf	Control	15/8/2016
SRR4017526	PAIRED	4907.32	27.26	Leaf	Water-stress	15/8/2016
SRR4017527	PAIRED	4827.81	26.82	Leaf	Water-stress	15/8/2016
SRR4104637	PAIRED	5180.42	17.27	Crown	Zn-Efficient_media without Zn	1/3/2017
SRR4104638	PAIRED	4268.72	14.23	Crown	Zn-Inefficient_media without Zn	1/3/2017
SRR4104639	PAIRED	4562.81	15.21	Crown	Zn-Efficient_media without Zn	1/3/2017
SRR4104640	PAIRED	4731	15.77	Crown	Zn-Inefficient_media without Zn	1/3/2017
SRR4104641	PAIRED	4766.87	15.89	Crown	Zn-Efficient_media without Zn	1/3/2017
SRR4104642	PAIRED	4812.85	16.04	Crown	Zn-Inefficient_media without Zn	1/3/2017
SRR4104643	PAIRED	4370.84	14.57	Crown	Zn-Efficient_media with Zn	1/3/2017
SRR4104644	PAIRED	4739.2	15.8	Crown	Zn-Inefficient_media without Zn	1/3/2017
SRR4104645	PAIRED	4687.86	15.63	Crown	Zn-Efficient_media with Zn	1/3/2017
SRR4104646	PAIRED	4526.74	15.09	Crown	Zn-Inefficient_media with Zn	1/3/2017
SRR4104647	PAIRED	4441.07	14.8	Crown	Zn-Efficient_media with Zn	1/3/2017
SRR4104648	PAIRED	4098.02	13.66	Crown	Zn-Inefficient_media with Zn	1/3/2017
SRR4241116	PAIRED	22205.1	74.02	Leaf	base region of young Leaf	15/9/2016
SRR4241117	PAIRED	21512.4	71.71	Callus	base region(2 mm) of 7 mm rice Leaf explants at time 2 DAC on Callus Induced Medium	15/9/2016
SRR4241118	PAIRED	20688.7	68.96	Callus	base region(2 mm) of 7 mm rice Leaf explants at time 2 DAC on Callus Induced Medium	15/9/2016
SRR4348240	SINGLE	8766.02	58.69	Shoot	Shoot & 2-week-old	6/10/2016
SRR4348241	SINGLE	8072	54.06	Shoot	Shoot & 2-week-old	6/10/2016
SRR4348243	SINGLE	8567.92	57.45	Shoot	Shoot & 2-week-old	6/10/2016
SRR4348244	SINGLE	6568.34	43.99	Shoot	Shoot & 2-week-old	6/10/2016
SRR4348245	SINGLE	10134.3	67.87	Shoot	Shoot & 2-week-old	6/10/2016
SRR4348246	SINGLE	6714.46	44.98	Shoot	Shoot & 2-week-old	6/10/2016
SRR4348247	SINGLE	8906.19	59.68	Shoot	Shoot & 2-week-old	6/10/2016
SRR4348248	SINGLE	7385.18	49.53	Shoot	Shoot & 2-week-old	6/10/2016
SRR4348280	SINGLE	6919.56	46.38	Shoot	Shoot & 2-week-old	6/10/2016
SRR4348281	SINGLE	6798.53	45.52	Shoot	Shoot & 2-week-old	6/10/2016
SRR4348282	SINGLE	8872.95	59.5	Shoot	Shoot & 2-week-old	6/10/2016
SRR4453954	PAIRED	14636.6	88.34	Root	low potassium treatment	2/11/2016
SRR504364	SINGLE	527.32	10.55	Leaf	GSM943197	11/7/2012
SRR504365	SINGLE	3323.67	66.47	Leaf	GSM943197	11/7/2012
SRR504368	SINGLE	601.92	12.04	Leaf	GSM943199	11/7/2012
SRR504369	SINGLE	3484.87	69.7	Leaf	GSM943199	11/7/2012
SRR504370	SINGLE	548.61	10.97	Leaf	GSM943200	11/7/2012
SRR504371	SINGLE	3352.69	67.05	Leaf	GSM943200	11/7/2012
SRR5125910	SINGLE	1796.81	17.97	Leaf	Seedling stage	26/12/2016
SRR5125911	SINGLE	1796.81	17.97	Leaf	Seedling stage	26/12/2016
SRR5125912	SINGLE	2338.69	23.39	Leaf	Seedling stage	26/12/2016
SRR5125913	SINGLE	2338.69	23.39	Leaf	Seedling stage	26/12/2016
SRR5125914	SINGLE	4041.07	40.41	Leaf	Seedling stage	26/12/2016
SRR5125915	SINGLE	4041.07	40.41	Leaf	Seedling stage	26/12/2016
SRR5125916	SINGLE	2021.36	20.21	Leaf	Seedling stage	26/12/2016
SRR5125917	SINGLE	2021.36	20.21	Leaf	Seedling stage	26/12/2016
SRR5296165	PAIRED	9830.79	35.32	Root	Rootfrom 5 day Seedling	30/3/2017
SRR5296166	PAIRED	9930.46	35.57	Root	Root from 5 day Seedling	30/3/2017
SRR5296167	PAIRED	7740	27.67	Root	Root from 5 day Seedling	30/3/2017
Run ID	Layout	Bases (MB)	Spots (Millions)	Tissues	Description	Release Date
SRR5296168	PAIRED	9086.68	32.62	Root	Root from 5 day Seedling	30/3/2017
SRR711322	SINGLE	2214.08	44.28	Leaf	3wk-old leaf tissue	26/3/2013
SRR711323	SINGLE	1709.66	34.19	Leaf	3wk-old leaf tissue	26/3/2013
SRR711324	SINGLE	2139.71	42.79	Leaf	3wk-old leaf tissue	26/3/2013
SRR711325	SINGLE	2171.12	43.42	Leaf	3wk-old leaf tissue	26/3/2013
SRR711326	SINGLE	2337.6	46.75	Leaf	3wk-old leaf tissue	26/3/2013
SRR711327	SINGLE	1590.87	31.82	Leaf	3wk-old leaf tissue	26/3/2013
SRR711328	SINGLE	2337.56	46.75	Leaf	3wk-old leaf tissue	26/3/2013
SRR711329	SINGLE	1953.99	39.08	Leaf	3wk-old leaf tissue	26/3/2013
SRR711330	SINGLE	2119.69	42.39	Leaf	3wk-old leaf tissue	26/3/2013
SRR768594	SINGLE	658.75	12.92	Leaf	Rice Leaf Sample	22/7/2015
SRR768596	SINGLE	515.02	10.1	Leaf	Rice Leaf Sample	22/7/2015
SRR768598	SINGLE	520.65	10.21	Leaf	Rice Leaf Segment	22/7/2015
SRR768605	SINGLE	435.44	8.54	Leaf	Rice Leaf Segment	22/7/2015
SRR768607	SINGLE	759.54	14.89	Leaf	Rice Leaf Segment	22/7/2015
SRR768619	SINGLE	553.03	10.84	Leaf	Rice Leaf Segment	22/7/2015
SRR768632	SINGLE	527.73	10.35	Leaf	Rice Leaf Segment	22/7/2015
SRR768633	SINGLE	615.73	12.07	Leaf	Rice Leaf Segment	22/7/2015
SRR768635	SINGLE	657.07	12.88	Leaf	Rice Leaf Segment	22/7/2015
SRR946529	SINGLE	1874.44	37.49	Aleurone	Aleurone Cells of Rice Seed	22/7/2015
SRR946863	SINGLE	1989.73	39.79	Aleurone	ABA treatment	22/7/2015
SRR946864	SINGLE	2007.44	40.15	Aleurone	GA treatment	22/7/2015
SRR976168	SINGLE	1132.78	22.66	Leaf	lamina joints of the rice flag Leaf	22/7/2015
SRR976169	SINGLE	744.75	14.9	Leaf	lamina joints of the rice flag Leaf	22/7/2015
SRR976170	SINGLE	1087.72	21.75	Leaf	lamina joints of the rice flag Leaf	22/7/2015

## Sheet: Leaf
Run ID	Layout	Bases (MB)	Spots (Millions)	Tissues	Description	Release Date
DRR001965	SINGLE	236.82	3.12	Leaf	The fourth leaf blades of Oryza sativa L. ssp. japonica cv. Nipponbare (Pia) at 24 hours post-inoculation with distilled and sterile water.	5/12/2012
DRR019484	SINGLE	1528.2	30.56	Leaf	Young leaves 1 mm above shoot apices & OSH1-GR +DEX 6h	26/6/2014
DRR019486	SINGLE	1107.25	22.15	Leaf	Young leaves 1 mm above shoot apices & WT -DEX	26/6/2014
DRR019487	SINGLE	1326.87	26.54	Leaf	Young leaves 1 mm above shoot apices & WT +DEX 3h	26/6/2014
DRR019488	SINGLE	1145.89	22.92	Leaf	Young leaves 1 mm above shoot apices & WT +DEX 6h	26/6/2014
DRR019491	SINGLE	968.23	19.36	Leaf	Young leaves 1 mm above shoot apices & OSH1-GR +DEX 3h	26/6/2014
DRR019492	SINGLE	1506.17	30.12	Leaf	Young leaves 1 mm above shoot apices & OSH1-GR +DEX 7h	26/6/2014
DRR019496	SINGLE	1055.83	21.12	Leaf	Young leaves 1 mm above shoot apices & WT +DEX 6h	26/6/2014
ERR1146950	PAIRED	6092.47	30.16	Leaf	Flag leaves during grain filling & FL_6DAA	28/3/2016
ERR1146951	PAIRED	5651.78	27.98	Leaf	Flag leaves during grain filling & FL_6DAA	28/3/2016
ERR1146952	PAIRED	5110.01	25.3	Leaf	Flag leaves during grain filling & FL_6DAA	28/3/2016
ERR1146953	PAIRED	4603.07	22.79	Leaf	Flag leaves during grain filling & FL_15DAA	28/3/2016
ERR1146955	PAIRED	5171.83	25.6	Leaf	Flag leaves during grain filling & FL_15DAA	28/3/2016
SRR1553326	SINGLE	123.79	2.43	Leaf	Mature leaf	14/8/2015
SRR1553328	SINGLE	105.95	2.08	Leaf	Mature leaf	14/8/2015
SRR1553329	SINGLE	133.7	2.62	Leaf	Mature leaf	14/8/2015
SRR1553330	SINGLE	72.56	1.42	Leaf	Mature leaf	14/8/2015
SRR1553331	SINGLE	173.8	3.41	Leaf	Mature leaf	14/8/2015
SRR1553332	SINGLE	142.36	2.79	Leaf	Mature leaf	14/8/2015
SRR1553333	SINGLE	193.76	3.8	Leaf	Mature leaf	14/8/2015
SRR1553335	SINGLE	230.83	4.36	Leaf	Mature leaf	14/8/2015
SRR1553336	SINGLE	211.28	3.99	Leaf	Mature leaf	14/8/2015
SRR1553337	SINGLE	190.13	3.59	Leaf	Mature leaf	14/8/2015
SRR1553338	SINGLE	190.92	3.6	Leaf	Mature leaf	14/8/2015
SRR1553340	SINGLE	244.88	4.71	Leaf	Mature leaf	14/8/2015
SRR1553341	SINGLE	237.9	4.58	Leaf	Mature leaf	14/8/2015
SRR1553343	SINGLE	234.55	4.51	Leaf	Mature leaf	14/8/2015
SRR1620826	SINGLE	3188.29	62.52	Leaf	NB_rep1	23/10/2014
SRR1620829	SINGLE	1623.87	31.84	Leaf	NB_rep2	23/10/2014
SRR1620832	SINGLE	1910.91	37.47	Leaf	NB_rep3	23/10/2014
SRR1636813	PAIRED	1933.7	9.67	Leaf	Four weeks old leaf	31/10/2016
SRR1636814	PAIRED	1939.43	9.7	Leaf	Four weeks old leaf	31/10/2016
SRR1636815	PAIRED	1935.88	9.68	Leaf	Four weeks old leaf	31/10/2016
SRR1636816	PAIRED	1937.24	9.69	Leaf	Four weeks old leaf	31/10/2016
SRR1636817	PAIRED	1937.25	9.69	Leaf	Four weeks old leaf	31/10/2016
SRR1636818	PAIRED	1936	9.68	Leaf	Four weeks old leaf	31/10/2016
SRR1636819	PAIRED	1936.12	9.68	Leaf	Four weeks old leaf	31/10/2016
SRR1636820	PAIRED	1923.54	9.62	Leaf	Four weeks old leaf	31/10/2016
SRR1636821	PAIRED	1927.22	9.64	Leaf	Four weeks old leaf	31/10/2016
SRR1636822	PAIRED	1930.43	9.65	Leaf	Four weeks old leaf	31/10/2016
SRR1636823	PAIRED	1929.03	9.65	Leaf	Four weeks old leaf	31/10/2016
SRR1636825	PAIRED	1924.29	9.62	Leaf	Four weeks old leaf	31/10/2016
SRR1636826	PAIRED	1913.95	9.57	Leaf	Four weeks old leaf	31/10/2016
SRR1636827	PAIRED	1934.27	9.67	Leaf	Four weeks old leaf	31/10/2016
SRR1636828	PAIRED	1928.15	9.64	Leaf	Four weeks old leaf	31/10/2016
SRR1636829	PAIRED	1928.96	9.64	Leaf	Four weeks old leaf	31/10/2016
SRR1636830	PAIRED	1925.42	9.63	Leaf	Four weeks old leaf	31/10/2016
SRR1636831	PAIRED	1930.01	9.65	Leaf	Four weeks old leaf	31/10/2016
SRR1636832	PAIRED	1920.43	9.6	Leaf	Four weeks old leaf	31/10/2016
SRR1636833	PAIRED	1912.91	9.56	Leaf	Four weeks old leaf	31/10/2016
SRR1636834	PAIRED	1913.04	9.57	Leaf	Four weeks old leaf	31/10/2016
SRR1636835	PAIRED	1922.56	9.61	Leaf	Four weeks old leaf	31/10/2016
SRR1636836	PAIRED	1920.44	9.6	Leaf	Four weeks old leaf	31/10/2016
SRR1636837	PAIRED	1923.25	9.62	Leaf	Four weeks old leaf	31/10/2016
SRR1636838	PAIRED	1911.98	9.56	Leaf	Four weeks old leaf	31/10/2016
SRR1636839	PAIRED	1927.64	9.64	Leaf	Four weeks old leaf	31/10/2016
SRR1636841	PAIRED	1930.54	9.65	Leaf	Four weeks old leaf	31/10/2016
SRR1636842	PAIRED	1919.11	9.6	Leaf	Four weeks old leaf	31/10/2016
SRR1636843	PAIRED	1919.26	9.6	Leaf	Four weeks old leaf	31/10/2016
SRR1636844	PAIRED	1927.38	9.64	Leaf	Four weeks old leaf	31/10/2016
SRR1636845	PAIRED	1927.81	9.64	Leaf	Four weeks old leaf	31/10/2016
SRR1636846	PAIRED	1943.45	9.72	Leaf	Four weeks old leaf	31/10/2016
SRR1636847	PAIRED	1922.74	9.61	Leaf	Four weeks old leaf	31/10/2016
SRR1636848	PAIRED	1911.08	9.56	Leaf	Four weeks old leaf	31/10/2016
SRR1636849	PAIRED	1909.25	9.55	Leaf	Four weeks old leaf	31/10/2016
SRR1636850	PAIRED	1923.05	9.62	Leaf	Four weeks old leaf	31/10/2016
SRR1636851	PAIRED	1914.51	9.57	Leaf	Four weeks old leaf	31/10/2016
SRR1636852	PAIRED	1920.42	9.6	Leaf	Four weeks old leaf	31/10/2016
SRR1636853	PAIRED	1931.4	9.66	Leaf	Four weeks old leaf	31/10/2016
SRR1636854	PAIRED	1906.18	9.53	Leaf	Four weeks old leaf	31/10/2016
SRR1636855	PAIRED	1918.36	9.59	Leaf	Four weeks old leaf	31/10/2016
SRR1636856	PAIRED	1942.44	9.71	Leaf	Four weeks old leaf	31/10/2016
SRR1636857	PAIRED	1925.07	9.63	Leaf	Four weeks old leaf	31/10/2016
SRR1636858	PAIRED	1924.19	9.62	Leaf	Four weeks old leaf	31/10/2016
SRR1636859	PAIRED	1934.15	9.67	Leaf	Four weeks old leaf	31/10/2016
SRR1636860	PAIRED	3445.36	17.23	Leaf	Four weeks old leaf	31/10/2016
SRR1761528	SINGLE	733.21	14.66	Leaf	Drought treatment &Vegetative stage	19/1/2015
SRR1761529	SINGLE	824.54	16.49	Leaf	Drought treatment &Vegetative stage	19/1/2015
SRR1761530	SINGLE	715.13	14.3	Leaf	Control &Vegetative stage	19/1/2015
SRR1761531	SINGLE	742.85	14.86	Leaf	Control &Vegetative stage	19/1/2015
SRR1761780	SINGLE	733.21	14.66	Leaf	Drought treatment &Vegetative stage	19/1/2015
SRR1761781	SINGLE	824.54	16.49	Leaf	Drought treatment &Vegetative stage	19/1/2015
SRR1761782	SINGLE	715.13	14.3	Leaf	Control &Vegetative stage	19/1/2015
SRR1761783	SINGLE	742.85	14.86	Leaf	Control &Vegetative stage	19/1/2015
SRR1761784	SINGLE	373.62	7.47	Leaf	Drought treatment &Vegetative stage	19/1/2015
SRR1761785	SINGLE	765.34	15.31	Leaf	Drought treatment &Vegetative stage	19/1/2015
SRR1761786	SINGLE	515.72	10.31	Leaf	Control &Vegetative stage	19/1/2015
SRR1761787	SINGLE	836.04	16.72	Leaf	Control &Vegetative stage	19/1/2015
SRR1761788	SINGLE	733.21	14.66	Leaf	Drought treatment &Vegetative stage	19/1/2015
SRR1761789	SINGLE	824.54	16.49	Leaf	Drought treatment &Vegetative stage	19/1/2015
SRR1761790	SINGLE	715.13	14.3	Leaf	Control &Vegetative stage	19/1/2015
SRR1761791	SINGLE	742.85	14.86	Leaf	Control &Vegetative stage	19/1/2015
SRR1761792	SINGLE	725.93	14.52	Leaf	Drought treatment &Vegetative stage	19/1/2015
SRR1761793	SINGLE	676.66	13.53	Leaf	Drought treatment &Vegetative stage	19/1/2015
SRR1761794	SINGLE	701.93	14.04	Leaf	Control &Vegetative stage	19/1/2015
SRR1761795	SINGLE	764.29	15.29	Leaf	Control &Vegetative stage	19/1/2015
SRR1777238	PAIRED	10727	53.1	Leaf	Leaf blade	3/1/2017
SRR1785744	PAIRED	5124.43	25.62	Leaf	Leaf, untreated 0 hour, replicate 1	3/2/2016
SRR1785745	PAIRED	5016.09	25.08	Leaf	Leaf, untreated 1 hour, replicate 1	3/2/2016
SRR1785747	PAIRED	4415.54	22.08	Leaf	Leaf, untreated 0 hour, replicate 2	3/2/2016
SRR1785803	PAIRED	4508.26	22.54	Leaf	Leaf, untreated 1 hour, replicate 2	3/2/2016
SRR1785804	PAIRED	5053.45	25.27	Leaf	Leaf, Cadmium treated 1 hour, replicate 1	3/2/2016
SRR1785806	PAIRED	4479.72	22.4	Leaf	Leaf, Cadmium treated 1 hour, replicate 2	3/2/2016
SRR1944690	PAIRED	6755.75	33.78	Leaf	Panicle initiation stage	31/3/2016
SRR1944691	PAIRED	7004.7	35.02	Leaf	Panicle initiation stage	31/3/2016
SRR1944692	PAIRED	5682.44	28.41	Leaf	Panicle initiation stage	31/3/2016
SRR1944693	PAIRED	9309.27	46.55	Leaf	Grain filling stag	31/3/2016
SRR1944695	PAIRED	11713.6	58.57	Leaf	Grain filling stag	31/3/2016
SRR1944697	PAIRED	6193.63	30.97	Leaf	Grain filling stag	31/3/2016
SRR1948083	PAIRED	7265.69	36.33	Leaf	Panicle initiation stage	31/3/2016
SRR1951783	PAIRED	6129.4	30.65	Leaf	Drought treatment &Seedlings stage	12/5/2016
SRR1951784	PAIRED	5620.07	28.1	Leaf	DROUGHT Treatment	12/5/2016
SRR1952778	SINGLE	2507.88	24.83	Leaf	48 hrs after inoculation with BLS256	1/5/2015
SRR1952779	SINGLE	493.27	4.88	Leaf	48 hrs after inoculation with BLS256	1/5/2015
SRR1952780	SINGLE	2045.93	20.26	Leaf	48 hrs after inoculation with BLS256	1/5/2015
SRR1952782	SINGLE	1160.74	11.49	Leaf	48 hrs after inoculation with BLS279	1/5/2015
SRR1952784	SINGLE	1452.77	14.38	Leaf	48 hrs after inoculation with CFBP2286	1/5/2015
SRR1952785	SINGLE	849.87	8.41	Leaf	48 hrs after inoculation with CFBP2286	1/5/2015
SRR1952787	SINGLE	2476.97	24.52	Leaf	48 hrs after inoculation with B8-12	1/5/2015
SRR1952788	SINGLE	7867.85	77.9	Leaf	48 hrs after inoculation with B8-12	1/5/2015
SRR1952790	SINGLE	2096.06	20.75	Leaf	48 hrs after inoculation with L8	1/5/2015
SRR1952791	SINGLE	949.83	9.4	Leaf	48 hrs after inoculation with L8	1/5/2015
SRR1952792	SINGLE	3557.41	35.22	Leaf	48 hrs after inoculation with L8	1/5/2015
SRR1952793	SINGLE	4317.31	42.75	Leaf	48 hrs after inoculation with RS105	1/5/2015
SRR1952794	SINGLE	2143.6	21.22	Leaf	48 hrs after inoculation with RS105	1/5/2015
SRR1952795	SINGLE	2345.65	23.22	Leaf	48 hrs after inoculation with RS105	1/5/2015
SRR1952796	SINGLE	1787.57	17.7	Leaf	48 hrs after inoculation with BXOR1	1/5/2015
SRR1952797	SINGLE	2102.52	20.82	Leaf	48 hrs after inoculation with BXOR1	1/5/2015
SRR1952798	SINGLE	529.96	5.25	Leaf	48 hrs after inoculation with CFBP7331	1/5/2015
SRR1952799	SINGLE	1158.77	11.47	Leaf	48 hrs after inoculation with CFBP7331	1/5/2015
SRR1952800	SINGLE	712.27	7.05	Leaf	48 hrs after inoculation with CFBP7331	1/5/2015
SRR1952801	SINGLE	9581.43	94.87	Leaf	48 hrs after inoculation with CFBP7331	1/5/2015
SRR1952803	SINGLE	1500.46	14.86	Leaf	48 hrs after inoculation with CFBP7341	1/5/2015
SRR1952804	SINGLE	2480.69	24.56	Leaf	48 hrs after inoculation with CFBP7341	1/5/2015
SRR1952806	SINGLE	3485.45	34.51	Leaf	48 hrs after inoculation with CFBP7342	1/5/2015
SRR1952807	SINGLE	1870.32	18.52	Leaf	48 hrs after inoculation with CFBP7342	1/5/2015
SRR1952808	SINGLE	2692.27	26.66	Leaf	48 hrs after mock-inoculation	1/5/2015
SRR1952809	SINGLE	1146.7	11.35	Leaf	48 hrs after mock-inoculation	1/5/2015
SRR1952810	SINGLE	2175.31	21.54	Leaf	48 hrs after mock-inoculation	1/5/2015
SRR1976512	SINGLE	1591.79	15.76	Leaf	Xanthomonas oryzae pv. oryzae strain PXO99A with BLS256 Tal2a	1/5/2015
SRR1976513	SINGLE	1502.3	14.87	Leaf	Xanthomonas oryzae pv. oryzae strain PXO99A with BLS256 Tal2a	1/5/2015
SRR1976516	SINGLE	1835.58	18.17	Leaf	Xanthomonas oryzae pv. oryzae strain PXO99A with BLS256 Tal11b	1/5/2015
SRR1976517	SINGLE	2655.1	26.29	Leaf	Xanthomonas oryzae pv. oryzae strain PXO99A with BLS256 Tal11b	1/5/2015
SRR2089751	PAIRED	9950.12	49.75	Leaf	cold stress at 4 deg celsius	8/7/2016
SRR2089754	PAIRED	9426.9	47.13	Leaf	cold stress at 4 deg celsius	8/7/2016
SRR2089756	PAIRED	8097.45	40.49	Leaf	cold stress at 4 deg celsius	8/7/2016
SRR2093955	PAIRED	8032.25	40.16	Leaf	cold stress at 4 deg celsius	8/7/2016
SRR2093959	PAIRED	8321.71	41.61	Leaf	cold stress at 4 deg celsius	8/7/2016
SRR2405343	PAIRED	9822.45	49.11	Leaf	1_CRMS31B_Panicle initiation	31/3/2016
SRR2405440	PAIRED	6211.87	31.06	Leaf	2_CRMS32B_Panicle_Initiation	31/3/2016
SRR2405539	PAIRED	9558.95	47.79	Leaf	3_CRMS31B_Grain filling	31/3/2016
SRR2405593	PAIRED	10592.2	52.96	Leaf	4_CRMS32B_Grain_filling	31/3/2016
SRR2922624	SINGLE	2436.77	24.13	Leaf	GSM1943704	8/7/2016
SRR2931048	PAIRED	3480.52	34.12	Leaf	CONTROL for 75min	4/1/2016
SRR2931072	PAIRED	4796.82	47.03	Leaf	CONTROL for 270 min	4/1/2016
SRR2931116	PAIRED	3723.5	36.5	Leaf	RECOV_HEAT for 195 min	4/1/2016
SRR2931131	PAIRED	4698.24	46.06	Leaf	DROUGHT Treatment for 75 min	4/1/2016
SRR2931134	PAIRED	3841.19	37.66	Leaf	DROUGHT Treatment for 90 min	4/1/2016
SRR2931136	PAIRED	5434.51	53.28	Leaf	DROUGHT Treatment for 105 min	4/1/2016
SRR2931139	PAIRED	3440.82	33.73	Leaf	DROUGHT Treatment for 135 min	4/1/2016
SRR2931147	PAIRED	3831.56	37.56	Leaf	RECOV_DROUGHT Treatment for 165 min	4/1/2016
SRR2931148	PAIRED	3214.64	31.52	Leaf	RECOV_DROUGHT Treatment for 180 min	4/1/2016
SRR2931149	PAIRED	14841.2	145.5	Leaf	RECOV_DROUGHT Treatment for 180 min	4/1/2016
SRR2931150	PAIRED	3751.36	36.78	Leaf	RECOV_DROUGHT Treatment for 210 min	4/1/2016
SRR2931151	PAIRED	3072.79	30.13	Leaf	RECOV_DROUGHT Treatment for 231 min	4/1/2016
SRR2931153	PAIRED	4058.42	39.79	Leaf	RECOV_DROUGHT Treatment for 240 min	4/1/2016
SRR2931154	PAIRED	3472.01	34.04	Leaf	RECOV_DROUGHT Treatment for 240 min	4/1/2016
SRR2931374	PAIRED	2816.14	27.61	Leaf	DROUGHT Treatment for 105 min	4/1/2016
SRR2931376	PAIRED	2840.27	27.85	Leaf	DROUGHT Treatment for 120 min	4/1/2016
SRR2931377	PAIRED	3193.03	31.3	Leaf	DROUGHT Treatment for 135 min	4/1/2016
SRR2931378	PAIRED	2585.29	25.35	Leaf	DROUGHT Treatment for 135 min	4/1/2016
SRR2931381	PAIRED	3593.07	35.23	Leaf	RECOV_DROUGHT Treatment for 120 min	4/1/2016
SRR3015592	PAIRED	6855.59	22.85	Leaf	the first Leaf & plus 1hr shade	19/12/2016
SRR3015594	PAIRED	5963.69	19.88	Leaf	the first Leaf & plus 1hr shade	19/12/2016
SRR3015595	PAIRED	4792.84	15.98	Leaf	the first Leaf & plus 1hr white light	19/12/2016
SRR3015597	PAIRED	4221.31	14.07	Leaf	the first Leaf & plus 1hr white light	19/12/2016
SRR305891	SINGLE	1301.13	32.53	Leaf	SAMN00631870	5/7/2011
SRR3157922	PAIRED	6584.48	36.28	Leaf	Control	9/2/2017
SRR3209773	SINGLE	1701.17	34.72	Leaf	Short Day Watered	1/3/2017
SRR3209776	SINGLE	1658.08	33.84	Leaf	Short Day Drought	1/3/2017
SRR3209777	SINGLE	1607.05	32.8	Leaf	Long Day Watered	1/3/2017
SRR3209778	SINGLE	1756.56	35.85	Leaf	Long Day Drought	1/3/2017
SRR3209779	SINGLE	1821.69	37.18	Leaf	Short Day Watered	1/3/2017
SRR3466959	PAIRED	2234.65	11.06	Leaf	5-week old wild type rice	14/2/2017
SRR3466960	PAIRED	2502.14	12.39	Leaf	5-week old wild type rice	14/2/2017
SRR3466961	PAIRED	2550.19	12.62	Leaf	5-week old wild type rice	14/2/2017
SRR3466963	PAIRED	3340.69	16.54	Leaf	5-week old wild type rice	14/2/2017
SRR3466964	PAIRED	3803.63	18.83	Leaf	6-week old wild type rice	14/2/2017
SRR3475879	PAIRED	5648.6	28.24	Leaf	Booting stage & Two month old plants	6/2/2017
SRR3475880	PAIRED	5650.36	28.25	Leaf	Booting stage & Two month old plants	6/2/2017
SRR3475881	PAIRED	5651.51	28.26	Leaf	Booting stage & Two month old plants	6/2/2017
SRR3475882	PAIRED	5651.76	28.26	Leaf	Booting stage & Two month old plants	6/2/2017
SRR3475883	PAIRED	5425.84	27.13	Leaf	Booting stage & Two month old plants	6/2/2017
SRR3485260	PAIRED	5593.45	27.69	Leaf	Grain-filling stage & Drought stress	25/4/2017
SRR3485262	PAIRED	5563.7	27.54	Leaf	Grain-filling stage & Drought stress	25/4/2017
SRR3485263	PAIRED	5404.78	26.76	Leaf	Grain-filling stage & Drought stress	25/4/2017
SRR3485264	PAIRED	5841.1	28.92	Leaf	Grain-filling stage & Drought stress	25/4/2017
SRR352184	SINGLE	970.72	24.27	Leaf	20 day leaves	2/4/2012
SRR4017523	PAIRED	4622.84	25.68	Leaf	Control	15/8/2016
SRR4017526	PAIRED	4907.32	27.26	Leaf	Water-stress	15/8/2016
SRR4017527	PAIRED	4827.81	26.82	Leaf	Water-stress	15/8/2016
SRR4241116	PAIRED	22205.1	74.02	Leaf	base region of young Leaf	15/9/2016
SRR504364	SINGLE	527.32	10.55	Leaf	GSM943197	11/7/2012
SRR504365	SINGLE	3323.67	66.47	Leaf	GSM943197	11/7/2012
SRR504368	SINGLE	601.92	12.04	Leaf	GSM943199	11/7/2012
SRR504369	SINGLE	3484.87	69.7	Leaf	GSM943199	11/7/2012
SRR504370	SINGLE	548.61	10.97	Leaf	GSM943200	11/7/2012
SRR504371	SINGLE	3352.69	67.05	Leaf	GSM943200	11/7/2012
SRR5125910	SINGLE	1796.81	17.97	Leaf	Seedling stage	26/12/2016
SRR5125911	SINGLE	1796.81	17.97	Leaf	Seedling stage	26/12/2016
SRR5125912	SINGLE	2338.69	23.39	Leaf	Seedling stage	26/12/2016
SRR5125913	SINGLE	2338.69	23.39	Leaf	Seedling stage	26/12/2016
SRR5125914	SINGLE	4041.07	40.41	Leaf	Seedling stage	26/12/2016
SRR5125915	SINGLE	4041.07	40.41	Leaf	Seedling stage	26/12/2016
SRR5125916	SINGLE	2021.36	20.21	Leaf	Seedling stage	26/12/2016
SRR5125917	SINGLE	2021.36	20.21	Leaf	Seedling stage	26/12/2016
SRR711322	SINGLE	2214.08	44.28	Leaf	3wk-old leaf tissue	26/3/2013
SRR711323	SINGLE	1709.66	34.19	Leaf	3wk-old leaf tissue	26/3/2013
SRR711324	SINGLE	2139.71	42.79	Leaf	3wk-old leaf tissue	26/3/2013
SRR711325	SINGLE	2171.12	43.42	Leaf	3wk-old leaf tissue	26/3/2013
SRR711326	SINGLE	2337.6	46.75	Leaf	3wk-old leaf tissue	26/3/2013
SRR711327	SINGLE	1590.87	31.82	Leaf	3wk-old leaf tissue	26/3/2013
SRR711328	SINGLE	2337.56	46.75	Leaf	3wk-old leaf tissue	26/3/2013
SRR711329	SINGLE	1953.99	39.08	Leaf	3wk-old leaf tissue	26/3/2013
SRR711330	SINGLE	2119.69	42.39	Leaf	3wk-old leaf tissue	26/3/2013
SRR768594	SINGLE	658.75	12.92	Leaf	Rice Leaf Sample	22/7/2015
SRR768596	SINGLE	515.02	10.1	Leaf	Rice Leaf Sample	22/7/2015
SRR768598	SINGLE	520.65	10.21	Leaf	Rice Leaf Segment	22/7/2015
SRR768605	SINGLE	435.44	8.54	Leaf	Rice Leaf Segment	22/7/2015
SRR768607	SINGLE	759.54	14.89	Leaf	Rice Leaf Segment	22/7/2015
SRR768619	SINGLE	553.03	10.84	Leaf	Rice Leaf Segment	22/7/2015
SRR768632	SINGLE	527.73	10.35	Leaf	Rice Leaf Segment	22/7/2015
SRR768633	SINGLE	615.73	12.07	Leaf	Rice Leaf Segment	22/7/2015
SRR768635	SINGLE	657.07	12.88	Leaf	Rice Leaf Segment	22/7/2015
SRR976168	SINGLE	1132.78	22.66	Leaf	lamina joints of the rice flag Leaf	22/7/2015
SRR976169	SINGLE	744.75	14.9	Leaf	lamina joints of the rice flag Leaf	22/7/2015
SRR976170	SINGLE	1087.72	21.75	Leaf	lamina joints of the rice flag Leaf	22/7/2015

## Sheet: shoot
Run ID	Layout	Bases (MB)	Spots (Millions)	Tissues	Description	Release Date
DRR000351	SINGLE	1076.69	29.91	Shoot	Shoot & 1hour after salinity stress condition	1/12/2010
DRR000355	SINGLE	927.75	25.77	Shoot	Shoot & 1hour after salinity stress condition	1/12/2010
DRR000750	SINGLE	939.22	18.42	Shoot	Phosphate starvation_0day_Shoot	5/1/2012
DRR000751	SINGLE	975.28	19.12	Shoot	Phosphate starvation_1day_Shoot	4/1/2012
DRR000752	SINGLE	993.08	19.47	Shoot	Phosphate starvation_5days_Shoot	6/1/2012
DRR000759	SINGLE	499.31	9.79	Shoot	Phosphate starvation_10days_Shoot	4/1/2012
DRR000760	SINGLE	549.49	10.77	Shoot	Phosphate sufficient_10days_Shoot	6/1/2012
DRR000767	SINGLE	490.66	9.62	Shoot	Phosphate sufficient_1day_Shoot	6/1/2012
DRR000768	SINGLE	557.98	10.94	Shoot	Phosphate sufficient_5days_Shoot	6/1/2012
DRR013396	SINGLE	322.06	4.24	Shoot	Cd_0hr_shoot	10/6/2014
DRR013397	SINGLE	263.66	3.47	Shoot	Cd_0hr_shoot	10/6/2014
DRR013398	SINGLE	313.79	4.13	Shoot	Cd_0hr_shoot	10/6/2014
DRR013399	SINGLE	309.19	4.07	Shoot	Cd_1hr_shoot	10/6/2014
DRR013400	SINGLE	338.1	4.45	Shoot	Cd_1hr_shoot	10/6/2014
DRR013401	SINGLE	296.91	3.91	Shoot	Cd_1hr_shoot	10/6/2014
DRR013402	SINGLE	265.39	3.49	Shoot	Cd_24hr_shoot	10/6/2014
DRR013403	SINGLE	268.59	3.53	Shoot	Cd_24hr_shoot	10/6/2014
DRR013404	SINGLE	248.36	3.27	Shoot	Cd_24hr_shoot	10/6/2014
SRR042529	SINGLE	321.4	8.93	Shoot	SAMN00012572	7/5/2010
SRR1616153	SINGLE	4410.87	44.11	Shoot	2 hours in hydroponic media containing 5 micro molar 6-benzylaminopurine	10/8/2016
SRR1616167	SINGLE	4112.63	41.13	Shoot	2 hours in hydroponic media containing 5 micro molar 6-benzylaminopurine	10/8/2016
SRR1616168	SINGLE	3341.87	33.42	Shoot	2 hours in hydroponic media containing 5 micro molar 6-benzylaminopurine	10/8/2016
SRR1616572	SINGLE	3764.33	37.64	Shoot	Control hydoponic media, containing no 6-benzylaminopurine	10/8/2016
SRR1616573	SINGLE	4007.35	40.07	Shoot	Control hydoponic media, containing no 6-benzylaminopurine	10/8/2016
SRR1616574	SINGLE	3854.34	38.54	Shoot	Control hydoponic media, containing no 6-benzylaminopurine	10/8/2016
SRR3657363	SINGLE	1091.3	22.27	Shoot	Before inoculation & 0 dpi	31/10/2016
SRR3657368	SINGLE	3159.66	64.48	Shoot	Guy11 inoculated & 2 dpi	31/10/2016
SRR3657369	SINGLE	3159.14	64.47	Shoot	Guy11 inoculated & 2 dpi	31/10/2016
SRR3657370	SINGLE	3171.69	64.73	Shoot	Guy11 inoculated & 2 dpi	31/10/2016
SRR3657371	SINGLE	1087.68	22.2	Shoot	Mock inoculated & 2 dpi	31/10/2016
SRR3657372	SINGLE	1091.14	22.27	Shoot	Mock inoculated & 2 dpi	31/10/2016
SRR3657373	SINGLE	1091.04	22.27	Shoot	Mock inoculated & 2 dpi	31/10/2016
SRR3657374	SINGLE	3169.08	64.68	Shoot	Guy11 inoculated & 2 dpi	31/10/2016
SRR3657375	SINGLE	3157.52	64.44	Shoot	Guy11 inoculated & 2 dpi	31/10/2016
SRR3657376	SINGLE	3163.6	64.56	Shoot	Guy11 inoculated & 2 dpi	31/10/2016
SRR4348240	SINGLE	8766.02	58.69	Shoot	Shoot & 2-week-old	6/10/2016
SRR4348241	SINGLE	8072	54.06	Shoot	Shoot & 2-week-old	6/10/2016
SRR4348243	SINGLE	8567.92	57.45	Shoot	Shoot & 2-week-old	6/10/2016
SRR4348244	SINGLE	6568.34	43.99	Shoot	Shoot & 2-week-old	6/10/2016
SRR4348245	SINGLE	10134.3	67.87	Shoot	Shoot & 2-week-old	6/10/2016
SRR4348246	SINGLE	6714.46	44.98	Shoot	Shoot & 2-week-old	6/10/2016
SRR4348247	SINGLE	8906.19	59.68	Shoot	Shoot & 2-week-old	6/10/2016
SRR4348248	SINGLE	7385.18	49.53	Shoot	Shoot & 2-week-old	6/10/2016
SRR4348280	SINGLE	6919.56	46.38	Shoot	Shoot & 2-week-old	6/10/2016
SRR4348281	SINGLE	6798.53	45.52	Shoot	Shoot & 2-week-old	6/10/2016
SRR4348282	SINGLE	8872.95	59.5	Shoot	Shoot & 2-week-old	6/10/2016

## Sheet: root
Run ID	Layout	Bases (MB)	Spots (Millions)	Tissues	Description	Release Date
DRR000747	SINGLE	438.7	8.6	Root	Phosphate starvation 10days	5/1/2012
SRR1537558	SINGLE	2195.71	21.74	Root	Phosphate recovery & Root52 d Re_r2	30/7/2015
SRR1564287	PAIRED	3038.13	15.19	Root	mhz7_mock_treatment	23/4/2016
SRR1564288	PAIRED	3739.26	18.7	Root	mhz7_mock_treatment	23/4/2016
SRR1564290	PAIRED	3376.44	16.88	Root	mhz7_ABA_treatment	23/4/2016
SRR1564292	PAIRED	3163.21	15.82	Root	mhz7_ABA_treatment	23/4/2016
SRR1616149	SINGLE	4637.65	46.38	Root	2 hours in hydroponic media containing 5 micro molar 6-benzylaminopurine	10/8/2016
SRR1616571	SINGLE	3564.56	35.65	Root	control hydoponic media, containing no 6-benzylaminopurine	10/8/2016
SRR4453954	PAIRED	14636.6	88.34	Root	low potassium treatment	2/11/2016
SRR5296165	PAIRED	9830.79	35.32	Root	Rootfrom 5 day Seedling	30/3/2017
SRR5296166	PAIRED	9930.46	35.57	Root	Root from 5 day Seedling	30/3/2017
SRR5296167	PAIRED	7740	27.67	Root	Root from 5 day Seedling	30/3/2017
SRR5296168	PAIRED	9086.68	32.62	Root	Root from 5 day Seedling	30/3/2017

## Sheet: callus
Run ID	Layout	Bases (MB)	Spots (Millions)	Tissues	Description	Release Date
DRR018234	PAIRED	8090.74	40.45	Callus	Callus of Japonica cv. Norin 8 mutant	24/3/2017
DRR018235	PAIRED	8752.81	43.76	Callus	Callus of Japonica cv. Norin 8 mutant	24/3/2017
DRR018237	PAIRED	11548.2	57.74	Callus	Callus of Japonica cv. Norin 8 mutant	24/3/2017
DRR018240	PAIRED	8487.13	42.44	Callus	Callus of Japonica cv. Norin 8 mutant	24/3/2017
DRR018242	PAIRED	8383.06	41.92	Callus	Callus of Japonica cv. Norin 8 mutant	24/3/2017
DRR018244	PAIRED	12513	62.57	Callus	Callus of Japonica cv. Norin 8 mutant	24/3/2017
DRR018245	PAIRED	14400.8	72	Callus	Callus of Japonica cv. Norin 8 mutant	24/3/2017
DRR018246	PAIRED	17291.3	86.46	Callus	Callus of Japonica cv. Norin 8 mutant	24/3/2017
SRR2295903	PAIRED	13290.3	65.79	Callus	Callus	16/9/2016
SRR2295904	PAIRED	6198.75	30.69	Callus	Callus	16/9/2016
SRR2295905	PAIRED	5008.67	24.8	Callus	Callus	16/9/2016
SRR2295906	PAIRED	6566.84	32.51	Callus	Callus	16/9/2016
SRR2295908	PAIRED	5806.42	28.74	Callus	Callus	16/9/2016
SRR2638778	PAIRED	9565.45	47.83	Callus	Callus	7/11/2016
SRR2638780	PAIRED	6298.39	31.49	Callus	Callus	7/11/2016
SRR4241117	PAIRED	21512.4	71.71	Callus	base region(2 mm) of 7 mm rice Leaf explants at time 2 DAC on Callus Induced Medium	15/9/2016
SRR4241118	PAIRED	20688.7	68.96	Callus	base region(2 mm) of 7 mm rice Leaf explants at time 2 DAC on Callus Induced Medium	15/9/2016

## Sheet: seedling
Run ID	Layout	Bases (MB)	Spots (Millions)	Tissues	Description	Release Date
SRR1264026	PAIRED	2319.99	11.6	Seedling	Wild type with ethylene treatment	23/4/2016
SRR1264033	PAIRED	3039.74	15.2	Seedling	Ethylene responsive mutant mhz7 from Oryza sativa	23/4/2016
SRR1264034	PAIRED	5975.7	29.88	Seedling	Ethylene responsive mutant mhz7 from Oryza sativa	23/4/2016
SRR1563142	PAIRED	2680.9	13.4	Seedling	mhz4 with air treatment in seedling	23/4/2016
SRR1563143	PAIRED	3293.32	16.47	Seedling	mhz4 with ehtylene treatment in seedling	23/4/2016
SRR1563147	PAIRED	3176.29	15.88	Seedling	mhz5 with air treatment in seedling	23/4/2016
SRR1564285	PAIRED	2929.36	14.65	Seedling	Air treatment	23/4/2016
SRR1564286	PAIRED	3146.05	15.73	Seedling	Ethylene treatment	23/4/2016
SRR1985011	PAIRED	4552.59	22.76	Seedling	Wild type with air treatment	23/4/2016
SRR1985012	PAIRED	3787.44	18.94	Seedling	Wild type with air treatment	23/4/2016
SRR1985015	PAIRED	2746.56	13.73	Seedling	Wild type with ethylene treatment	23/4/2016
SRR1985017	PAIRED	4135.57	20.68	Seedling	Wild type with ethylene treatment	23/4/2016
SRR1985019	PAIRED	4252.33	21.26	Seedling	Ethylene responsive mutant mhz1 from Oryza sativa	23/4/2016
SRR1985020	PAIRED	3774.84	18.87	Seedling	Ethylene responsive mutant mhz1 from Oryza sativa	23/4/2016
SRR1985021	PAIRED	9091.45	45.46	Seedling	mhz1 with ethylene treatment from Oryza sativa	23/4/2016
SRR1985024	PAIRED	3230.09	16.15	Seedling	mhz1 with ethylene treatment from Oryza sativa	23/4/2016
SRR1985026	PAIRED	3449.95	17.25	Seedling	Ethylene responsive mutant mhz7 from Oryza sativa	23/4/2016
SRR1985027	PAIRED	4470.78	22.35	Seedling	Ethylene responsive mutant mhz7 from Oryza sativa	23/4/2016
SRR1985029	PAIRED	2434.01	12.17	Seedling	mhz7 with ethylene treatment	23/4/2016
SRR1985030	PAIRED	2527.5	12.64	Seedling	mhz7 with ethylene treatment	23/4/2016
SRR1985031	PAIRED	5993.15	29.97	Seedling	mhz3 with air treatment in seedling	23/4/2016
SRR1985032	PAIRED	2641.81	13.21	Seedling	mhz3 with air treatment in seedling	23/4/2016
SRR1985033	PAIRED	3134.09	15.67	Seedling	mhz3 with ehtylene treatment in seedling	23/4/2016
SRR1985034	PAIRED	2876.84	14.38	Seedling	mhz3 with ehtylene treatment in seedling	23/4/2016
SRR1985035	PAIRED	4285.1	21.43	Seedling	mhz4 with air treatment in seedling	23/4/2016
SRR1985036	PAIRED	5147.16	25.74	Seedling	mhz4 with air treatment in seedling	23/4/2016
SRR1985041	PAIRED	3545.73	17.73	Seedling	mhz4 with ehtylene treatment in seedling	23/4/2016
SRR1985042	PAIRED	3215.51	16.08	Seedling	mhz4 with ehtylene treatment in seedling	23/4/2016
SRR1985043	PAIRED	2600.72	13	Seedling	mhz5 with air treatment in seedling	23/4/2016
SRR1985044	PAIRED	2646.87	13.23	Seedling	mhz5 with air treatment in seedling	23/4/2016
SRR1985045	PAIRED	3117.4	15.59	Seedling	mhz5 with ehtylene treatment in seedling	23/4/2016
SRR1985046	PAIRED	4844.94	24.22	Seedling	mhz5 with ehtylene treatment in seedling	23/4/2016
SRR1985047	PAIRED	3594.03	17.97	Seedling	mhz9 with air treatment in seedling	23/4/2016
SRR1985048	PAIRED	3603.61	18.02	Seedling	Ethylene treatment	23/4/2016
SRR1987327	PAIRED	3556.72	17.78	Seedling	Ethylene treatment	23/4/2016
SRR1987329	PAIRED	3810.02	19.05	Seedling	mhz9 with air treatment in seedling	23/4/2016
SRR1987330	PAIRED	3852.37	19.26	Seedling	Wild type with air treatment	23/4/2016
SRR1987331	PAIRED	2886.27	14.43	Seedling	Wild type with air treatment	23/4/2016
SRR1987333	PAIRED	3615.59	18.08	Seedling	Wild type with ethylene treatment	23/4/2016
SRR2154085	PAIRED	2983.38	19.89	Seedling	SAMN03980167	10/2/2017
SRR2154086	PAIRED	2822.73	18.82	Seedling	SAMN03980168	10/2/2017
SRR2154087	PAIRED	2864.18	19.09	Seedling	SAMN03980169	10/2/2017
SRR2638776	PAIRED	4569.01	22.85	Seedling	SAMN04192106	7/11/2016
SRR2638779	PAIRED	7297.91	36.49	Seedling	SAMN04192109	7/11/2016
SRR3098741	PAIRED	15148	60.11	Seedling	Two-weeks-old	23/1/2017
SRR3098742	PAIRED	13896.1	55.14	Seedling	Two-weeks-old	23/1/2017
SRR3098743	PAIRED	14760.1	58.57	Seedling	Two-weeks-old	23/1/2017
SRR3503143	PAIRED	7355.04	26.82	Seedling	12 day Seedling	13/6/2016
SRR3503145	PAIRED	9299.64	33.14	Seedling	12 day Seedling	13/6/2016
SRR3503146	PAIRED	9970.34	35.7	Seedling	12 day Seedling	13/6/2016
SRR3503149	PAIRED	3787.57	37.88	Seedling	12 day Seedling	13/6/2016
SRR3503151	PAIRED	3823.23	38.23	Seedling	12 day Seedling	13/6/2016
SRR3503152	PAIRED	3309.35	33.09	Seedling	12 day Seedling	13/6/2016
SRR3503154	PAIRED	3329.52	33.3	Seedling	12 day Seedling	13/6/2016

## Sheet: flower
Run ID	Layout	Bases (MB)	Spots (Millions)	Tissues	Description	Release Date
DRR000630	PAIRED	2360.03	11.8	Flowers	Rice Transcriptome Multiplex-2_anther	28/3/2016

## Sheet: meristem
Run ID	Layout	Bases (MB)	Spots (Millions)	Tissues	Description	Release Date
SRR1617554	SINGLE	206.74	4.04	Meristem	Shoot apical meristem	12/2/2015
SRR1617555	SINGLE	142.17	2.26	Meristem	Shoot apical meristem	12/2/2015
SRR1617559	SINGLE	189.02	3.77	Meristem	Shoot apical meristem	12/2/2015

## Sheet: Endosperm
Run ID	Layout	Bases (MB)	Spots (Millions)	Tissues	Description	Release Date
SRR1738251	PAIRED	6697.8	66.98	Endosperm	Endosperm	27/7/2016
SRR1738252	PAIRED	6296.99	62.97	Endosperm	Endosperm	27/7/2016
SRR1743007	PAIRED	6836.12	68.36	Endosperm	Endosperm	6/1/2016
SRR1743008	PAIRED	5366.49	53.66	Endosperm	Endosperm	6/1/2016
SRR1743009	PAIRED	6796.2	67.96	Endosperm	Endosperm	6/1/2016
SRR1743010	PAIRED	6419.3	64.19	Endosperm	Endosperm	6/1/2016
SRR1743011	PAIRED	5571.11	55.71	Endosperm	Endosperm	6/1/2016
SRR1743012	PAIRED	5762.02	57.62	Endosperm	Endosperm	6/1/2016

[truncated: 9 more sheets: Stem, Node, aleurone, panicle, sheath, coleoptile, spikelet, crown, seed]
