# Supplementary material for: Phosphatidyl Ethanolamine Binding Protein FLOWERING LOCUS T-like 12 (OsFTL12) Regulates the Rice Heading Date under Different Day-Length Conditions
Source: Int J Mol Sci. 2024 Jan 24;25(3):1449. doi: 10.3390/ijms25031449 (PMC10855395; doi:10.3390/ijms25031449)
Supplement: Supplementary file 1 [file ijms-25-01449-s001.zip › OsFTL12 SP Table/Table S6 OsFTL12 off target predictor.xlsx]

## Sheet: Sheet1
Off-target predictor:
Chrom	Position	Sequence	Off-score	Gene	Region
Chr6	20972133	GGGCATCCACCGCATCGTGA TGG	1	LOC_Os06g35940	CDS
Chr4	12276490	GGGTGTCCACCGCATCGTCA AGG	0.258	LOC_Os04g21705	CDS
Chr1	36863982	GGGCATCCGCCTCATCGTGA AGG	0.256	LOC_Os01g63580	CDS
Chr6	25070343	GGGCGTCCGCCGCGTCGTGG TGG	0.171	LOC_Os06g41800	five_prime_UTR
Chr6	17540296	GGGGATCCACCGCTACGTGA TGG	0.154	LOC_Os06g30370	CDS
Chr2	9877708	AGTCATGCACCGCATCGTTA TGG	0.141	LOC_Os02g17230	CDS
Chr6	27802597	GGACCTCCGCCGCATCGTCA TGG	0.112		intergenic
Chr5	20651668	GGGCATCGACCGCGTCGTCG TGG	0.103	LOC_Os05g34810	CDS
Chr10	14804262	CGGCATCCACCACATGGAGA TGG	0.068	LOC_Os10g28450	CDS
Chr2	7239592	AGCCCTCCACCGCATCGGGA GGG	0.058		intergenic
Chr11	1029959	CAGCAACCACCTCACCGTGA TGG	0.055		intergenic
Chr3	30326051	GAAGATCCACCGCATGGTGA TGG	0.049	LOC_Os03g52880	CDS
Chr1	8837219	GGGCGTCCACCGCATGGGGA TGG	0.037		intergenic
Chr1	23448423	TGGCATCCACCGCACGGAGA TGG	0.028	LOC_Os01g41420	CDS
Chr5	21185888	CGGCATCCCCTGCGTCGTCA TGG	0.026	LOC_Os05g35650	CDS
Chr3	28171098	TGGCATGCACTGCATCGTGA AGA	0.01	LOC_Os03g49500	intron
Chr12	2434215	CCGCATCCACGGCATCGAGA TCG	0.009	LOC_Os12g05380	CDS
Chr3	31241355	GGGGATCCACCGCCTCCTGG TGT	0	LOC_Os03g54960	CDS
Chr7	4842063	GGGGATCCACCGCCTCCTGG TGT	0	LOC_Os07g09240	CDS
Chr1	31445839	GGGGATCCACCGCCTCCTGG TGT	0	LOC_Os01g54660	intron

## Sheet: Sheet2
Table S6. CRISPR-GE predicted the potential off-target gene by blasting the OsFTL12 sgRNA sequence in rice genome.
Chrom	Position	Sequence	Off-score	Gene	Region
Chr6	20972133	GGGCATCCACCGCATCGTGA TGG	1	LOC_Os06g35940	CDS
Chr4	12276490	GGGTGTCCACCGCATCGTCA AGG	0.258	LOC_Os04g21705	CDS
Chr1	36863982	GGGCATCCGCCTCATCGTGA AGG	0.256	LOC_Os01g63580	CDS
Chr6	25070343	GGGCGTCCGCCGCGTCGTGG TGG	0.171	LOC_Os06g41800	five_prime_UTR
Chr6	17540296	GGGGATCCACCGCTACGTGA TGG	0.154	LOC_Os06g30370	CDS
Chr2	9877708	AGTCATGCACCGCATCGTTA TGG	0.141	LOC_Os02g17230	CDS
Chr6	27802597	GGACCTCCGCCGCATCGTCA TGG	0.112		intergenic
Chr5	20651668	GGGCATCGACCGCGTCGTCG TGG	0.103	LOC_Os05g34810	CDS
Chr10	14804262	CGGCATCCACCACATGGAGA TGG	0.068	LOC_Os10g28450	CDS
Chr2	7239592	AGCCCTCCACCGCATCGGGA GGG	0.058		intergenic
Chr11	1029959	CAGCAACCACCTCACCGTGA TGG	0.055		intergenic
Chr3	30326051	GAAGATCCACCGCATGGTGA TGG	0.049	LOC_Os03g52880	CDS
Chr1	8837219	GGGCGTCCACCGCATGGGGA TGG	0.037		intergenic
Chr1	23448423	TGGCATCCACCGCACGGAGA TGG	0.028	LOC_Os01g41420	CDS
Chr5	21185888	CGGCATCCCCTGCGTCGTCA TGG	0.026	LOC_Os05g35650	CDS
Chr3	28171098	TGGCATGCACTGCATCGTGA AGA	0.01	LOC_Os03g49500	intron
Chr12	2434215	CCGCATCCACGGCATCGAGA TCG	0.009	LOC_Os12g05380	CDS
Chr3	31241355	GGGGATCCACCGCCTCCTGG TGT	0	LOC_Os03g54960	CDS
Chr7	4842063	GGGGATCCACCGCCTCCTGG TGT	0	LOC_Os07g09240	CDS
Chr1	31445839	GGGGATCCACCGCCTCCTGG TGT	0	LOC_Os01g54660	intron
