# Supplementary material for: Phosphatidyl Ethanolamine Binding Protein FLOWERING LOCUS T-like 12 (OsFTL12) Regulates the Rice Heading Date under Different Day-Length Conditions
Source: Int J Mol Sci. 2024 Jan 24;25(3):1449. doi: 10.3390/ijms25031449 (PMC10855395; doi:10.3390/ijms25031449)
Supplement: Supplementary file 1 [file ijms-25-01449-s001.zip › OsFTL12 SP Table/Table S7DEGs.xlsx]

## Sheet: DEG WT vs OsFTL12
#ID	WT1_Count	WT2_Count	WT3_Count	osftlko1_Count	osftlko2_Count	osftlko3_Count	WT1_FPKM	WT2_FPKM	WT3_FPKM	osftlko1_FPKM	osftlko2_FPKM	osftlko3_FPKM	FDR	log2FC	regulated	COG_class	COG_class_annotation	GO_annotation	KEGG_annotation	KEGG_pathway_annotation	KOG_class	KOG_class_annotation	Pfam_annotation	Swiss-Prot_annotation	eggNOG_class	eggNOG_class_annotation	NR_annotation
LOC_Os06g37560	846	824	818	139	123	114	6.68226	7.09264	6.92407	0.9519	0.713926	0.798727	4.75073e-125	-3.14183	down	[G]	Carbohydrate transport and metabolism	Molecular Function: beta-galactosidase activity (GO:0004565);; Cellular Component: cytosol (GO:0005829);; Biological Process: carbohydrate metabolic process (GO:0005975);; Biological Process: acetyl-CoA metabolic process (GO:0006084);; Biological Process: polyamine catabolic process (GO:0006598);; Cellular Component: plant-type cell wall (GO:0009505);; Cellular Component: plasmodesma (GO:0009506)…	--	--	[G]	Carbohydrate transport and metabolism	Glycosyl hydrolases family 35;; Beta-galactosidase;; Beta-galactosidase jelly roll domain	Beta-galactosidase 9 OS=Oryza sativa subsp. japonica OX=39947 GN=Os06g0573600 PE=2 SV=1	G	Carbohydrate transport and metabolism	PREDICTED: beta-galactosidase 9 [Oryza sativa Japonica Group]
LOC_Os09g16920	694	626	694	375	479	355	7.86752	7.73252	8.42414	3.68284	4.00374	3.5827	4.07856e-27	-1.22338	down	[I]	Lipid transport and metabolism	Molecular Function: iron ion binding (GO:0005506);; Molecular Function: protein binding (GO:0005515);; Cellular Component: endoplasmic reticulum (GO:0005783);; Biological Process: glucose catabolic process (GO:0006007);; Biological Process: fatty acid biosynthetic process (GO:0006633);; Biological Process: nitrogen compound metabolic process (GO:0006807);; Biological Process: lipid biosynthetic p…	K13076|0|osa:4346776|K13076 Delta8-fatty-acid desaturase [EC:1.14.19.4] | (RefSeq) OJ1118_A10.27; delta(8)-fatty-acid desaturase 2	--	[I]	Lipid transport and metabolism	Fatty acid desaturase;; Cytochrome b5-like Heme/Steroid binding domain	Delta(8)-fatty-acid desaturase 2 OS=Arabidopsis thaliana OX=3702 GN=SLD2 PE=1 SV=1	I	Lipid transport and metabolism	PREDICTED: delta(8)-fatty-acid desaturase 2 [Oryza sativa Japonica Group]
LOC_Os10g39300	276	194	215	117	136	94	4.56282	3.48244	3.80505	1.67583	1.65806	1.37364	4.8357e-13	-1.40514	down	--	--	Molecular Function: aspartic-type endopeptidase activity (GO:0004190);; Molecular Function: binding (GO:0005488);; Biological Process: proteolysis (GO:0006508);; Biological Process: cellular aromatic compound metabolic process (GO:0006725);; Biological Process: defense response (GO:0006952);; Biological Process: signal transduction (GO:0007165);; Biological Process: response to abiotic stimulus (…	--	--	[O]	Posttranslational modification, protein turnover, chaperones	Xylanase inhibitor N-terminal;; Xylanase inhibitor C-terminal;; Eukaryotic aspartyl protease	Aspartic proteinase nepenthesin-1 OS=Nepenthes gracilis OX=150966 GN=nep1 PE=1 SV=1	O	Posttranslational modification, protein turnover, chaperones	PREDICTED: aspartic proteinase nepenthesin-1 [Oryza sativa Japonica Group]
Oryza_sativa_newGene_3443	31	31	19	146	154	105	0.85638	0.92498	0.554113	3.55472	3.17415	2.61156	7.16424e-08	1.57212	up	--	--	--	--	--	--	--	--	--	--	--	hypothetical protein OsI_05178 [Oryza sativa Indica Group]
LOC_Os09g39060	120	127	102	49	90	54	2.1509	2.47043	1.94568	0.760585	1.18007	0.862187	1.97195e-06	-1.24228	down	[O]	Posttranslational modification, protein turnover, chaperones	Molecular Function: protein binding (GO:0005515);; Cellular Component: vacuole (GO:0005773);; Biological Process: carbohydrate metabolic process (GO:0005975);; Biological Process: proteolysis (GO:0006508);; Molecular Function: cysteine-type peptidase activity (GO:0008234);; Biological Process: catabolic process (GO:0009056);; Cellular Component: plasmodesma (GO:0009506);; Cellular Component: chlo…	--	--	[O]	Posttranslational modification, protein turnover, chaperones	Papain family cysteine protease;; Cathepsin propeptide inhibitor domain (I29)	Thiol protease SEN102 OS=Hemerocallis sp. OX=29711 GN=SEN102 PE=2 SV=1	O	Posttranslational modification, protein turnover, chaperones	putative cysteine protease [Oryza sativa Japonica Group]
Oryza_sativa_newGene_809	82	93	98	65	64	42	1.18085	1.40621	1.52082	0.787032	0.652738	0.51382	0.000155621	-1.05672	down	--	--	Cellular Component: integral component of membrane (GO:0016021);; Molecular Function: metal ion binding (GO:0046872);;	--	--	--	--	--	--	--	--	hypothetical protein [Oryza sativa Japonica Group]
LOC_Os12g06060	344	203	242	165	188	157	5.18518	3.33646	3.91289	2.14863	2.09199	2.10179	4.40071e-08	-1.06617	down	[E]	Amino acid transport and metabolism	Biological Process: amino acid transmembrane transport (GO:0003333);; Molecular Function: catalase activity (GO:0004096);; Molecular Function: L-glutamate transmembrane transporter activity (GO:0005313);; Molecular Function: protein binding (GO:0005515);; Cellular Component: cell wall (GO:0005618);; Cellular Component: mitochondrion (GO:0005739);; Cellular Component: peroxisome (GO:0005777);; Cel…	--	--	[E]	Amino acid transport and metabolism	Amino acid permease;; Amino acid permease;; C-terminus of AA_permease	Cationic amino acid transporter 7, chloroplastic OS=Arabidopsis thaliana OX=3702 GN=CAT7 PE=3 SV=1	E	Amino acid transport and metabolism	PREDICTED: cationic amino acid transporter 6, chloroplastic-like isoform X2 [Oryza sativa Japonica Group]
LOC_Os06g15750	26	45	50	233	379	323	0.191645	0.358168	0.39017	1.49298	2.0723	2.12719	5.41602e-19	2.19871	up	[U]	Intracellular trafficking, secretion, and vesicular transport	Molecular Function: binding (GO:0005488);; Biological Process: defense response (GO:0006952);; Molecular Function: ADP binding (GO:0043531);;	--	--	[T]	Signal transduction mechanisms	NB-ARC domain	Disease resistance protein RGA2 OS=Solanum bulbocastanum OX=147425 GN=RGA2 PE=1 SV=1	S	Function unknown	hypothetical protein OsJ_20918 [Oryza sativa Japonica Group]
LOC_Os05g25040	3	0	2	167	186	149	0.03324	0	0.028543	1.99736	1.92367	1.83541	1.32618e-32	4.18645	up	--	--	Biological Process: meiotic cell cycle (GO:0007126);; Biological Process: nucleic acid metabolic process (GO:0090304);;	--	--	[S]	Function unknown	--	--	S	Function unknown	PREDICTED: uncharacterized protein LOC4338386 [Oryza sativa Japonica Group]
LOC_Os03g18060	502	497	528	226	300	167	2.40253	2.59007	2.70722	0.937839	1.05879	0.710202	1.74218e-26	-1.60555	down	--	--	Molecular Function: nucleic acid binding (GO:0003676);; Cellular Component: mitochondrion (GO:0005739);; Molecular Function: zinc ion binding (GO:0008270);; Molecular Function: ADP binding (GO:0043531);;	--	--	--	--	Plant mobile domain;; MULE transposase domain;; MuDR family transposase	Serine/threonine-protein phosphatase 7 long form homolog OS=Arabidopsis thaliana OX=3702 GN=MAIL3 PE=2 SV=1	S	Function unknown	transposon protein, putative, Mutator sub-class, expressed [Oryza sativa Japonica Group]
LOC_Os01g50910	6	2	2	3340	3803	3330	0.143077	0.047385	0.046602	69.0775	66.9309	70.6247	1.67358e-216	8.00302	up	--	--	Biological Process: cellular process (GO:0009987);; Cellular Component: intracellular membrane-bounded organelle (GO:0043231);;	--	--	[S]	Function unknown	Late embryogenesis abundant protein	Late embryogenesis abundant protein 14 OS=Oryza sativa subsp. japonica OX=39947 GN=LEA14 PE=2 SV=1	S	Function unknown	PREDICTED: late embryogenesis abundant protein, group 3 [Oryza sativa Japonica Group]
LOC_Os04g01850	3	0	0	73	119	86	0.117272	0	0	3.69268	5.14414	4.46821	7.51355e-19	3.45506	up	--	--	Cellular Component: mitochondrion (GO:0005739);; Biological Process: proteolysis (GO:0006508);; Molecular Function: cysteine-type peptidase activity (GO:0008234);; Cellular Component: plastid (GO:0009536);;	--	--	--	--	Ulp1 protease family, C-terminal catalytic domain	--	S	Function unknown	transposon protein, putative, CACTA, En/Spm sub-class [Oryza sativa Japonica Group]
LOC_Os01g24030	40	52	73	25	29	20	0.460333	0.651314	0.904973	0.250386	0.245004	0.200369	0.000125409	-1.34831	down	[IQ]	Lipid transport and metabolism;; Secondary metabolites biosynthesis, transport and catabolism	Molecular Function: catalytic activity (GO:0003824);; Molecular Function: acetate-CoA ligase activity (GO:0003987);; Cellular Component: mitochondrion (GO:0005739);; Cellular Component: peroxisome (GO:0005777);; Biological Process: acetate metabolic process (GO:0006083);; Biological Process: glyoxylate cycle (GO:0006097);; Biological Process: metabolic process (GO:0008152);; Biological Process: g…	--	--	[I]	Lipid transport and metabolism	AMP-binding enzyme;; AMP-binding enzyme C-terminal domain	Probable acyl-activating enzyme 1, peroxisomal OS=Arabidopsis thaliana OX=3702 GN=AAE1 PE=2 SV=1	IQ	Lipid transport and metabolism;; Secondary metabolites biosynthesis, transport and catabolism	PREDICTED: probable acyl-activating enzyme 1, peroxisomal [Oryza sativa Japonica Group]
LOC_Os10g40490	332	402	367	1063	1274	878	5.44865	7.17888	6.44892	15.137	15.4479	12.822	2.19257e-15	1.0054	up	[T]	Signal transduction mechanisms	Cellular Component: ubiquitin ligase complex (GO:0000151);; Biological Process: respiratory burst involved in defense response (GO:0002679);; Molecular Function: ubiquitin-protein transferase activity (GO:0004842);; Molecular Function: binding (GO:0005488);; Cellular Component: nucleus (GO:0005634);; Cellular Component: cytosol (GO:0005829);; Cellular Component: plasma membrane (GO:0005886);; Bio…	--	--	--	--	U-box domain	U-box domain-containing protein 36 OS=Arabidopsis thaliana OX=3702 GN=PUB36 PE=2 SV=2	S	Function unknown	PREDICTED: U-box domain-containing protein 36 [Oryza sativa Japonica Group]
Oryza_sativa_newGene_3638	0	0	0	1129	1188	1131	0	0	0	12.8842	11.6477	13.0854	1.33833e-114	7.14269	up	--	--	Cellular Component: mitochondrion (GO:0005739);;	--	--	--	--	--	--	--	--	Hypothetical protein [Oryza sativa Japonica Group]
LOC_Os04g54310	19	25	20	89	100	76	0.699342	1.01209	0.797656	2.90205	2.77315	2.53378	7.34313e-05	1.2893	up	--	--	--	--	--	--	--	Wound-induced protein	--	--	--	Os04g0635600 [Oryza sativa Japonica Group]
LOC_Os02g36264	649	686	692	408	533	346	5.36229	6.16753	6.12444	2.92058	3.25178	2.53737	2.69321e-20	-1.14721	down	--	--	Molecular Function: magnesium ion binding (GO:0000287);; Cellular Component: mitochondrion (GO:0005739);; Biological Process: defense response (GO:0006952);; Cellular Component: plastid (GO:0009536);; Cellular Component: chloroplast stroma (GO:0009570);; Biological Process: gibberellin metabolic process (GO:0009685);; Biological Process: gibberellin biosynthetic process (GO:0009686);; Molecular F…	K16082|0|osa:4329729|K16082 ent-isokaurene synthase [EC:4.2.3.103] | (RefSeq) KS5, KSL6, OsKS5, OsKS6, OsKSL6; ent-isokaur-15-ene synthase	Diterpenoid biosynthesis (ko00904)	--	--	Terpene synthase family, metal binding domain;; Terpene synthase, N-terminal domain	Ent-isokaur-15-ene synthase OS=Oryza sativa subsp. japonica OX=39947 GN=KSL6 PE=1 SV=2	--	--	PREDICTED: ent-isokaur-15-ene synthase isoform X4 [Oryza sativa Japonica Group]
LOC_Os01g46760	175	167	158	635	694	647	2.72252	2.82251	2.62634	8.58528	7.98413	8.96742	5.08963e-25	1.44	up	--	--	Molecular Function: protein serine/threonine phosphatase activity (GO:0004722);; Molecular Function: protein binding (GO:0005515);; Cellular Component: nucleus (GO:0005634);; Cellular Component: Golgi apparatus (GO:0005794);; Cellular Component: cytosol (GO:0005829);; Biological Process: negative regulation of protein kinase activity (GO:0006469);; Biological Process: protein dephosphorylation (G…	K14497|2.48575e-178|osa:4324182|K14497 protein phosphatase 2C [EC:3.1.3.16] | (RefSeq) OsPP2C08; probable protein phosphatase 2C 8	Plant hormone signal transduction (ko04075)	[T]	Signal transduction mechanisms	Protein phosphatase 2C	Probable protein phosphatase 2C 8 OS=Oryza sativa subsp. japonica OX=39947 GN=Os01g0656200 PE=2 SV=1	T	Signal transduction mechanisms	PREDICTED: probable protein phosphatase 2C 8 [Oryza sativa Japonica Group]
LOC_Os11g42850	36	17	28	67	93	110	0.582361	0.28429	0.469475	0.912111	1.10639	1.61102	0.00311691	1.02952	up	--	--	Cellular Component: mitochondrion (GO:0005739);;	--	--	--	--	Protein of unknown function (DUF3615)	--	--	--	PREDICTED: uncharacterized protein LOC4351029 isoform X2 [Oryza sativa Japonica Group]
LOC_Os07g08150	20820	18716	15371	51935	63278	54453	437.958	428.826	346.366	948.057	982.807	1019.2	6.28886e-42	1.11368	up	--	--	Cellular Component: plasma membrane (GO:0005886);; Biological Process: response to cold (GO:0009409);; Cellular Component: chloroplast thylakoid membrane (GO:0009535);; Cellular Component: plastid (GO:0009536);; Biological Process: anthocyanin-containing compound biosynthetic process (GO:0009718);; Biological Process: response to sucrose (GO:0009744);; Biological Process: positive regulation of s…	--	--	--	--	Chlorophyll A-B binding protein	Low molecular mass early light-inducible protein HV60, chloroplastic OS=Hordeum vulgare OX=4513 PE=2 SV=1	S	Function unknown	PREDICTED: low molecular mass early light-inducible protein HV60, chloroplastic [Oryza sativa Japonica Group]
LOC_Os01g52480	194	152	223	113	104	71	2.92088	2.48982	3.59609	1.46809	1.15246	0.939486	8.92283e-10	-1.37814	down	--	--	--	--	--	--	--	Senescence-associated protein	Senescence/dehydration-associated protein At4g35985, chloroplastic OS=Arabidopsis thaliana OX=3702 GN=P85 PE=2 SV=1	S	Function unknown	PREDICTED: uncharacterized protein LOC4324670 [Oryza sativa Japonica Group]
LOC_Os05g50800	131	94	95	46	70	47	2.25582	1.76626	1.75808	0.654842	0.891817	0.725934	4.85754e-07	-1.33104	down	--	--	Molecular Function: protein binding (GO:0005515);; Cellular Component: cytoplasm (GO:0005737);; Cellular Component: cytoskeleton (GO:0005856);; Biological Process: trichome morphogenesis (GO:0010090);; Cellular Component: microtubule cytoskeleton (GO:0015630);; Cellular Component: SCAR complex (GO:0031209);; Biological Process: actin nucleation (GO:0045010);; Biological Process: root development …	--	--	[TZ]	Signal transduction mechanisms;; Cytoskeleton	--	Probable protein ABIL4 OS=Oryza sativa subsp. japonica OX=39947 GN=Os05g0585400 PE=2 SV=1	S	Function unknown	PREDICTED: probable protein ABIL4 [Oryza sativa Japonica Group]
LOC_Os05g02310	1674	1625	1742	636	696	499	34.4805	36.4568	38.4445	11.3734	10.5831	9.1378	2.3188e-94	-1.94522	down	[CP]	Energy production and conversion;; Inorganic ion transport and metabolism	Molecular Function: magnesium ion binding (GO:0000287);; Molecular Function: inorganic diphosphatase activity (GO:0004427);; Cellular Component: mitochondrion (GO:0005739);; Cellular Component: cytosol (GO:0005829);; Biological Process: phosphate-containing compound metabolic process (GO:0006796);; Biological Process: signal transduction (GO:0007165);; Biological Process: response to abiotic stim…	K01507|2.0313e-157|osa:4337608|K01507 inorganic pyrophosphatase [EC:3.6.1.1] | (RefSeq) soluble inorganic pyrophosphatase 4	Oxidative phosphorylation (ko00190)	[C]	Energy production and conversion	Inorganic pyrophosphatase	Soluble inorganic pyrophosphatase 4 OS=Arabidopsis thaliana OX=3702 GN=PPA4 PE=1 SV=1	C	Energy production and conversion	PREDICTED: soluble inorganic pyrophosphatase 4 [Oryza sativa Japonica Group]
LOC_Os01g32780	325	281	250	4286	4783	4040	7.4215	6.98742	6.11265	85.0084	80.7182	82.169	0	3.39335	up	[T]	Signal transduction mechanisms	Biological Process: response to molecule of fungal origin (GO:0002238);; Biological Process: response to stress (GO:0006950);;	--	--	--	--	Universal stress protein family	Universal stress protein A-like protein OS=Arabidopsis thaliana OX=3702 GN=At3g01520 PE=1 SV=2	T	Signal transduction mechanisms	PREDICTED: universal stress protein A-like protein [Oryza sativa Japonica Group]
LOC_Os03g32470	463	453	470	160	136	112	9.15906	9.63336	9.69818	2.72177	1.83735	1.84533	1.69047e-43	-2.18199	down	[Q]	Secondary metabolites biosynthesis, transport and catabolism	Biological Process: phenylpropanoid biosynthetic process (GO:0009699);; Biological Process: response to hormone (GO:0009725);; Biological Process: response to inorganic substance (GO:0010035);; Biological Process: animal organ senescence (GO:0010260);; Biological Process: cellular component organization (GO:0016043);; Molecular Function: oxidoreductase activity, acting on single donors with incor…	--	--	[QR]	Secondary metabolites biosynthesis, transport and catabolism;; General function prediction only	non-haem dioxygenase in morphine synthesis N-terminal;; 2OG-Fe(II) oxygenase superfamily	S-norcoclaurine synthase 1 OS=Coptis japonica OX=3442 GN=NCS1 PE=1 SV=1	S	Function unknown	PREDICTED: S-norcoclaurine synthase 1 [Oryza sativa Japonica Group]
LOC_Os06g46900	1077	1046	967	3930	4608	3795	15.3474	16.2863	15.0195	51.4111	51.0803	51.0541	2.57769e-95	1.4793	up	[H]	Coenzyme transport and metabolism	Molecular Function: serine-type endopeptidase activity (GO:0004252);; Cellular Component: cell wall (GO:0005618);; Biological Process: protein folding (GO:0006457);; Biological Process: response to high light intensity (GO:0009644);; Biological Process: heat acclimation (GO:0010286);; Biological Process: posttranscriptional regulation of gene expression (GO:0010608);; Biological Process: coenzyme…	--	--	--	--	(2R)-phospho-3-sulfolactate synthase (ComA)	Protein HEAT-STRESS-ASSOCIATED 32 OS=Arabidopsis thaliana OX=3702 GN=HSA32 PE=2 SV=1	S	Function unknown	PREDICTED: protein HEAT-STRESS-ASSOCIATED 32 [Oryza sativa Japonica Group]
LOC_Os04g45970	395	447	401	1472	1405	1139	4.86109	5.76056	5.13324	15.4717	12.4344	12.2386	1.09226e-21	1.16097	up	[E]	Amino acid transport and metabolism	Molecular Function: aldo-keto reductase (NADP) activity (GO:0004033);; Molecular Function: glutamate dehydrogenase (NAD+) activity (GO:0004352);; Molecular Function: glutamate dehydrogenase [NAD(P)+] activity (GO:0004353);; Molecular Function: copper ion binding (GO:0005507);; Molecular Function: ATP binding (GO:0005524);; Cellular Component: mitochondrion (GO:0005739);; Cellular Component: mitoc…	--	--	[E]	Amino acid transport and metabolism	Glutamate/Leucine/Phenylalanine/Valine dehydrogenase	Glutamate dehydrogenase 2, mitochondrial OS=Oryza sativa subsp. japonica OX=39947 GN=GDH2 PE=2 SV=1	E	Amino acid transport and metabolism	OSJNBb0038F03.5 [Oryza sativa Japonica Group]
LOC_Os11g40890	15	8	7	70	59	50	0.13662	0.084543	0.069019	0.588018	0.416702	0.427604	6.6689e-05	1.53965	up	[K]	Transcription	Molecular Function: protein kinase activity (GO:0004672);; Molecular Function: protein serine/threonine kinase activity (GO:0004674);; Molecular Function: protein binding (GO:0005515);; Molecular Function: ATP binding (GO:0005524);; Biological Process: cellular glucan metabolic process (GO:0006073);; Biological Process: cellular protein modification process (GO:0006464);; Biological Process: prot…	--	--	--	--	Protein kinase domain;; Protein tyrosine kinase;; Leucine rich repeat;; Leucine Rich repeats (2 copies);; Leucine Rich Repeat	Probable LRR receptor-like serine/threonine-protein kinase At3g47570 OS=Arabidopsis thaliana OX=3702 GN=At3g47570 PE=2 SV=1	S	Function unknown	Leucine Rich Repeat family protein, expressed [Oryza sativa Japonica Group]
LOC_Os08g31950	2	6	11	59	74	65	0.156124	0.586884	1.08367	4.86037	5.16999	5.43359	2.91342e-07	2.00547	up	--	--	Cellular Component: mitochondrion (GO:0005739);; Molecular Function: protein dimerization activity (GO:0046983);;	--	--	--	--	--	--	S	Function unknown	PREDICTED: transcription factor IBH1-like [Oryza sativa Japonica Group]
LOC_Os07g23640	34	6	22	492	562	440	0.68359	0.131948	0.472157	8.62527	8.37454	7.91051	1.68199e-13	2.84335	up	--	--	Biological Process: multicellular organism development (GO:0007275);; Cellular Component: cytoplasmic vesicle (GO:0016023);; Biological Process: single-organism developmental process (GO:0044767);; Biological Process: anatomical structure development (GO:0048856);; Cellular Component: cell periphery (GO:0071944);;	--	--	--	--	--	--	--	--	PREDICTED: protein TsetseEP [Oryza sativa Japonica Group]
LOC_Os03g51440	249	166	189	793	940	762	1.82105	1.32159	1.47745	5.0339	5.0791	4.96112	1.00029e-27	1.50158	up	[K]	Transcription	Molecular Function: nucleotide binding (GO:0000166);; Biological Process: response to molecule of bacterial origin (GO:0002237);; Molecular Function: protein kinase activity (GO:0004672);; Molecular Function: protein binding (GO:0005515);; Molecular Function: ATP binding (GO:0005524);; Cellular Component: plasma membrane (GO:0005886);; Biological Process: carbohydrate metabolic process (GO:000597…	--	--	--	--	Protein tyrosine kinase;; Protein kinase domain;; Leucine rich repeat;; Leucine Rich repeats (2 copies);; Leucine Rich Repeat;; Leucine Rich repeat	Probable LRR receptor-like serine/threonine-protein kinase At2g16250 OS=Arabidopsis thaliana OX=3702 GN=At2g16250 PE=2 SV=1	S	Function unknown	PREDICTED: probable LRR receptor-like serine/threonine-protein kinase At2g16250 [Oryza sativa Japonica Group]
LOC_Os02g50470	91	75	115	360	512	398	1.92603	1.73312	2.60738	6.62151	8.01805	7.51028	5.19688e-17	1.57759	up	--	--	Cellular Component: mitochondrion (GO:0005739);; Cellular Component: plastid (GO:0009536);;	--	--	--	--	--	--	--	--	hypothetical protein OsJ_08313 [Oryza sativa Japonica Group]
LOC_Os02g41840	31	64	22	243	314	252	0.696485	1.58133	0.536002	4.78053	5.2714	5.0964	4.08285e-13	1.99728	up	--	--	Molecular Function: catalytic activity (GO:0003824);; Cellular Component: intracellular membrane-bounded organelle (GO:0043231);; Biological Process: primary metabolic process (GO:0044238);; Cellular Component: intracellular organelle part (GO:0044446);; Biological Process: single-organism cellular process (GO:0044763);; Biological Process: organic substance metabolic process (GO:0071704);;	--	--	--	--	Senescence regulator	--	S	Function unknown	PREDICTED: uncharacterized protein LOC4330048 [Oryza sativa Japonica Group]
LOC_Os12g32610	317	350	283	912	1009	1052	7.97503	9.61529	7.62874	19.9513	18.7892	23.6034	2.63368e-16	1.11736	up	--	--	Cellular Component: plastid (GO:0009536);;	--	--	--	--	--	--	--	--	PREDICTED: uncharacterized protein LOC9269766 [Oryza sativa Japonica Group]
LOC_Os01g53240	657	643	648	2068	2283	1773	9.02867	9.63464	9.55224	24.6921	23.196	21.7043	2.43811e-38	1.13191	up	--	--	Cellular Component: endosome (GO:0005768);; Cellular Component: Golgi apparatus (GO:0005794);; Cellular Component: trans-Golgi network (GO:0005802);; Biological Process: response to stress (GO:0006950);; Biological Process: response to desiccation (GO:0009269);; Biological Process: response to abiotic stimulus (GO:0009628);; Biological Process: response to salt stress (GO:0009651);; Biological Pr…	--	--	--	--	BURP domain	BURP domain-containing protein 3 OS=Oryza sativa subsp. japonica OX=39947 GN=BURP3 PE=2 SV=1	S	Function unknown	PREDICTED: BURP domain-containing protein 3 [Oryza sativa Japonica Group]
LOC_Os01g11414	659	684	587	2637	2709	2276	7.86602	8.74775	7.4105	26.8243	23.4186	23.7262	3.71359e-54	1.4582	up	--	--	Molecular Function: catalytic activity (GO:0003824);; Molecular Function: calcium ion binding (GO:0005509);; Cellular Component: integral component of membrane (GO:0016021);; Cellular Component: intracellular organelle (GO:0043229);; Biological Process: transmembrane transport (GO:0055085);;	--	--	--	--	Sodium/calcium exchanger protein	Sodium/calcium exchanger NCL1 OS=Oryza sativa subsp. japonica OX=39947 GN=NCL1 PE=2 SV=1	P	Inorganic ion transport and metabolism	PREDICTED: uncharacterized protein LOC4325568 [Oryza sativa Japonica Group]
LOC_Os07g10850	122	116	139	608	911	647	0.534568	0.556865	0.654687	2.32519	2.96532	2.5379	3.96802e-36	1.93425	up	[X]	Mobilome: prophages, transposons	Molecular Function: nucleic acid binding (GO:0003676);; Molecular Function: zinc ion binding (GO:0008270);; Biological Process: DNA integration (GO:0015074);; Molecular Function: transferase activity, transferring phosphorus-containing groups (GO:0016772);; Molecular Function: hydrolase activity (GO:0016787);;	--	--	[R]	General function prediction only	Reverse transcriptase (RNA-dependent DNA polymerase);; Integrase core domain;; GAG-pre-integrase domain	Retrovirus-related Pol polyprotein from transposon RE1 OS=Arabidopsis thaliana OX=3702 GN=RE1 PE=2 SV=1	S	Function unknown	retrotransposon protein, putative, unclassified [Oryza sativa Japonica Group]
LOC_Os05g46610	73	38	65	193	183	177	1.17538	0.665919	1.12159	2.70305	2.17096	2.54045	4.66715e-05	1.05214	up	--	--	Biological Process: tryptophan biosynthetic process (GO:0000162);; Biological Process: MAPK cascade (GO:0000165);; Biological Process: defense response to insect (GO:0002213);; Molecular Function: DNA binding (GO:0003677);; Molecular Function: chromatin binding (GO:0003682);; Molecular Function: transcription factor activity, sequence-specific DNA binding (GO:0003700);; Cellular Component: nucleu…	K09422|0|osa:4339490|K09422 myb proto-oncogene protein, plant | (RefSeq) myb-related protein Hv33	--	[K]	Transcription	Myb-like DNA-binding domain;; Myb-like DNA-binding domain	Myb-related protein Hv33 OS=Hordeum vulgare OX=4513 GN=MYB2 PE=2 SV=3	K	Transcription	PREDICTED: myb-related protein Hv33 [Oryza sativa Japonica Group]
LOC_Os03g55540	9334	8474	8866	5403	6054	4850	176.321	174.362	179.405	88.566	84.4411	81.519	2.35395e-110	-1.21047	down	--	--	Molecular Function: DNA binding (GO:0003677);; Molecular Function: transcription factor activity, sequence-specific DNA binding (GO:0003700);; Cellular Component: nucleus (GO:0005634);; Biological Process: regulation of transcription, DNA-templated (GO:0006355);; Biological Process: signal transduction (GO:0007165);; Molecular Function: zinc ion binding (GO:0008270);; Biological Process: response…	--	--	[R]	General function prediction only	C2H2-type zinc finger;; C2H2-type zinc finger;; Zinc-finger double-stranded RNA-binding	Zinc finger protein 1 OS=Triticum aestivum OX=4565 PE=2 SV=1	S	Function unknown	PREDICTED: zinc finger protein 1 [Oryza sativa Japonica Group]
LOC_Os04g22120	278	284	230	96	177	213	2.63458	2.93091	2.33181	0.787647	1.23699	1.79245	4.09046e-06	-1.10339	down	[T]	Signal transduction mechanisms	Molecular Function: protein serine/threonine kinase activity (GO:0004674);; Molecular Function: ATP binding (GO:0005524);; Biological Process: protein phosphorylation (GO:0006468);; Biological Process: signal transduction (GO:0007165);; Cellular Component: plastid (GO:0009536);; Biological Process: response to hormone (GO:0009725);; Biological Process: cellular component organization (GO:0016043)…	--	--	--	--	Legume lectin domain;; Protein kinase domain;; Protein tyrosine kinase	L-type lectin-domain containing receptor kinase IX.1 OS=Arabidopsis thaliana OX=3702 GN=LECRK91 PE=1 SV=1	T	Signal transduction mechanisms	PREDICTED: L-type lectin-domain containing receptor kinase IX.1 [Oryza sativa Japonica Group]
LOC_Os06g02630	107	159	188	46	10	16	1.37677	2.23293	2.59305	0.515974	0.095243	0.184046	5.60961e-05	-1.7624	down	--	--	Cellular Component: mitochondrion (GO:0005739);; Biological Process: RNA processing (GO:0006396);; Cellular Component: plastid (GO:0009536);; Cellular Component: nuclear lumen (GO:0031981);; Biological Process: single-organism cellular process (GO:0044763);; Biological Process: regulation of cellular process (GO:0050794);;	--	--	--	--	--	--	--	--	PREDICTED: uncharacterized protein LOC4339934 [Oryza sativa Japonica Group]
LOC_Os11g31060	488	420	502	152	117	95	7.31893	6.85752	8.06472	1.97113	1.28987	1.26714	1.69547e-42	-2.34368	down	--	--	Biological Process: developmental process involved in reproduction (GO:0003006);; Cellular Component: mitochondrion (GO:0005739);; Biological Process: anatomical structure morphogenesis (GO:0009653);; Biological Process: post-embryonic development (GO:0009791);; Biological Process: cellular component organization (GO:0016043);; Biological Process: cell differentiation (GO:0030154);; Cellular Comp…	--	--	--	--	BAG domain	--	S	Function unknown	PREDICTED: uncharacterized protein LOC4350568 [Oryza sativa Japonica Group]
LOC_Os01g36294	955	877	876	373	458	414	13.1542	13.1528	12.9178	4.45204	4.64891	5.0636	3.35724e-51	-1.59749	down	[QV]	Secondary metabolites biosynthesis, transport and catabolism;; Defense mechanisms	Molecular Function: monooxygenase activity (GO:0004497);; Molecular Function: iron ion binding (GO:0005506);; Cellular Component: mitochondrion (GO:0005739);; Cellular Component: endoplasmic reticulum (GO:0005783);; Cellular Component: Golgi apparatus (GO:0005794);; Cellular Component: plasma membrane (GO:0005886);; Molecular Function: electron carrier activity (GO:0009055);; Molecular Function: …	--	--	[Q]	Secondary metabolites biosynthesis, transport and catabolism	Cytochrome P450	indole-2-monooxygenase OS=Zea mays OX=4577 GN=CYP71C4 PE=1 SV=1	Q	Secondary metabolites biosynthesis, transport and catabolism	hypothetical protein OsJ_02144 [Oryza sativa Japonica Group]
LOC_Os02g14440	654	654	671	185	260	239	12.1155	13.1053	13.3051	2.90355	3.55589	3.90678	2.24369e-49	-1.98413	down	--	--	Molecular Function: peroxidase activity (GO:0004601);; Molecular Function: protein binding (GO:0005515);; Cellular Component: cell wall (GO:0005618);; Cellular Component: Golgi apparatus (GO:0005794);; Cellular Component: cytosol (GO:0005829);; Biological Process: response to oxidative stress (GO:0006979);; Biological Process: metabolic process (GO:0008152);; Cellular Component: cytoplasmic vesic…	--	--	--	--	Peroxidase	Peroxidase 4 OS=Vitis vinifera OX=29760 GN=GSVIVT00023967001 PE=1 SV=1	--	--	PREDICTED: peroxidase P7 [Oryza sativa Japonica Group]
LOC_Os04g37550	493	350	429	184	238	224	6.41597	4.96223	5.97696	2.07009	2.28541	2.59416	1.99708e-19	-1.42236	down	--	--	Molecular Function: aspartic-type endopeptidase activity (GO:0004190);; Molecular Function: binding (GO:0005488);; Cellular Component: endoplasmic reticulum (GO:0005783);; Biological Process: proteolysis (GO:0006508);; Biological Process: signal transduction (GO:0007165);; Biological Process: response to water deprivation (GO:0009414);; Cellular Component: plastid (GO:0009536);; Biological Proces…	--	--	[O]	Posttranslational modification, protein turnover, chaperones	Xylanase inhibitor N-terminal;; Xylanase inhibitor C-terminal;; Eukaryotic aspartyl protease	Aspartic proteinase nepenthesin-1 OS=Nepenthes gracilis OX=150966 GN=nep1 PE=1 SV=1	O	Posttranslational modification, protein turnover, chaperones	PREDICTED: aspartic proteinase nepenthesin-1 [Oryza sativa Japonica Group]
LOC_Os05g09724	55	39	43	20	5	6	1.16848	0.901774	0.974161	0.369459	0.06289	0.095103	5.73583e-06	-1.81641	down	[R]	General function prediction only	Biological Process: defense response to insect (GO:0002213);; Molecular Function: acid phosphatase activity (GO:0003993);; Cellular Component: vacuole (GO:0005773);; Biological Process: response to oxidative stress (GO:0006979);; Biological Process: response to wounding (GO:0009611);; Cellular Component: cytoplasmic vesicle (GO:0016023);; Cellular Component: cytosolic ribosome (GO:0022626);; Biol…	--	--	--	--	HAD superfamily, subfamily IIIB (Acid phosphatase)	Acid phosphatase 1 OS=Solanum lycopersicum OX=4081 GN=APS1 PE=2 SV=1	--	--	PREDICTED: acid phosphatase 1 [Oryza sativa Japonica Group]
LOC_Os09g25070	1193	656	1055	387	431	402	20.6955	12.3697	19.5037	5.81072	5.34048	6.14575	9.133e-27	-1.68001	down	--	--	Biological Process: regulation of immune system process (GO:0002682);; Molecular Function: transcription factor activity, sequence-specific DNA binding (GO:0003700);; Molecular Function: calmodulin binding (GO:0005516);; Cellular Component: nucleus (GO:0005634);; Biological Process: regulation of transcription, DNA-templated (GO:0006355);; Biological Process: iron ion transport (GO:0006826);; Bio…	--	--	--	--	WRKY DNA -binding domain	WRKY transcription factor WRKY62 OS=Oryza sativa subsp. japonica OX=39947 GN=WRKY62 PE=1 SV=1	S	Function unknown	PREDICTED: probable WRKY transcription factor 40 [Oryza sativa Japonica Group]
LOC_Os07g02150	549	396	368	190	215	142	13.5856	10.6764	9.76299	4.08097	3.92773	3.12758	6.91909e-24	-1.69546	down	--	--	Molecular Function: nucleic acid binding (GO:0003676);; Cellular Component: mitochondrion (GO:0005739);; Biological Process: nucleobase-containing compound metabolic process (GO:0006139);; Molecular Function: 3'-5' exonuclease activity (GO:0008408);;	--	--	[R]	General function prediction only	3'-5' exonuclease	--	S	Function unknown	PREDICTED: uncharacterized protein LOC107275470 [Oryza sativa Japonica Group]
LOC_Os02g45710	2657	2404	2632	1534	1617	1512	50.2705	49.5278	53.3268	25.1862	22.5761	25.4547	3.62707e-54	-1.2109	down	--	--	Molecular Function: ubiquitin-protein transferase activity (GO:0004842);; Molecular Function: protein binding (GO:0005515);; Biological Process: amino acid transport (GO:0006865);; Biological Process: defense response (GO:0006952);; Molecular Function: zinc ion binding (GO:0008270);; Biological Process: response to salt stress (GO:0009651);; Biological Process: positive regulation of abscisic aci…	K16281|1.68132e-107|osa:4330324|K16281 RING-H2 zinc finger protein RHA1 | (RefSeq) E3 ubiquitin-protein ligase RHA1B	--	[O]	Posttranslational modification, protein turnover, chaperones	Ring finger domain;; RING-like zinc finger;; Zinc finger, C3HC4 type (RING finger);; Zinc finger, C3HC4 type (RING finger)	E3 ubiquitin-protein ligase RHA2B OS=Arabidopsis thaliana OX=3702 GN=RHA2B PE=1 SV=2	O	Posttranslational modification, protein turnover, chaperones	PREDICTED: E3 ubiquitin-protein ligase RHA1B [Oryza sativa Japonica Group]
LOC_Os02g43770	42	47	32	174	224	197	0.472599	0.574366	0.387472	1.70613	1.86923	1.98255	3.6731e-11	1.62712	up	--	--	Cellular Component: mitochondrion (GO:0005739);;	--	--	--	--	Protein of unknown function (DUF632);; Protein of unknown function (DUF630)	Nitrate regulatory gene2 protein OS=Arabidopsis thaliana OX=3702 GN=NRG2 PE=1 SV=1	S	Function unknown	PREDICTED: uncharacterized protein LOC4330188 [Oryza sativa Japonica Group]
LOC_Os05g50300	242	215	197	114	126	121	2.68133	2.59978	2.34433	1.09794	1.02957	1.19182	7.45971e-12	-1.28734	down	[Q]	Secondary metabolites biosynthesis, transport and catabolism	Molecular Function: catalytic activity (GO:0003824);; Molecular Function: binding (GO:0005488);; Cellular Component: nucleus (GO:0005634);; Cellular Component: cytoplasm (GO:0005737);; Biological Process: cellular aromatic compound metabolic process (GO:0006725);; Biological Process: nitrogen compound metabolic process (GO:0006807);; Biological Process: metabolic process (GO:0008152);; Biological…	--	--	[I]	Lipid transport and metabolism	AMP-binding enzyme	4-coumarate--CoA ligase-like 7 OS=Arabidopsis thaliana OX=3702 GN=4CLL7 PE=1 SV=1	IQ	Lipid transport and metabolism;; Secondary metabolites biosynthesis, transport and catabolism	PREDICTED: putative fatty-acid--CoA ligase fadD25 [Oryza sativa Japonica Group]
LOC_Os02g39140	172	161	91	97	104	67	2.63637	2.69463	1.49752	1.28131	1.16705	0.909315	7.40511e-05	-1.05481	down	--	--	Molecular Function: DNA binding (GO:0003677);; Molecular Function: transcription factor activity, sequence-specific DNA binding (GO:0003700);; Cellular Component: nucleus (GO:0005634);; Cellular Component: cytosol (GO:0005829);; Biological Process: regulation of transcription, DNA-templated (GO:0006355);; Cellular Component: cytoplasmic part (GO:0044444);; Molecular Function: protein dimerization…	--	--	--	--	Helix-loop-helix DNA-binding domain	Transcription factor bHLH128 OS=Arabidopsis thaliana OX=3702 GN=BHLH128 PE=1 SV=1	S	Function unknown	PREDICTED: transcription factor bHLH128 isoform X1 [Oryza sativa Japonica Group]
LOC_Os08g08440	59	40	54	581	672	600	1.48064	1.0788	1.44843	12.6515	12.4678	13.4078	3.79502e-63	2.94893	up	--	--	Cellular Component: nucleus (GO:0005634);; Biological Process: cellular process (GO:0009987);; Cellular Component: intracellular organelle part (GO:0044446);;	--	--	--	--	--	--	--	--	PREDICTED: uncharacterized protein LOC107278382 [Oryza sativa Japonica Group]
LOC_Os02g52010	1019	897	910	3557	4394	3788	17.4021	16.6773	16.6524	52.7256	55.4171	57.5789	2.1823e-90	1.53714	up	--	--	Biological Process: response to hypoxia (GO:0001666);; Cellular Component: extracellular region (GO:0005576);; Cellular Component: Golgi apparatus (GO:0005794);; Cellular Component: cytosol (GO:0005829);; Cellular Component: plant-type cell wall (GO:0009505);; Cellular Component: plasmodesma (GO:0009506);; Biological Process: response to mechanical stimulus (GO:0009612);; Biological Process: resp…	--	--	--	--	Phosphate-induced protein 1 conserved region	Protein EXORDIUM OS=Arabidopsis thaliana OX=3702 GN=EXO PE=2 SV=1	S	Function unknown	PREDICTED: protein EXORDIUM [Oryza sativa Japonica Group]
LOC_Os06g11490	179	123	116	446	491	529	4.0509	3.03281	2.8099	8.79412	8.24273	10.7027	6.76768e-12	1.25741	up	--	--	Molecular Function: copper ion binding (GO:0005507);; Cellular Component: extracellular region (GO:0005576);; Molecular Function: electron carrier activity (GO:0009055);; Cellular Component: plasmodesma (GO:0009506);; Cellular Component: cytoplasmic vesicle (GO:0016023);; Cellular Component: intracellular membrane-bounded organelle (GO:0043231);; Biological Process: primary metabolic process (GO:…	--	--	--	--	Plastocyanin-like domain	Blue copper protein OS=Pisum sativum OX=3888 PE=2 SV=1	S	Function unknown	PREDICTED: blue copper protein [Oryza sativa Japonica Group]
LOC_Os03g09230	457	374	350	210	243	257	9.59518	8.54637	7.85509	3.81204	3.75606	4.80824	1.33554e-13	-1.18344	down	--	--	Biological Process: proteolysis (GO:0006508);; Biological Process: steroid biosynthetic process (GO:0006694);; Biological Process: lipid transport (GO:0006869);; Molecular Function: peptidase activity (GO:0008233);; Molecular Function: lipid binding (GO:0008289);; Cellular Component: cytoplasmic vesicle (GO:0016023);; Biological Process: cellular metabolic process (GO:0044237);; Biological Proces…	--	--	--	--	Probable lipid transfer;; Protease inhibitor/seed storage/LTP family	Non-specific lipid-transfer protein-like protein At5g64080 OS=Arabidopsis thaliana OX=3702 GN=At5g64080 PE=1 SV=1	U	Intracellular trafficking, secretion, and vesicular transport	PREDICTED: non-specific lipid-transfer protein-like protein At2g13820 [Oryza sativa Japonica Group]
LOC_Os02g44230	197	175	145	519	711	542	2.66807	2.56843	2.10639	6.1256	7.13745	6.56067	7.69624e-16	1.22489	up	[G]	Carbohydrate transport and metabolism	Biological Process: transition metal ion transport (GO:0000041);; Molecular Function: trehalose-phosphatase activity (GO:0004805);; Cellular Component: nucleus (GO:0005634);; Biological Process: trehalose biosynthetic process (GO:0005992);; Biological Process: response to cold (GO:0009409);; Cellular Component: chloroplast (GO:0009507);; Biological Process: response to salt stress (GO:0009651);; …	K01087|0|osa:4330221|K01087 trehalose 6-phosphate phosphatase [EC:3.1.3.12] | (RefSeq) OsJ_07820, OsTPP1, P0516F12.9, TPP1; probable trehalose-phosphate phosphatase 1	Starch and sucrose metabolism (ko00500)	[G]	Carbohydrate transport and metabolism	Trehalose-phosphatase;; haloacid dehalogenase-like hydrolase	Probable trehalose-phosphate phosphatase 1 OS=Oryza sativa subsp. japonica OX=39947 GN=TPP1 PE=1 SV=1	G	Carbohydrate transport and metabolism	PREDICTED: probable trehalose-phosphate phosphatase 1 [Oryza sativa Japonica Group]
LOC_Os01g66110	62	107	100	349	356	316	0.473279	0.893857	0.826104	2.33523	2.03976	2.16155	9.73507e-10	1.31884	up	--	--	Cellular Component: endosome (GO:0005768);; Cellular Component: vacuolar membrane (GO:0005774);; Cellular Component: Golgi apparatus (GO:0005794);; Cellular Component: trans-Golgi network (GO:0005802);; Biological Process: response to stress (GO:0006950);; Biological Process: multicellular organism development (GO:0007275);; Molecular Function: methyltransferase activity (GO:0008168);; Cellular C…	--	--	--	--	Putative S-adenosyl-L-methionine-dependent methyltransferase;; Methyltransferase domain	Probable methyltransferase PMT26 OS=Arabidopsis thaliana OX=3702 GN=At5g64030 PE=2 SV=1	S	Function unknown	PREDICTED: probable methyltransferase PMT24 [Oryza sativa Japonica Group]
LOC_Os04g49980	6	3	11	173	167	175	0.184597	0.068235	0.335535	4.67643	3.85764	4.86904	1.56569e-25	3.35394	up	--	--	Molecular Function: binding (GO:0005488);; Biological Process: defense response (GO:0006952);; Biological Process: response to osmotic stress (GO:0006970);; Biological Process: response to water deprivation (GO:0009414);; Biological Process: response to abscisic acid (GO:0009737);; Biological Process: embryo development ending in seed dormancy (GO:0009793);; Biological Process: seed germination (…	--	--	--	--	Late embryogenesis abundant (LEA) group 1	--	S	Function unknown	PREDICTED: uncharacterized protein LOC4336815 [Oryza sativa Japonica Group]
LOC_Os07g06834	22	37	13	1079	1454	1110	0.420669	0.783057	0.270319	18.1968	20.8728	19.2096	3.83048e-138	4.82773	up	--	--	Cellular Component: mitochondrion (GO:0005739);;	--	--	--	--	Protein of unknown function (DUF3778)	--	--	--	unknown protein [Oryza sativa Japonica Group]
LOC_Os11g45060	191	168	174	64	77	69	1.20754	1.15603	1.18288	0.349464	0.358059	0.388734	1.49476e-16	-1.72584	down	[K]	Transcription	Molecular Function: binding (GO:0005488);; Molecular Function: ATP binding (GO:0005524);; Biological Process: apoptotic process (GO:0006915);; Biological Process: defense response (GO:0006952);; Molecular Function: ADP binding (GO:0043531);;	--	--	[T]	Signal transduction mechanisms	NB-ARC domain;; Leucine rich repeat;; AAA domain	Putative disease resistance protein RGA3 OS=Solanum bulbocastanum OX=147425 GN=RGA3 PE=2 SV=2	S	Function unknown	NB-ARC domain containing protein [Oryza sativa Japonica Group]
LOC_Os06g28330	119	88	76	64	58	27	0.656352	0.529868	0.45018	0.305882	0.23786	0.132948	6.29028e-05	-1.23384	down	[X]	Mobilome: prophages, transposons	Molecular Function: DNA binding (GO:0003677);; Cellular Component: mitochondrion (GO:0005739);; Biological Process: DNA recombination (GO:0006310);; Molecular Function: zinc ion binding (GO:0008270);; Cellular Component: plastid (GO:0009536);; Biological Process: DNA integration (GO:0015074);; Molecular Function: hydrolase activity (GO:0016787);;	--	--	[R]	General function prediction only	Reverse transcriptase (RNA-dependent DNA polymerase);; Integrase core domain;; gag-polypeptide of LTR copia-type;; GAG-pre-integrase domain;; Domain of unknown function (DUF4219);; Zinc knuckle	Retrovirus-related Pol polyprotein from transposon RE1 OS=Arabidopsis thaliana OX=3702 GN=RE1 PE=2 SV=1	S	Function unknown	H0512B01.8 [Oryza sativa]
LOC_Os08g37660	47	51	44	105	221	151	1.01725	1.19976	1.01787	1.96919	3.52564	2.90545	0.000121103	1.08423	up	--	--	Molecular Function: copper ion binding (GO:0005507);; Cellular Component: plasma membrane (GO:0005886);; Molecular Function: electron carrier activity (GO:0009055);; Cellular Component: cytoplasmic vesicle (GO:0016023);; Cellular Component: anchored component of membrane (GO:0031225);; Biological Process: cellular metabolic process (GO:0044237);; Biological Process: primary metabolic process (GO:…	--	--	--	--	Plastocyanin-like domain	Blue copper protein OS=Pisum sativum OX=3888 PE=2 SV=1	S	Function unknown	PREDICTED: basic blue protein [Oryza sativa Japonica Group]
LOC_Os07g40290	32	19	30	333	332	355	0.332397	0.214967	0.331958	2.99386	2.54598	3.27539	2.51891e-35	2.88652	up	[R]	General function prediction only	Biological Process: MAPK cascade (GO:0000165);; Biological Process: response to molecule of bacterial origin (GO:0002237);; Biological Process: respiratory burst involved in defense response (GO:0002679);; Cellular Component: nucleus (GO:0005634);; Biological Process: regulation of transcription, DNA-templated (GO:0006355);; Biological Process: protein targeting to membrane (GO:0006612);; Biologi…	K14487|0|osa:4343785|K14487 auxin responsive GH3 gene family | (RefSeq) GH3.8, OJ1710_H11.110, OsGH3-8, OsJ_023992; probable indole-3-acetic acid-amido synthetase GH3.8	Plant hormone signal transduction (ko04075)	--	--	GH3 auxin-responsive promoter	Probable indole-3-acetic acid-amido synthetase GH3.8 OS=Oryza sativa subsp. japonica OX=39947 GN=GH3.8 PE=2 SV=1	S	Function unknown	PREDICTED: probable indole-3-acetic acid-amido synthetase GH3.8 [Oryza sativa Japonica Group]
LOC_Os09g32550	53	24	33	174	215	179	0.655265	0.324551	0.427805	1.87337	1.95942	1.97007	2.79296e-10	1.66981	up	--	--	Molecular Function: hydrolase activity, hydrolyzing O-glycosyl compounds (GO:0004553);; Cellular Component: endoplasmic reticulum (GO:0005783);; Biological Process: carbohydrate metabolic process (GO:0005975);; Biological Process: chromatin silencing (GO:0006342);; Biological Process: cell communication (GO:0007154);; Cellular Component: plant-type cell wall (GO:0009505);; Cellular Component: pla…	--	--	--	--	Glycosyl hydrolases family 17;; X8 domain	Probable glucan endo-1,3-beta-glucosidase A6 OS=Arabidopsis thaliana OX=3702 GN=A6 PE=2 SV=1	G	Carbohydrate transport and metabolism	PREDICTED: probable glucan endo-1,3-beta-glucosidase A6 isoform X1 [Oryza sativa Japonica Group]
LOC_Os11g10780	73	113	76	604	666	530	1.39569	2.37166	1.56481	10.152	9.52198	9.12542	1.55879e-33	2.15813	up	--	--	Biological Process: proteolysis (GO:0006508);; Molecular Function: cysteine-type peptidase activity (GO:0008234);; Biological Process: tissue development (GO:0009888);; Biological Process: regulation of flower development (GO:0009909);; Biological Process: cellular component organization (GO:0016043);; Biological Process: protein metabolic process (GO:0019538);; Biological Process: cellular macro…	--	--	[O]	Posttranslational modification, protein turnover, chaperones	Ulp1 protease family, C-terminal catalytic domain	Probable ubiquitin-like-specific protease 2B OS=Arabidopsis thaliana OX=3702 GN=ULP2B PE=1 SV=3	O	Posttranslational modification, protein turnover, chaperones	Ulp1 protease family protein, putative, expressed [Oryza sativa Japonica Group]
LOC_Os01g36790	17	2	6	211	200	159	0.184168	0.022845	0.066103	1.98283	1.59989	1.53439	1.32058e-23	3.22928	up	[T]	Signal transduction mechanisms	Molecular Function: protein serine/threonine kinase activity (GO:0004674);; Molecular Function: calmodulin binding (GO:0005516);; Molecular Function: ATP binding (GO:0005524);; Cellular Component: plasma membrane (GO:0005886);; Biological Process: protein folding (GO:0006457);; Biological Process: protein phosphorylation (GO:0006468);; Biological Process: ion transport (GO:0006811);; Biological P…	--	--	--	--	Protein tyrosine kinase;; Protein kinase domain;; Salt stress response/antifungal	Cysteine-rich receptor-like protein kinase 2 OS=Arabidopsis thaliana OX=3702 GN=CRK2 PE=2 SV=1	T	Signal transduction mechanisms	PREDICTED: cysteine-rich receptor-like protein kinase 2 [Oryza sativa Japonica Group]
LOC_Os06g50706	329	285	293	0	0	0	4.27485	4.03175	4.07804	0	0	0	5.47223e-79	-6.26729	down	--	--	Cellular Component: cell part (GO:0044464);;	--	--	--	--	Protein of unknown function (DUF1618)	--	S	Function unknown	hypothetical protein OsI_24491 [Oryza sativa Indica Group]
LOC_Os02g02790	44	58	80	11	4	10	0.365668	0.523214	0.716953	0.072793	0.019852	0.073269	5.41447e-11	-2.44291	down	[I]	Lipid transport and metabolism	Molecular Function: phospholipase activity (GO:0004620);; Molecular Function: phospholipase D activity (GO:0004630);; Molecular Function: protein binding (GO:0005515);; Molecular Function: phosphatidylinositol-4,5-bisphosphate binding (GO:0005546);; Cellular Component: plasma membrane (GO:0005886);; Biological Process: glycerophospholipid metabolic process (GO:0006650);; Biological Process: respo…	--	--	[I]	Lipid transport and metabolism	Phospholipase D C terminal;; Phospholipase D Active site motif;; PLD-like domain	Phospholipase D delta OS=Arabidopsis thaliana OX=3702 GN=PLDDELTA PE=1 SV=2	I	Lipid transport and metabolism	PREDICTED: phospholipase D delta [Oryza sativa Japonica Group]
LOC_Os02g45860	225	151	108	70	47	69	9.0806	6.63667	4.65719	2.43264	1.37453	2.45447	4.28688e-09	-1.63244	down	--	--	Biological Process: response to reactive oxygen species (GO:0000302);; Cellular Component: chromatin (GO:0000785);; Cellular Component: nucleus (GO:0005634);; Cellular Component: mitochondrion (GO:0005739);; Cellular Component: plasma membrane (GO:0005886);; Biological Process: DNA metabolic process (GO:0006259);; Biological Process: regulation of transcription, DNA-templated (GO:0006355);; Biolo…	--	--	[P]	Inorganic ion transport and metabolism	Heavy-metal-associated domain	Heavy metal-associated isoprenylated plant protein 45 OS=Arabidopsis thaliana OX=3702 GN=HIPP45 PE=3 SV=1	S	Function unknown	PREDICTED: heavy metal-associated isoprenylated plant protein 26 isoform X1 [Oryza sativa Japonica Group]
LOC_Os01g18230	58	44	44	190	231	155	2.0897	1.69962	1.68416	5.98076	6.16531	4.97392	2.06659e-08	1.34493	up	--	--	Molecular Function: catalytic activity (GO:0003824);; Cellular Component: mitochondrion (GO:0005739);; Molecular Function: UDP-N-acetylmuramate dehydrogenase activity (GO:0008762);; Cellular Component: cytoplasmic vesicle (GO:0016023);; Molecular Function: flavin adenine dinucleotide binding (GO:0050660);; Biological Process: oxidation-reduction process (GO:0055114);;	--	--	--	--	FAD binding domain	Berberine bridge enzyme-like 27 OS=Arabidopsis thaliana OX=3702 GN=At5g44410 PE=2 SV=1	--	--	CPRD2 -like [Oryza sativa Japonica Group]
LOC_Os03g44150	740	754	695	2281	2948	2215	9.53867	10.5891	9.58997	25.5266	28.0676	25.4192	6.52415e-47	1.23978	up	[E]	Amino acid transport and metabolism	Molecular Function: DNA binding (GO:0003677);; Molecular Function: ornithine-oxo-acid transaminase activity (GO:0004587);; Cellular Component: mitochondrial matrix (GO:0005759);; Biological Process: ornithine catabolic process (GO:0006593);; Biological Process: fatty acid beta-oxidation (GO:0006635);; Biological Process: response to oxidative stress (GO:0006979);; Biological Process: peroxisome o…	K00819|0|osa:4333554|K00819 ornithine--oxo-acid transaminase [EC:2.6.1.13] | (RefSeq) OAT; ornithine aminotransferase, mitochondrial	Arginine and proline metabolism (ko00330)	[E]	Amino acid transport and metabolism	Aminotransferase class-III;; Aminotransferase class I and II	Ornithine aminotransferase, mitochondrial OS=Oryza sativa subsp. japonica OX=39947 GN=OAT PE=2 SV=1	E	Amino acid transport and metabolism	hypothetical protein OsJ_11874 [Oryza sativa Japonica Group]
LOC_Os01g55270	1981	1807	1766	5382	5614	5387	49.513	49.1874	47.2892	116.759	103.618	119.829	6.1864e-43	1.05422	up	--	--	Cellular Component: plasma membrane (GO:0005886);; Biological Process: protein folding (GO:0006457);; Biological Process: defense response (GO:0006952);; Biological Process: signal transduction (GO:0007165);; Biological Process: response to heat (GO:0009408);; Biological Process: response to high light intensity (GO:0009644);; Biological Process: response to endoplasmic reticulum stress (GO:00349…	K04507|9.68553e-124|osa:4325302|K04507 calcyclin binding protein | (RefSeq) OJ1414_E05.22; calcyclin-binding protein	--	[T]	Signal transduction mechanisms	CS domain;; Siah interacting protein, N terminal	--	S	Function unknown	PREDICTED: calcyclin-binding protein [Oryza sativa Japonica Group]
LOC_Os01g74370	46	28	16	108	113	78	0.743409	0.486893	0.268168	1.50528	1.34633	1.12034	0.00296131	1.02067	up	--	--	Biological Process: cellular component organization (GO:0016043);; Molecular Function: kinase activity (GO:0016301);; Biological Process: primary metabolic process (GO:0044238);; Biological Process: cellular macromolecule metabolic process (GO:0044260);; Biological Process: single-organism cellular process (GO:0044763);; Biological Process: response to stimulus (GO:0050896);; Cellular Component: …	--	--	--	--	Domain of unknown function (DUF966)	Protein UPSTREAM OF FLC OS=Arabidopsis thaliana OX=3702 GN=UFC PE=2 SV=1	S	Function unknown	PREDICTED: uncharacterized protein LOC4324301 [Oryza sativa Japonica Group]
LOC_Os04g27250	5	2	9	5139	5924	4565	0.045344	0.02287	0.095864	51.5389	50.252	46.7427	2.74091e-274	8.27548	up	--	--	Cellular Component: plastid (GO:0009536);;	--	--	--	--	TNP1/EN/SPM transposase	--	--	--	PREDICTED: uncharacterized protein LOC4335520 isoform X1 [Oryza sativa Japonica Group]
LOC_Os04g35560	662	633	549	3299	4010	3276	11.1189	11.8351	9.6767	48.4011	49.6311	47.0718	1.17403e-127	1.99371	up	[O]	Posttranslational modification, protein turnover, chaperones	Cellular Component: cytosol (GO:0005829);; Cellular Component: plasma membrane (GO:0005886);; Biological Process: defense response (GO:0006952);; Molecular Function: maleylacetoacetate isomerase activity (GO:0016034);; Biological Process: response to chemical (GO:0042221);; Biological Process: primary metabolic process (GO:0044238);; Biological Process: homogentisate catabolic process (GO:1902000…	--	--	[S]	Function unknown	Glutathione S-transferase, N-terminal domain;; Glutathione S-transferase, N-terminal domain;; Glutathione S-transferase, N-terminal domain;; Glutathione S-transferase, C-terminal domain;; Glutathione S-transferase, C-terminal domain	Glutathione S-transferase TCHQD OS=Arabidopsis thaliana OX=3702 GN=TCHQD PE=2 SV=1	U	Intracellular trafficking, secretion, and vesicular transport	PREDICTED: glutathione S-transferase TCHQD [Oryza sativa Japonica Group]
LOC_Os02g11859	116	63	91	339	355	373	4.02035	2.38461	3.37144	10.2292	9.1038	11.5404	1.73953e-11	1.39984	up	--	--	--	--	--	--	--	Arabinogalactan peptide	--	--	--	hypothetical protein OsJ_05853 [Oryza sativa Japonica Group]
LOC_Os08g42750	14	14	40	115	201	70	0.114932	0.119163	0.349782	0.817592	1.21277	0.504433	3.02337e-05	1.52176	up	[M]	Cell wall/membrane/envelope biogenesis	Biological Process: MAPK cascade (GO:0000165);; Molecular Function: protein serine/threonine kinase activity (GO:0004674);; Molecular Function: calmodulin-dependent protein kinase activity (GO:0004683);; Molecular Function: calcium-dependent protein kinase C activity (GO:0004698);; Molecular Function: calcium ion binding (GO:0005509);; Molecular Function: ATP binding (GO:0005524);; Cellular Compo…	K13412|0|osa:4346187|K13412 calcium-dependent protein kinase [EC:2.7.11.1] | (RefSeq) CPK21, OJ1211_G06.4; calcium-dependent protein kinase 13	Plant-pathogen interaction (ko04626)	[T]	Signal transduction mechanisms	Protein kinase domain;; EF hand;; EF-hand domain pair;; EF-hand domain;; Protein tyrosine kinase;; EF-hand domain pair;; EF hand;; Secreted protein acidic and rich in cysteine Ca binding region;; Kinase-like;; Cytoskeletal-regulatory complex EF hand;; Lipopolysaccharide kinase (Kdo/WaaP) family	Calcium-dependent protein kinase 21 OS=Oryza sativa subsp. japonica OX=39947 GN=CPK21 PE=2 SV=1	T	Signal transduction mechanisms	PREDICTED: calcium-dependent protein kinase 13 [Oryza sativa Japonica Group]
LOC_Os06g14400	73	33	41	193	165	188	1.17671	0.581653	0.711146	2.70579	1.96243	2.70879	7.3039e-06	1.25275	up	[Q]	Secondary metabolites biosynthesis, transport and catabolism	Biological Process: ion transport (GO:0006811);; Biological Process: response to stress (GO:0006950);; Biological Process: aging (GO:0007568);; Cellular Component: plastid (GO:0009536);; Biological Process: response to abiotic stimulus (GO:0009628);; Biological Process: response to hormone (GO:0009725);; Biological Process: post-embryonic development (GO:0009791);; Biological Process: response to…	--	--	[QR]	Secondary metabolites biosynthesis, transport and catabolism;; General function prediction only	2OG-Fe(II) oxygenase superfamily;; non-haem dioxygenase in morphine synthesis N-terminal	1-aminocyclopropane-1-carboxylate oxidase homolog 4 OS=Arabidopsis thaliana OX=3702 GN=At1g03400 PE=2 SV=1	S	Function unknown	PREDICTED: 1-aminocyclopropane-1-carboxylate oxidase homolog 4 isoform X2 [Oryza sativa Japonica Group]
LOC_Os01g16060	200	187	239	79	163	114	1.5581	1.59131	1.99791	0.532411	0.935689	0.786734	3.24811e-08	-1.23888	down	--	--	--	--	--	--	--	--	--	--	--	unnamed protein product [Oryza sativa Japonica Group]
LOC_Os01g47900	128	82	122	55	90	70	1.10754	0.769533	1.13207	0.411497	0.574847	0.536207	0.000140012	-1.0205	down	[T]	Signal transduction mechanisms	Molecular Function: protein serine/threonine kinase activity (GO:0004674);; Molecular Function: protein tyrosine kinase activity (GO:0004713);; Molecular Function: binding (GO:0005488);; Molecular Function: ATP binding (GO:0005524);; Cellular Component: mitochondrion (GO:0005739);; Cellular Component: plasma membrane (GO:0005886);; Biological Process: cellular protein modification process (GO:000…	--	--	--	--	Protein kinase domain;; Protein tyrosine kinase;; D-mannose binding lectin;; S-locus glycoprotein domain;; PAN-like domain	Putative receptor protein kinase ZmPK1 OS=Zea mays OX=4577 GN=PK1 PE=2 SV=2	T	Signal transduction mechanisms	PREDICTED: putative receptor protein kinase ZmPK1 [Oryza sativa Japonica Group]
LOC_Os12g31860	92	107	54	535	727	643	0.998902	1.23487	0.731737	5.08948	6.0095	6.35108	1.82373e-31	2.26655	up	--	--	Molecular Function: nucleotide binding (GO:0000166);; Molecular Function: allantoin uptake transmembrane transporter activity (GO:0005274);; Cellular Component: mitochondrion (GO:0005739);; Cellular Component: plasma membrane (GO:0005886);; Biological Process: fatty acid beta-oxidation (GO:0006635);; Cellular Component: chloroplast (GO:0009507);; Molecular Function: uracil transmembrane transport…	--	--	--	--	Ureide permease	Ureide permease 2 OS=Arabidopsis thaliana OX=3702 GN=UPS2 PE=1 SV=2	S	Function unknown	PREDICTED: ureide permease 2 [Oryza sativa Japonica Group]
LOC_Os05g49770	2274	2112	2394	10078	11421	9351	22.269	22.5321	25.1217	85.6742	82.6085	81.5037	3.06641e-155	1.67006	up	[F]	Nucleotide transport and metabolism	Molecular Function: CTP synthase activity (GO:0003883);; Biological Process: pyrimidine nucleotide biosynthetic process (GO:0006221);; Cellular Component: cytoplasmic vesicle (GO:0016023);;	K01937|0|osa:4339675|K01937 CTP synthase [EC:6.3.4.2] | (RefSeq) CTP synthase	Pyrimidine metabolism (ko00240)	[F]	Nucleotide transport and metabolism	CTP synthase N-terminus;; Glutamine amidotransferase class-I;; Peptidase C26	--	F	Nucleotide transport and metabolism	PREDICTED: CTP synthase [Oryza sativa Japonica Group]
LOC_Os04g10800	11	10	13	118	163	104	0.17346	0.173156	0.204354	1.61604	1.91037	1.45782	5.97849e-15	2.46154	up	[GEPR]	Carbohydrate transport and metabolism;; Amino acid transport and metabolism;; Inorganic ion transport and metabolism;; General function prediction only	Molecular Function: inorganic phosphate transmembrane transporter activity (GO:0005315);; Molecular Function: sugar:proton symporter activity (GO:0005351);; Cellular Component: nucleus (GO:0005634);; Cellular Component: vacuole (GO:0005773);; Cellular Component: Golgi apparatus (GO:0005794);; Cellular Component: plasma membrane (GO:0005886);; Biological Process: phosphate ion transport (GO:000681…	K08176|0|osa:4335116|K08176 MFS transporter, PHS family, inorganic phosphate transporter | (RefSeq) OsPT13, PHT1-13, PT13; putative inorganic phosphate transporter 1-13	--	[P]	Inorganic ion transport and metabolism	Sugar (and other) transporter;; Major Facilitator Superfamily	Putative inorganic phosphate transporter 1-13 OS=Oryza sativa subsp. japonica OX=39947 GN=PHT1-13 PE=3 SV=2	G	Carbohydrate transport and metabolism	PREDICTED: putative inorganic phosphate transporter 1-13 [Oryza sativa Japonica Group]
LOC_Os03g51390	421	445	444	1745	2290	1864	8.76397	10.0875	9.89445	31.5158	35.2008	34.523	2.47903e-62	1.63697	up	--	--	Cellular Component: intracellular membrane-bounded organelle (GO:0043231);; Cellular Component: intracellular organelle part (GO:0044446);; Biological Process: single-organism cellular process (GO:0044763);; Cellular Component: cell periphery (GO:0071944);;	--	--	--	--	--	--	S	Function unknown	PREDICTED: uncharacterized protein LOC9271618 [Oryza sativa Japonica Group]
LOC_Os05g04000	1056	1013	873	571	759	514	31.3911	32.8141	27.8147	14.7229	16.6557	13.59	1.13137e-25	-1.16732	down	--	--	--	--	--	--	--	--	--	--	--	PREDICTED: uncharacterized protein LOC9266485 [Oryza sativa Japonica Group]
LOC_Os10g20510	107	84	142	632	652	572	1.34022	1.12806	1.90239	6.90645	6.07221	6.40562	8.4026e-28	1.88904	up	--	--	Biological Process: organelle organization (GO:0006996);; Cellular Component: plastid (GO:0009536);; Biological Process: anatomical structure morphogenesis (GO:0009653);; Biological Process: post-embryonic development (GO:0009791);; Cellular Component: intracellular membrane-bounded organelle (GO:0043231);; Biological Process: single-organism developmental process (GO:0044767);; Biological Proces…	--	--	--	--	QWRF family	Protein SNOWY COTYLEDON 3 OS=Arabidopsis thaliana OX=3702 GN=SCO3 PE=1 SV=1	--	--	PREDICTED: QWRF motif-containing protein 2 [Oryza sativa Japonica Group]
LOC_Os03g03410	729	759	689	2437	2972	2471	7.56403	8.57792	7.65591	21.9653	22.7932	22.835	1.87291e-56	1.33408	up	[M]	Cell wall/membrane/envelope biogenesis	Molecular Function: protein serine/threonine kinase activity (GO:0004674);; Molecular Function: ATP binding (GO:0005524);; Cellular Component: plasma membrane (GO:0005886);; Biological Process: protein phosphorylation (GO:0006468);; Biological Process: signal transduction (GO:0007165);; Cellular Component: plasmodesma (GO:0009506);; Biological Process: response to cytokinin (GO:0009735);; Biologi…	--	--	[T]	Signal transduction mechanisms	Protein kinase domain;; Protein tyrosine kinase	Probable serine/threonine-protein kinase At1g01540 OS=Arabidopsis thaliana OX=3702 GN=At1g01540 PE=1 SV=2	T	Signal transduction mechanisms	PREDICTED: probable serine/threonine-protein kinase At1g01540 [Oryza sativa Japonica Group]
LOC_Os01g42860	42	46	59	1151	1150	855	2.08755	2.45113	3.11085	49.865	42.3843	37.9969	5.87602e-107	3.73704	up	--	--	Molecular Function: serine-type endopeptidase inhibitor activity (GO:0004867);; Biological Process: proteolysis (GO:0006508);; Molecular Function: peptidase activity (GO:0008233);; Biological Process: response to wounding (GO:0009611);;	--	--	--	--	Potato inhibitor I family	Subtilisin-chymotrypsin inhibitor-2A OS=Hordeum vulgare OX=4513 PE=1 SV=2	--	--	protease inhibitor-like [Oryza sativa Japonica Group]
LOC_Os12g43490	30	44	13	126	120	97	0.655309	1.05764	0.284456	2.41247	1.9526	1.90521	0.000388152	1.21049	up	--	--	Cellular Component: cell wall (GO:0005618);; Cellular Component: vacuole (GO:0005773);; Biological Process: signal transduction (GO:0007165);; Biological Process: response to virus (GO:0009615);; Biological Process: systemic acquired resistance (GO:0009627);; Biological Process: response to salt stress (GO:0009651);; Biological Process: defense response to fungus, incompatible interaction (GO:000…	--	--	--	--	Thaumatin family	Thaumatin-like protein OS=Actinidia deliciosa OX=3627 GN=tlp PE=1 SV=2	S	Function unknown	PREDICTED: alpha-amylase/trypsin inhibitor [Oryza sativa Japonica Group]
LOC_Os09g04310	115	86	83	248	322	342	2.19394	1.78379	1.6799	4.10007	4.53043	5.79328	1.5236e-07	1.11363	up	--	--	Cellular Component: plastid (GO:0009536);; Cellular Component: membrane (GO:0016020);;	--	--	--	--	--	--	S	Function unknown	PREDICTED: uncharacterized protein LOC107278761 [Oryza sativa Japonica Group]
LOC_Os04g54230	399	360	288	187	201	152	16.7731	16.4933	12.9362	6.82663	6.22577	5.67788	3.36993e-17	-1.40202	down	--	--	--	--	--	--	--	Wound-induced protein	--	S	Function unknown	PREDICTED: uncharacterized protein LOC4337129 [Oryza sativa Japonica Group]
LOC_Os02g41510	60	37	16	288	316	302	1.39657	0.920441	0.379552	5.81699	5.43388	6.25956	1.46889e-16	2.22234	up	--	--	Biological Process: tryptophan biosynthetic process (GO:0000162);; Biological Process: MAPK cascade (GO:0000165);; Biological Process: defense response to insect (GO:0002213);; Molecular Function: DNA binding (GO:0003677);; Molecular Function: chromatin binding (GO:0003682);; Molecular Function: transcription factor activity, sequence-specific DNA binding (GO:0003700);; Cellular Component: nucleu…	K09422|1.00365e-129|osa:4330027|K09422 myb proto-oncogene protein, plant | (RefSeq) myb-related protein Myb4-like	--	[K]	Transcription	Myb-like DNA-binding domain;; Myb-like DNA-binding domain	Transcription factor MYB30 OS=Oryza sativa subsp. japonica OX=39947 GN=MYB30 PE=1 SV=1	K	Transcription	PREDICTED: myb-related protein Myb4-like [Oryza sativa Japonica Group]
LOC_Os10g42040	118	104	99	452	614	518	5.24674	5.01326	4.69312	17.4639	20.1701	20.4942	1.7702e-26	1.7263	up	--	--	Cellular Component: cytoplasmic vesicle (GO:0016023);;	--	--	--	--	--	--	--	--	expressed protein [Oryza sativa Japonica Group]
LOC_Os07g23570	62	48	41	262	335	311	0.748278	0.630598	0.523963	2.74647	2.98502	3.33486	2.14101e-19	1.94037	up	[QV]	Secondary metabolites biosynthesis, transport and catabolism;; Defense mechanisms	Molecular Function: monooxygenase activity (GO:0004497);; Molecular Function: binding (GO:0005488);; Molecular Function: iron ion binding (GO:0005506);; Molecular Function: steroid hydroxylase activity (GO:0008395);; Molecular Function: electron carrier activity (GO:0009055);; Biological Process: response to light stimulus (GO:0009416);; Cellular Component: plasmodesma (GO:0009506);; Biological P…	K20660|0|osa:4343032|K20660 cytochrome P450 family 709 | (RefSeq) cytochrome P450 709B1	--	[QI]	Secondary metabolites biosynthesis, transport and catabolism;; Lipid transport and metabolism	Cytochrome P450	Cytochrome P450 709B2 OS=Arabidopsis thaliana OX=3702 GN=CYP709B2 PE=2 SV=1	Q	Secondary metabolites biosynthesis, transport and catabolism	PREDICTED: cytochrome P450 709B1 [Oryza sativa Japonica Group]
LOC_Os10g35080	9	10	8	104	103	92	0.280874	0.337848	0.242424	2.89171	2.45013	2.61491	2.87031e-12	2.35564	up	--	--	Molecular Function: RNA binding (GO:0003723);; Molecular Function: RNA-directed DNA polymerase activity (GO:0003964);; Cellular Component: mitochondrion (GO:0005739);; Biological Process: RNA-dependent DNA biosynthetic process (GO:0006278);; Cellular Component: cytoplasmic vesicle (GO:0016023);;	--	--	--	--	Protein of unknown function (DUF1263);; zinc-binding in reverse transcriptase	--	--	--	hypothetical protein LOC_Os10g35080 [Oryza sativa Japonica Group]
LOC_Os02g15120	419	224	205	114	187	149	9.53479	5.54184	4.9954	2.23692	3.13746	3.00562	3.0164e-08	-1.3005	down	--	--	Molecular Function: ubiquitin-protein transferase activity (GO:0004842);; Cellular Component: nucleus (GO:0005634);; Molecular Function: zinc ion binding (GO:0008270);; Biological Process: root morphogenesis (GO:0010015);; Biological Process: response to zinc ion (GO:0010043);; Biological Process: response to chitin (GO:0010200);; Cellular Component: membrane (GO:0016020);; Cellular Component: cy…	--	--	[O]	Posttranslational modification, protein turnover, chaperones	Ring finger domain;; RING-like zinc finger;; Zinc finger, C3HC4 type (RING finger);; RING-H2 zinc finger domain;; Zinc finger, C3HC4 type (RING finger);; RING-type zinc-finger	Putative RING-H2 finger protein ATL12 OS=Arabidopsis thaliana OX=3702 GN=ATL12 PE=3 SV=1	O	Posttranslational modification, protein turnover, chaperones	PREDICTED: E3 ubiquitin-protein ligase EL5-like [Oryza sativa Japonica Group]
LOC_Os06g01972	197	232	180	75	126	124	3.34074	4.29926	3.28027	1.09401	1.57888	1.86906	7.13711e-09	-1.30854	down	--	--	Molecular Function: protein binding (GO:0005515);; Cellular Component: plasma membrane (GO:0005886);; Biological Process: Golgi to vacuole transport (GO:0006896);; Cellular Component: plant-type vacuole membrane (GO:0009705);; Biological Process: unidimensional cell growth (GO:0009826);; Biological Process: plant-type secondary cell wall biogenesis (GO:0009834);; Cellular Component: membrane (GO:…	--	--	--	--	EamA-like transporter family	WAT1-related protein At4g01440 OS=Arabidopsis thaliana OX=3702 GN=At4g01440 PE=2 SV=1	S	Function unknown	PREDICTED: WAT1-related protein At3g30340 [Oryza sativa Japonica Group]
LOC_Os10g26150	29	10	25	122	97	75	2.87508	1.04313	2.62608	10.5146	7.13703	6.64176	7.73057e-05	1.37857	up	--	--	Molecular Function: nucleic acid binding (GO:0003676);; Molecular Function: catalytic activity (GO:0003824);; Cellular Component: cell wall (GO:0005618);; Biological Process: defense response (GO:0006952);; Biological Process: response to osmotic stress (GO:0006970);; Biological Process: organelle organization (GO:0006996);; Biological Process: multicellular organism development (GO:0007275);; Bi…	--	--	--	--	--	--	--	--	PREDICTED: uncharacterized protein LOC4348568 [Oryza sativa Japonica Group]
LOC_Os01g45700	161	177	176	103	94	80	4.59261	5.50154	5.38543	2.54836	1.97683	2.03608	9.66228e-10	-1.30415	down	--	--	Biological Process: cell morphogenesis (GO:0000902);; Molecular Function: nucleic acid binding (GO:0003676);; Molecular Function: protein binding (GO:0005515);; Cellular Component: nucleus (GO:0005634);; Biological Process: response to stress (GO:0006950);; Cellular Component: plant-type cell wall (GO:0009505);; Cellular Component: plasmodesma (GO:0009506);; Biological Process: response to abioti…	--	--	--	--	--	--	S	Function unknown	PREDICTED: extensin-2 [Oryza sativa Japonica Group]
LOC_Os01g50400	61	45	24	250	366	357	1.07326	0.864717	0.451802	3.84394	4.79496	5.63395	7.39088e-18	2.1671	up	[T]	Signal transduction mechanisms	Biological Process: microtubule cytoskeleton organization (GO:0000226);; Biological Process: cell plate assembly (GO:0000919);; Molecular Function: protein serine/threonine kinase activity (GO:0004674);; Molecular Function: protein binding (GO:0005515);; Molecular Function: ATP binding (GO:0005524);; Cellular Component: nucleus (GO:0005634);; Cellular Component: mitochondrion (GO:0005739);; Biolo…	--	--	[T]	Signal transduction mechanisms	Protein kinase domain;; Protein tyrosine kinase	Mitogen-activated protein kinase kinase kinase 17 OS=Arabidopsis thaliana OX=3702 GN=MAPKKK17 PE=1 SV=1	T	Signal transduction mechanisms	PREDICTED: mitogen-activated protein kinase kinase kinase NPK1 [Oryza sativa Japonica Group]
LOC_Os06g34390	72	59	42	21	26	26	1.15226	1.02236	0.706651	0.27958	0.302569	0.36291	3.02337e-05	-1.42223	down	--	--	Cellular Component: nucleus (GO:0005634);; Cellular Component: mitochondrion (GO:0005739);; Molecular Function: zinc ion binding (GO:0008270);; Biological Process: cellular process (GO:0009987);; Biological Process: single-organism process (GO:0044699);; Biological Process: response to oxygen-containing compound (GO:1901700);;	--	--	[O]	Posttranslational modification, protein turnover, chaperones	Ring finger domain;; RING-like zinc finger;; Zinc finger, C3HC4 type (RING finger);; RING-H2 zinc finger domain;; Zinc finger, C3HC4 type (RING finger)	Putative RING-H2 finger protein ATL71 OS=Arabidopsis thaliana OX=3702 GN=ATL71 PE=3 SV=1	O	Posttranslational modification, protein turnover, chaperones	PREDICTED: E3 ubiquitin-protein ligase EL5-like [Oryza sativa Japonica Group]
LOC_Os05g51570	54	39	53	18	14	20	0.789621	0.622652	0.826052	0.22844	0.15162	0.259286	1.79542e-05	-1.54727	down	[O]	Posttranslational modification, protein turnover, chaperones	Cellular Component: lytic vacuole (GO:0000323);; Molecular Function: cysteine-type endopeptidase activity (GO:0004197);; Cellular Component: mitochondrion (GO:0005739);; Biological Process: proteolysis (GO:0006508);; Molecular Function: cysteine-type peptidase activity (GO:0008234);; Biological Process: cellular process (GO:0009987);; Cellular Component: membrane (GO:0016020);; Cellular Component…	K01369|0|osa:4339804|K01369 legumain [EC:3.4.22.34] | (RefSeq) vacuolar-processing enzyme	--	[O]	Posttranslational modification, protein turnover, chaperones	Peptidase C13 family	Vacuolar-processing enzyme OS=Vicia sativa OX=3908 PE=1 SV=1	O	Posttranslational modification, protein turnover, chaperones	PREDICTED: vacuolar-processing enzyme [Oryza sativa Japonica Group]
LOC_Os07g44140	27	18	23	357	326	350	0.28663	0.204739	0.26114	3.2902	2.55597	3.30695	2.19449e-39	3.1169	up	[QV]	Secondary metabolites biosynthesis, transport and catabolism;; Defense mechanisms	Molecular Function: monooxygenase activity (GO:0004497);; Molecular Function: binding (GO:0005488);; Molecular Function: iron ion binding (GO:0005506);; Molecular Function: steroid hydroxylase activity (GO:0008395);; Molecular Function: electron carrier activity (GO:0009055);; Biological Process: response to light stimulus (GO:0009416);; Cellular Component: plasmodesma (GO:0009506);; Biological P…	K20660|0|osa:4344024|K20660 cytochrome P450 family 709 | (RefSeq) OJ1332_C12.113; cytochrome P450 709B2	--	[QI]	Secondary metabolites biosynthesis, transport and catabolism;; Lipid transport and metabolism	Cytochrome P450	Cytochrome P450 709B2 OS=Arabidopsis thaliana OX=3702 GN=CYP709B2 PE=2 SV=1	Q	Secondary metabolites biosynthesis, transport and catabolism	PREDICTED: cytochrome P450 709B2 [Oryza sativa Japonica Group]
LOC_Os05g33900	6804	5985	6818	3767	4234	3338	101.945	97.6774	109.428	48.985	46.8381	44.5001	4.52871e-91	-1.28855	down	--	--	Molecular Function: protein binding (GO:0005515);; Cellular Component: extracellular region (GO:0005576);; Cellular Component: mitochondrion (GO:0005739);; Cellular Component: plasma membrane (GO:0005886);; Cellular Component: cell cortex (GO:0005938);; Biological Process: Golgi to vacuole transport (GO:0006896);; Biological Process: macromolecule biosynthetic process (GO:0009059);; Cellular Comp…	--	--	--	--	EamA-like transporter family	WAT1-related protein At5g07050 OS=Arabidopsis thaliana OX=3702 GN=At5g07050 PE=2 SV=1	S	Function unknown	Os05g0409500 [Oryza sativa Japonica Group]
LOC_Os03g19270	31	36	32	138	140	132	0.657599	0.805697	0.688707	2.80878	2.43023	2.76848	4.95632e-07	1.37512	up	[T]	Signal transduction mechanisms	Biological Process: response to molecule of fungal origin (GO:0002238);; Molecular Function: binding (GO:0005488);; Cellular Component: nucleus (GO:0005634);; Cellular Component: vacuole (GO:0005773);; Biological Process: response to stress (GO:0006950);; Biological Process: gene expression (GO:0010467);; Biological Process: RNA metabolic process (GO:0016070);; Cellular Component: intracellular o…	--	--	--	--	Universal stress protein family	Universal stress protein A-like protein OS=Arabidopsis thaliana OX=3702 GN=At3g01520 PE=1 SV=2	T	Signal transduction mechanisms	PREDICTED: universal stress protein A-like protein isoform X2 [Oryza sativa Japonica Group]
LOC_Os10g26110	173	213	170	71	86	106	2.7075	3.63545	2.85293	0.956779	0.984569	1.46716	3.36845e-10	-1.45259	down	[E]	Amino acid transport and metabolism	Molecular Function: aromatic-L-amino-acid decarboxylase activity (GO:0004058);; Molecular Function: tyrosine decarboxylase activity (GO:0004837);; Molecular Function: binding (GO:0005488);; Cellular Component: cytoplasm (GO:0005737);; Biological Process: cellular amino acid metabolic process (GO:0006520);; Biological Process: L-phenylalanine catabolic process (GO:0006559);; Biological Process: re…	K01592|0|osa:4348564|K01592 tyrosine decarboxylase [EC:4.1.1.25] | (RefSeq) tyrosine decarboxylase 1	Tyrosine metabolism (ko00350);; Isoquinoline alkaloid biosynthesis (ko00950)	[E]	Amino acid transport and metabolism	Pyridoxal-dependent decarboxylase conserved domain	Tyrosine/DOPA decarboxylase 1 OS=Papaver somniferum OX=3469 GN=TYDC1 PE=2 SV=1	E	Amino acid transport and metabolism	PREDICTED: tyrosine decarboxylase 1 [Oryza sativa Japonica Group]
LOC_Os02g14480	383	351	285	838	1132	998	3.64974	3.64331	2.91212	6.9432	7.98156	8.48351	3.49433e-14	1.01169	up	[M]	Cell wall/membrane/envelope biogenesis	Molecular Function: protein kinase activity (GO:0004672);; Molecular Function: protein binding (GO:0005515);; Molecular Function: ATP binding (GO:0005524);; Biological Process: protein phosphorylation (GO:0006468);; Biological Process: response to stress (GO:0006950);; Biological Process: signal transduction (GO:0007165);; Biological Process: post-embryonic animal morphogenesis (GO:0009886);; Bio…	--	--	--	--	Protein tyrosine kinase;; Protein kinase domain;; Leucine rich repeat;; Leucine Rich repeats (2 copies)	Calmodulin-binding receptor kinase CaMRLK OS=Arabidopsis thaliana OX=3702 GN=CAMRLK PE=1 SV=1	T	Signal transduction mechanisms	PREDICTED: probable LRR receptor-like serine/threonine-protein kinase At2g24230 [Oryza sativa Japonica Group]
LOC_Os05g23140	90	74	70	279	385	289	2.15731	1.96689	1.79978	5.98577	7.02742	6.3304	1.39779e-13	1.4324	up	--	--	Biological Process: response to heat (GO:0009408);; Biological Process: response to high light intensity (GO:0009644);; Biological Process: cellular process (GO:0009987);; Cellular Component: membrane (GO:0016020);; Biological Process: response to hydrogen peroxide (GO:0042542);; Cellular Component: intracellular membrane-bounded organelle (GO:0043231);; Cellular Component: cytoplasmic part (GO:0…	K13993|1.93182e-84|sita:101764644|K13993 HSP20 family protein | (RefSeq) small heat shock protein, chloroplastic-like	Protein processing in endoplasmic reticulum (ko04141)	[O]	Posttranslational modification, protein turnover, chaperones	Hsp20/alpha crystallin family	Small heat shock protein, chloroplastic OS=Pisum sativum OX=3888 GN=HSP21 PE=2 SV=1	O	Posttranslational modification, protein turnover, chaperones	PREDICTED: small heat shock protein, chloroplastic isoform X2 [Oryza sativa Japonica Group]
LOC_Os05g50580	13	11	10	123	112	79	0.150312	0.136434	0.131496	1.33108	1.03374	0.88027	6.67052e-11	2.17561	up	[E]	Amino acid transport and metabolism	Molecular Function: serine-type carboxypeptidase activity (GO:0004185);; Cellular Component: vacuole (GO:0005773);; Biological Process: proteolysis (GO:0006508);; Molecular Function: peptidase activity (GO:0008233);; Cellular Component: cytoplasmic vesicle (GO:0016023);;	K09645|0|osa:4339737|K09645 vitellogenic carboxypeptidase-like protein [EC:3.4.16.-] | (RefSeq) serine carboxypeptidase-like 50	--	[OE]	Posttranslational modification, protein turnover, chaperones;; Amino acid transport and metabolism	Serine carboxypeptidase	Serine carboxypeptidase-like 50 OS=Arabidopsis thaliana OX=3702 GN=SCPL50 PE=2 SV=1	E	Amino acid transport and metabolism	PREDICTED: serine carboxypeptidase-like 50 [Oryza sativa Japonica Group]
LOC_Os03g10640	141	96	118	624	805	572	0.879329	0.650272	0.785797	3.38718	3.71662	3.1853	2.49623e-35	1.91456	up	[P]	Inorganic ion transport and metabolism	Biological Process: respiratory burst involved in defense response (GO:0002679);; Molecular Function: carbonate dehydratase activity (GO:0004089);; Molecular Function: calcium-transporting ATPase activity (GO:0005388);; Molecular Function: calmodulin binding (GO:0005516);; Molecular Function: ATP binding (GO:0005524);; Cellular Component: endoplasmic reticulum membrane (GO:0005789);; Cellular Com…	K01537|0|osa:4331984|K01537 Ca2+-transporting ATPase [EC:3.6.3.8] | (RefSeq) calcium-transporting ATPase 2, plasma membrane-type	--	[P]	Inorganic ion transport and metabolism	Cation transporting ATPase, C-terminus;; E1-E2 ATPase;; Ca2+-ATPase N terminal autoinhibitory domain;; haloacid dehalogenase-like hydrolase;; Cation transport ATPase (P-type);; Cation transporter/ATPase, N-terminus;; haloacid dehalogenase-like hydrolase	Calcium-transporting ATPase 2, plasma membrane-type OS=Arabidopsis thaliana OX=3702 GN=ACA2 PE=1 SV=1	P	Inorganic ion transport and metabolism	PREDICTED: calcium-transporting ATPase 2, plasma membrane-type [Oryza sativa Japonica Group]
LOC_Os07g48596	1394	1220	1349	809	869	646	21.5302	20.5272	22.3168	10.8429	9.91037	8.87862	2.14814e-40	-1.26032	down	--	--	Molecular Function: DNA binding (GO:0003677);; Molecular Function: chromatin binding (GO:0003682);; Molecular Function: transcription factor activity, sequence-specific DNA binding (GO:0003700);; Molecular Function: protein binding (GO:0005515);; Cellular Component: cell wall (GO:0005618);; Cellular Component: nucleus (GO:0005634);; Cellular Component: mitochondrion (GO:0005739);; Biological Proc…	--	--	--	--	MYB-CC type transfactor, LHEQLE motif;; Myb-like DNA-binding domain	Myb-related protein 2 OS=Arabidopsis thaliana OX=3702 GN=MYR2 PE=1 SV=1	K	Transcription	PREDICTED: myb family transcription factor APL isoform X2 [Oryza sativa Japonica Group]
ChrUn.fgenesh.gene.69	32	34	37	162	236	134	0.850378	0.991111	1.05185	3.79567	4.70768	3.22626	3.84719e-10	1.64762	up	[M]	Cell wall/membrane/envelope biogenesis	Cellular Component: plastid (GO:0009536);;	--	--	--	--	--	--	--	--	PREDICTED: uncharacterized protein LOC4325727 [Oryza sativa Japonica Group]
LOC_Os02g57350	55	36	22	140	108	122	1.2148	0.866406	0.512171	2.6771	1.75443	2.39491	0.00109836	1.04809	up	--	--	Biological Process: cellular process (GO:0009987);; Biological Process: metal ion transport (GO:0030001);; Cellular Component: cell part (GO:0044464);; Molecular Function: metal ion binding (GO:0046872);;	--	--	--	--	--	--	S	Function unknown	PREDICTED: uncharacterized protein LOC4331157 [Oryza sativa Japonica Group]
LOC_Os03g03034	177	120	94	543	630	632	3.04663	2.27678	1.94105	8.7433	8.78645	10.2159	1.74651e-18	1.62799	up	[Q]	Secondary metabolites biosynthesis, transport and catabolism	Biological Process: response to external stimulus (GO:0009605);; Biological Process: flavonoid biosynthetic process (GO:0009813);; Biological Process: response to organic substance (GO:0010033);; Biological Process: response to iron(III) ion (GO:0010041);; Biological Process: response to UV-B (GO:0010224);; Molecular Function: oxidoreductase activity, acting on paired donors, with incorporation o…	--	--	[QR]	Secondary metabolites biosynthesis, transport and catabolism;; General function prediction only	2OG-Fe(II) oxygenase superfamily;; non-haem dioxygenase in morphine synthesis N-terminal	Flavanone 3-dioxygenase 2 OS=Oryza sativa subsp. japonica OX=39947 GN=F3H-2 PE=1 SV=1	S	Function unknown	PREDICTED: naringenin,2-oxoglutarate 3-dioxygenase [Oryza sativa Japonica Group]
LOC_Os09g05030	150	140	152	449	598	425	1.52503	1.47136	1.49322	3.90304	4.25361	3.54939	2.13275e-14	1.18004	up	--	--	Molecular Function: ubiquitin-protein transferase activity (GO:0004842);; Biological Process: defense response (GO:0006952);; Biological Process: signal transduction (GO:0007165);; Biological Process: protein ubiquitination (GO:0016567);; Cellular Component: intracellular organelle (GO:0043229);; Biological Process: single-organism developmental process (GO:0044767);; Biological Process: negative…	--	--	[S]	Function unknown	Armadillo/beta-catenin-like repeat	--	S	Function unknown	PREDICTED: uncharacterized protein LOC4346471 [Oryza sativa Japonica Group]
LOC_Os04g37880	171	144	123	75	128	80	6.97369	6.414	5.36889	2.66127	3.86672	2.91818	8.08213e-06	-1.0577	down	--	--	--	--	--	--	--	--	--	S	Function unknown	PREDICTED: uncharacterized protein LOC4336005 [Oryza sativa Japonica Group]
Oryza_sativa_newGene_3176	18	11	37	188	214	200	0.528703	0.355991	1.18875	4.93727	4.80257	5.40666	5.39778e-15	2.30139	up	--	--	--	--	--	--	--	--	--	--	--	Os09g0349900 [Oryza sativa Japonica Group]
LOC_Os12g44050	348	270	291	68	93	101	10.0894	8.51781	9.03296	1.69748	1.98176	2.58975	2.26619e-29	-2.1621	down	--	--	Molecular Function: acid phosphatase activity (GO:0003993);; Molecular Function: phosphoprotein phosphatase activity (GO:0004721);; Cellular Component: extracellular space (GO:0005615);; Cellular Component: vacuole (GO:0005773);; Cellular Component: cytosol (GO:0005829);; Cellular Component: plant-type cell wall (GO:0009505);; Cellular Component: plasmodesma (GO:0009506);; Cellular Component: cyt…	--	--	[G]	Carbohydrate transport and metabolism	Purple acid Phosphatase, N-terminal domain	Purple acid phosphatase 2 OS=Ipomoea batatas OX=4120 GN=PAP2 PE=1 SV=1	S	Function unknown	expressed protein [Oryza sativa Japonica Group]
LOC_Os09g28210	18	7	3	83	105	102	0.331597	0.125312	0.041081	1.37302	1.47873	1.73334	3.28069e-09	2.16597	up	--	--	Molecular Function: DNA binding (GO:0003677);; Molecular Function: transcription factor activity, sequence-specific DNA binding (GO:0003700);; Molecular Function: protein binding (GO:0005515);; Cellular Component: nucleus (GO:0005634);; Cellular Component: mitochondrion (GO:0005739);; Biological Process: DNA metabolic process (GO:0006259);; Biological Process: RNA processing (GO:0006396);; Biolog…	--	--	--	--	Helix-loop-helix DNA-binding domain	Transcription factor HEC1 OS=Arabidopsis thaliana OX=3702 GN=HEC1 PE=1 SV=1	K	Transcription	PREDICTED: transcription factor HEC2 [Oryza sativa Japonica Group]
LOC_Os12g42860	685	654	414	2740	3196	2839	10.3512	10.7746	6.70356	35.9144	35.6137	38.2044	5.52716e-42	1.77602	up	--	--	Molecular Function: protein kinase activity (GO:0004672);; Molecular Function: protein binding (GO:0005515);; Biological Process: protein phosphorylation (GO:0006468);; Cellular Component: plant-type cell wall (GO:0009505);; Cellular Component: membrane (GO:0016020);; Biological Process: cellular component organization (GO:0016043);; Biological Process: single-organism cellular process (GO:004476…	K10712|0|osa:4352829|K10712 cysteamine dioxygenase [EC:1.13.11.19] | (RefSeq) plant cysteine oxidase 2	Taurine and hypotaurine metabolism (ko00430)	[S]	Function unknown	PCO_ADO	Plant cysteine oxidase 2 OS=Arabidopsis thaliana OX=3702 GN=PCO2 PE=1 SV=1	S	Function unknown	PREDICTED: plant cysteine oxidase 2 [Oryza sativa Japonica Group]
LOC_Os01g40280	494	520	514	2355	2762	2312	8.17906	9.34569	9.13201	33.816	33.9171	33.9945	2.09026e-91	1.75472	up	--	--	Cellular Component: membrane (GO:0016020);;	--	--	[S]	Function unknown	Protein of unknown function (DUF2838)	--	S	Function unknown	PREDICTED: uncharacterized membrane protein C776.05 [Oryza sativa Japonica Group]
LOC_Os05g48680	58	46	57	202	170	128	2.46927	2.10383	2.58002	7.43009	5.32177	4.82222	9.76216e-05	1.02377	up	--	--	--	--	--	--	--	--	--	S	Function unknown	PREDICTED: uncharacterized protein LOC4339598 [Oryza sativa Japonica Group]
LOC_Os01g63393	22	16	17	156	181	153	1.64425	1.29702	1.29574	10.0869	10.0095	10.1814	8.41282e-17	2.31512	up	--	--	--	--	--	--	--	--	--	--	--	hypothetical protein [Oryza sativa Japonica Group]
LOC_Os04g02620	2203	2105	2144	1323	1695	1301	29.5173	30.721	30.7833	15.3844	16.7748	15.5138	8.18495e-48	-1.08067	down	[R]	General function prediction only	Cellular Component: endoplasmic reticulum (GO:0005783);; Biological Process: nitrogen compound metabolic process (GO:0006807);; Biological Process: steroid metabolic process (GO:0008202);; Biological Process: embryo development (GO:0009790);; Biological Process: response to organic substance (GO:0010033);; Cellular Component: membrane (GO:0016020);; Molecular Function: oxidoreductase activity (GO…	--	--	--	--	short chain dehydrogenase;; Enoyl-(Acyl carrier protein) reductase	Very-long-chain 3-oxoacyl-CoA reductase 1 OS=Arabidopsis thaliana OX=3702 GN=KCR1 PE=1 SV=1	S	Function unknown	PREDICTED: very-long-chain 3-oxoacyl-CoA reductase 1 [Oryza sativa Japonica Group]
LOC_Os09g24590	50	45	50	138	171	142	1.2652	1.24535	1.34095	3.03927	3.19674	3.19528	4.57634e-05	1.02942	up	--	--	Cellular Component: cytoplasmic vesicle (GO:0016023);;	--	--	--	--	--	--	S	Function unknown	PREDICTED: uncharacterized protein LOC4347040 [Oryza sativa Japonica Group]
LOC_Os03g08960	317	277	296	956	1113	956	4.74321	4.51297	4.741	12.4338	12.3207	12.742	5.22787e-29	1.23899	up	--	--	Molecular Function: transcription regulatory region sequence-specific DNA binding (GO:0000976);; Molecular Function: transcription factor activity, sequence-specific DNA binding (GO:0003700);; Cellular Component: nucleus (GO:0005634);; Biological Process: regulation of transcription, DNA-templated (GO:0006355);; Biological Process: response to desiccation (GO:0009269);; Biological Process: respon…	--	--	[K]	Transcription	Homeobox associated leucine zipper;; Homeobox domain	Homeobox-leucine zipper protein HOX13 OS=Oryza sativa subsp. japonica OX=39947 GN=HOX13 PE=2 SV=1	K	Transcription	PREDICTED: homeobox-leucine zipper protein HOX13 isoform X1 [Oryza sativa Japonica Group]
LOC_Os10g03100	2	20	18	84	121	76	0.009587	0.208436	0.178221	0.692001	0.855372	0.646747	1.65542e-05	1.66438	up	[K]	Transcription	Molecular Function: protein binding (GO:0005515);; Cellular Component: cytoplasm (GO:0005737);; Biological Process: defense response (GO:0006952);; Biological Process: pattern specification process (GO:0007389);; Biological Process: macromolecule biosynthetic process (GO:0009059);; Biological Process: response to bacterium (GO:0009617);; Biological Process: hormone-mediated signaling pathway (GO:…	--	--	[R]	General function prediction only	Leucine rich repeat;; Leucine Rich repeats (2 copies);; Leucine Rich Repeat;; Leucine rich repeat N-terminal domain	Receptor-like protein EIX2 OS=Solanum lycopersicum OX=4081 GN=EIX2 PE=1 SV=2	S	Function unknown	PREDICTED: leucine-rich repeat receptor protein kinase EMS1 [Oryza sativa Japonica Group]
LOC_Os10g38540	103	142	74	24	26	13	2.07274	3.10862	1.59272	0.412734	0.385636	0.227107	2.6048e-14	-2.38498	down	[O]	Posttranslational modification, protein turnover, chaperones	Molecular Function: glutathione transferase activity (GO:0004364);; Cellular Component: nucleus (GO:0005634);; Cellular Component: cytosol (GO:0005829);; Biological Process: pentose-phosphate shunt (GO:0006098);; Biological Process: fatty acid beta-oxidation (GO:0006635);; Biological Process: glutathione metabolic process (GO:0006749);; Biological Process: aging (GO:0007568);; Biological Process:…	K00799|3.02444e-154|osa:4349191|K00799 glutathione S-transferase [EC:2.5.1.18] | (RefSeq) probable glutathione S-transferase GSTU6	Glutathione metabolism (ko00480)	[O]	Posttranslational modification, protein turnover, chaperones	Glutathione S-transferase, N-terminal domain;; Glutathione S-transferase, N-terminal domain;; Glutathione S-transferase, N-terminal domain;; Glutathione S-transferase, C-terminal domain;; Glutathione S-transferase, C-terminal domain	Probable glutathione S-transferase GSTU6 OS=Oryza sativa subsp. japonica OX=39947 GN=GSTU6 PE=2 SV=2	O	Posttranslational modification, protein turnover, chaperones	PREDICTED: probable glutathione S-transferase GSTU6 [Oryza sativa Japonica Group]
LOC_Os08g38890	29	45	37	182	265	223	0.397483	0.663944	0.542081	2.1659	2.68392	2.7231	4.40013e-14	1.87932	up	--	--	Molecular Function: binding (GO:0005488);; Biological Process: RNA processing (GO:0006396);; Cellular Component: plastid (GO:0009536);; Biological Process: cellular component organization (GO:0016043);; Cellular Component: nuclear part (GO:0044428);; Biological Process: single-organism cellular process (GO:0044763);; Biological Process: regulation of biological process (GO:0050789);;	--	--	--	--	--	--	--	--	PREDICTED: WPP domain-interacting protein 3 isoform X1 [Oryza sativa Japonica Group]
LOC_Os03g51920	2809	2363	2301	29274	34333	29407	32.997	30.2327	28.9525	298.491	297.85	307.445	0	3.11692	up	[O]	Posttranslational modification, protein turnover, chaperones	Cellular Component: mitochondrion (GO:0005739);; Biological Process: RNA processing (GO:0006396);; Biological Process: protein folding (GO:0006457);; Biological Process: proteolysis (GO:0006508);; Molecular Function: peptidase activity (GO:0008233);; Biological Process: response to heat (GO:0009408);; Cellular Component: plastid (GO:0009536);; Biological Process: response to high light intensity …	--	--	--	--	--	Probable zinc metalloprotease EGY3, chloroplastic OS=Oryza sativa subsp. japonica OX=39947 GN=EGY3 PE=2 SV=1	M	Cell wall/membrane/envelope biogenesis	PREDICTED: probable zinc metalloprotease EGY3, chloroplastic isoform X2 [Oryza sativa Japonica Group]
LOC_Os03g02190	68	44	46	16	27	30	0.987401	0.69643	0.711721	0.19577	0.289409	0.387997	0.000321854	-1.28543	down	[M]	Cell wall/membrane/envelope biogenesis	Biological Process: transition metal ion transport (GO:0000041);; Molecular Function: protein serine/threonine kinase activity (GO:0004674);; Molecular Function: ATP binding (GO:0005524);; Cellular Component: mitochondrion (GO:0005739);; Cellular Component: plasma membrane (GO:0005886);; Biological Process: polysaccharide metabolic process (GO:0005976);; Biological Process: protein phosphorylatio…	--	--	[T]	Signal transduction mechanisms	Protein kinase domain;; Protein tyrosine kinase;; Phosphotransferase enzyme family	Probable receptor-like protein kinase At1g33260 OS=Arabidopsis thaliana OX=3702 GN=At1g33260 PE=2 SV=1	T	Signal transduction mechanisms	PREDICTED: probable receptor-like protein kinase At1g33260 [Oryza sativa Japonica Group]
LOC_Os07g35510	1302	1070	1069	3986	4662	4024	13.1952	11.8068	11.6039	35.059	34.8866	36.2892	1.31864e-70	1.36709	up	--	--	Molecular Function: hydrolase activity, hydrolyzing O-glycosyl compounds (GO:0004553);; Biological Process: carbohydrate metabolic process (GO:0005975);; Biological Process: chromatin silencing (GO:0006342);; Cellular Component: plant-type cell wall (GO:0009505);; Biological Process: animal organ morphogenesis (GO:0009887);; Biological Process: flower development (GO:0009908);; Cellular Component…	--	--	--	--	Glycosyl hydrolases family 17;; X8 domain	Glucan endo-1,3-beta-glucosidase 12 OS=Arabidopsis thaliana OX=3702 GN=At4g29360 PE=1 SV=1	S	Function unknown	PREDICTED: glucan endo-1,3-beta-glucosidase 12 [Oryza sativa Japonica Group]
LOC_Os03g60260	219	180	202	1333	1542	1305	3.40622	3.03686	3.35518	17.9958	17.7151	18.0619	1.5678e-92	2.25271	up	--	--	Molecular Function: binding (GO:0005488);; Biological Process: response to nematode (GO:0009624);; Biological Process: cellular process (GO:0009987);; Molecular Function: aromatic amino acid transmembrane transporter activity (GO:0015173);; Molecular Function: neutral amino acid transmembrane transporter activity (GO:0015175);; Biological Process: aromatic amino acid transport (GO:0015801);; Biol…	K14209|0|osa:4334572|K14209 solute carrier family 36 (proton-coupled amino acid transporter) | (RefSeq) amino acid transporter ANT1	--	[E]	Amino acid transport and metabolism	Transmembrane amino acid transporter protein;; Tryptophan/tyrosine permease family	Amino acid transporter ANT1 OS=Arabidopsis thaliana OX=3702 GN=ANT1 PE=1 SV=1	E	Amino acid transport and metabolism	PREDICTED: amino acid transporter ANT1 [Oryza sativa Japonica Group]
LOC_Os09g27080	583	519	555	1796	2395	1735	5.15499	4.99852	5.21783	13.7237	15.5997	13.5917	3.19109e-45	1.30916	up	--	--	Cellular Component: chloroplast (GO:0009507);; Cellular Component: intracellular membrane-bounded organelle (GO:0043231);; Cellular Component: cytoplasmic part (GO:0044444);;	--	--	--	--	GDP-fucose protein O-fucosyltransferase	O-fucosyltransferase 35 OS=Arabidopsis thaliana OX=3702 GN=OFUT35 PE=2 SV=1	S	Function unknown	PREDICTED: uncharacterized protein At1g04910 [Oryza sativa Japonica Group]
LOC_Os06g12740	124	121	151	46	58	56	1.87401	1.98823	2.43816	0.590487	0.639197	0.752367	2.02621e-11	-1.64623	down	--	--	Molecular Function: binding (GO:0005488);; Cellular Component: nucleus (GO:0005634);; Biological Process: anatomical structure morphogenesis (GO:0009653);; Biological Process: tissue development (GO:0009888);; Biological Process: regulation of gene expression (GO:0010468);; Biological Process: RNA metabolic process (GO:0016070);; Cellular Component: intracellular organelle part (GO:0044446);; Bio…	--	--	--	--	bHLH-MYC and R2R3-MYB transcription factors N-terminal	Protein RICE SALT SENSITIVE 3 OS=Oryza sativa subsp. japonica OX=39947 GN=RSS3 PE=1 SV=1	S	Function unknown	PREDICTED: transcription factor MYC2-like [Oryza sativa Japonica Group]
LOC_Os01g03390	465	443	435	1293	1425	1353	11.3223	11.7586	11.3319	27.3404	25.6296	29.3224	2.15527e-25	1.08292	up	--	--	Molecular Function: serine-type endopeptidase inhibitor activity (GO:0004867);; Cellular Component: extracellular region (GO:0005576);; Cellular Component: plastid (GO:0009536);; Biological Process: negative regulation of peptidase activity (GO:0010466);; Cellular Component: cytoplasmic vesicle (GO:0016023);;	--	--	--	--	Bowman-Birk serine protease inhibitor family	Bowman-Birk type bran trypsin inhibitor OS=Oryza sativa subsp. japonica OX=39947 GN=RBBI3.3 PE=1 SV=2	--	--	putative Bowman Birk trypsin inhibitor [Oryza sativa Indica Group]
LOC_Os09g36790	10	8	6	129	104	117	0.191191	0.166542	0.123047	2.13542	1.46556	1.97625	2.61086e-15	2.663	up	--	--	Biological Process: transport (GO:0006810);; Cellular Component: cell part (GO:0044464);; Biological Process: single-organism process (GO:0044699);;	--	--	--	--	--	--	--	--	PREDICTED: predicted GPI-anchored protein 58 [Oryza sativa Japonica Group]
ChrSy.fgenesh.gene.25	27	27	35	177	147	168	0.830627	0.902282	1.16473	4.81043	3.39003	4.68433	2.23472e-10	1.74322	up	--	--	Molecular Function: transcription regulatory region sequence-specific DNA binding (GO:0000976);; Molecular Function: transcription factor activity, sequence-specific DNA binding (GO:0003700);; Cellular Component: nucleus (GO:0005634);; Biological Process: regulation of transcription, DNA-templated (GO:0006355);;	--	--	--	--	--	--	--	--	hypothetical protein OsJ_11189 [Oryza sativa Japonica Group]
LOC_Os07g34520	0	0	0	93	133	78	0	0	0	0.833912	0.969344	0.706458	5.54442e-23	3.88036	up	[C]	Energy production and conversion	Molecular Function: isocitrate lyase activity (GO:0004451);; Biological Process: glyoxylate cycle (GO:0006097);; Biological Process: tricarboxylic acid cycle (GO:0006099);; Cellular Component: glyoxysome (GO:0009514);; Biological Process: seed dormancy process (GO:0010162);;	K01637|0|osa:4343441|K01637 isocitrate lyase [EC:4.1.3.1] | (RefSeq) ICL, Isocitrase, OsICL, OsJ_24528; isocitrate lyase	Glyoxylate and dicarboxylate metabolism (ko00630);; Carbon metabolism (ko01200)	[C]	Energy production and conversion	Isocitrate lyase family;; Phosphoenolpyruvate phosphomutase	Isocitrate lyase OS=Oryza sativa subsp. japonica OX=39947 GN=ICL PE=1 SV=1	C	Energy production and conversion	PREDICTED: isocitrate lyase [Oryza sativa Japonica Group]
LOC_Os10g25290	472	464	452	2012	2146	1713	11.863	12.6913	12.158	43.9075	39.8558	38.3269	3.71695e-62	1.5542	up	--	--	Molecular Function: protein binding (GO:0005515);; Cellular Component: nucleus (GO:0005634);; Biological Process: systemic acquired resistance (GO:0009627);; Biological Process: response to abiotic stimulus (GO:0009628);; Biological Process: response to salicylic acid (GO:0009751);; Biological Process: jasmonic acid mediated signaling pathway (GO:0009867);; Biological Process: cellular metabolic …	K13464|1.0948e-107|osa:4348533|K13464 jasmonate ZIM domain-containing protein | (RefSeq) JAZ12, OsJAZ1, OsJAZ12, OsJ_31396, OsTIFY11d, TIFY11D; protein TIFY 11d	Plant hormone signal transduction (ko04075)	--	--	tify domain;; Divergent CCT motif	Protein TIFY 11d OS=Oryza sativa subsp. japonica OX=39947 GN=TIFY11D PE=1 SV=1	--	--	PREDICTED: protein TIFY 11d [Oryza sativa Japonica Group]
LOC_Os04g24510	33	67	70	362	428	270	0.336524	0.75244	0.77248	3.27202	3.29232	2.5061	8.86832e-16	1.92713	up	[M]	Cell wall/membrane/envelope biogenesis	Molecular Function: guanylate cyclase activity (GO:0004383);; Molecular Function: protein serine/threonine kinase activity (GO:0004674);; Molecular Function: ATP binding (GO:0005524);; Cellular Component: plasma membrane (GO:0005886);; Biological Process: cGMP biosynthetic process (GO:0006182);; Biological Process: protein phosphorylation (GO:0006468);; Biological Process: oligosaccharide metabol…	--	--	--	--	Wall-associated receptor kinase galacturonan-binding;; Protein kinase domain;; Protein tyrosine kinase	Wall-associated receptor kinase-like 4 OS=Arabidopsis thaliana OX=3702 GN=WAKL4 PE=2 SV=2	T	Signal transduction mechanisms	OSJNBa0033H08.8 [Oryza sativa Japonica Group]
LOC_Os01g66650	6	20	17	61	71	46	0.109098	0.407137	0.330186	0.977327	0.970602	0.750744	0.00493072	1.12657	up	--	--	Molecular Function: nucleic acid binding (GO:0003676);; Cellular Component: nucleus (GO:0005634);; Cellular Component: membrane (GO:0016020);;	--	--	[L]	Replication, recombination and repair	--	--	--	--	PREDICTED: uncharacterized protein LOC4324910 [Oryza sativa Japonica Group]
LOC_Os01g50820	288	297	279	166	177	121	3.3021	3.70897	3.42345	1.6462	1.49748	1.23325	3.52026e-15	-1.34831	down	[P]	Inorganic ion transport and metabolism	Cellular Component: plasma membrane (GO:0005886);; Cellular Component: chloroplast (GO:0009507);; Cellular Component: plant-type vacuole membrane (GO:0009705);; Molecular Function: nitrate transmembrane transporter activity (GO:0015112);; Biological Process: nitrate transport (GO:0015706);; Cellular Component: integral component of membrane (GO:0016021);; Biological Process: lateral root developm…	K02575|0|osa:4324249|K02575 MFS transporter, NNP family, nitrate/nitrite transporter | (RefSeq) NRT2.3, OsJ_03170, OsNRT2.3; high-affinity nitrate transporter 2.3	Nitrogen metabolism (ko00910)	--	--	Major Facilitator Superfamily	High-affinity nitrate transporter 2.3 OS=Oryza sativa subsp. japonica OX=39947 GN=NRT2.3 PE=1 SV=1	P	Inorganic ion transport and metabolism	PREDICTED: high-affinity nitrate transporter 2.3 [Oryza sativa Japonica Group]
LOC_Os01g48610	140	108	124	447	472	418	1.0843	0.910141	1.02216	3.00248	2.69818	2.87829	1.80252e-15	1.29455	up	--	--	Cellular Component: membrane (GO:0016020);; Cellular Component: cytoplasmic vesicle (GO:0016023);; Cellular Component: cell periphery (GO:0071944);;	--	--	--	--	Protein of unknown function (DUF2921)	--	S	Function unknown	unknown protein [Oryza sativa Japonica Group]
LOC_Os07g02850	6	16	2	119	150	116	0.171154	0.497126	0.060503	2.93276	3.15761	2.9338	2.08474e-14	2.67139	up	--	--	--	--	--	--	--	Protein of unknown function, DUF538	--	--	--	PREDICTED: uncharacterized protein LOC4342272 [Oryza sativa Japonica Group]
LOC_Os08g33590	43	24	19	102	122	78	0.700997	0.412765	0.326901	1.43634	1.46885	1.12808	0.000908338	1.09669	up	--	--	Biological Process: sulfur amino acid metabolic process (GO:0000096);; Molecular Function: DNA binding (GO:0003677);; Molecular Function: protein binding (GO:0005515);; Cellular Component: nucleus (GO:0005634);; Biological Process: regulation of transcription, DNA-templated (GO:0006355);; Biological Process: fatty acid metabolic process (GO:0006631);; Biological Process: coenzyme metabolic proces…	--	--	--	--	Helix-loop-helix DNA-binding domain	Transcription factor bHLH30 OS=Arabidopsis thaliana OX=3702 GN=BHLH30 PE=1 SV=1	S	Function unknown	PREDICTED: transcription factor bHLH30 [Oryza sativa Japonica Group]
LOC_Os03g30950	37	24	15	561	627	525	0.560854	0.396669	0.242357	7.39119	7.02823	7.09419	5.33317e-69	3.70272	up	[F]	Nucleotide transport and metabolism	Biological Process: sulfur amino acid metabolic process (GO:0000096);; Biological Process: defense response to insect (GO:0002213);; Molecular Function: stearoyl-CoA 9-desaturase activity (GO:0004768);; Biological Process: glycine catabolic process (GO:0006546);; Biological Process: fatty acid biosynthetic process (GO:0006633);; Biological Process: unsaturated fatty acid biosynthetic process (GO:…	K03921|0|osa:4333144|K03921 acyl-[acyl-carrier-protein] desaturase [EC:1.14.19.2 1.14.19.11 1.14.19.26] | (RefSeq) OsJ_11322; acyl-[acyl-carrier-protein] desaturase 4, chloroplastic	Fatty acid biosynthesis (ko00061);; Biosynthesis of unsaturated fatty acids (ko01040);; Fatty acid metabolism (ko01212)	--	--	Fatty acid desaturase	Acyl-[acyl-carrier-protein] desaturase 4, chloroplastic OS=Oryza sativa subsp. japonica OX=39947 GN=Os03g0423300 PE=2 SV=1	I	Lipid transport and metabolism	PREDICTED: acyl-[acyl-carrier-protein] desaturase 4, chloroplastic [Oryza sativa Japonica Group]
LOC_Os08g01220	487	432	491	267	413	287	7.53109	7.28117	8.14096	3.57879	4.71919	3.95498	4.47071e-13	-1.02947	down	--	--	Biological Process: immune effector process (GO:0002252);; Molecular Function: binding (GO:0005488);; Biological Process: defense response (GO:0006952);; Biological Process: signal transduction (GO:0007165);; Cellular Component: plant-type cell wall (GO:0009505);; Biological Process: response to organic substance (GO:0010033);; Cellular Component: membrane (GO:0016020);; Biological Process: cellu…	--	--	--	--	Late embryogenesis abundant protein	NDR1/HIN1-like protein 1 OS=Arabidopsis thaliana OX=3702 GN=NHL1 PE=2 SV=1	S	Function unknown	PREDICTED: protein YLS9 [Oryza sativa Japonica Group]
LOC_Os10g38360	11	9	16	91	56	106	0.245702	0.214096	0.420415	1.92851	1.0106	2.31638	1.59119e-06	1.77607	up	[O]	Posttranslational modification, protein turnover, chaperones	Biological Process: maltose metabolic process (GO:0000023);; Molecular Function: glutathione transferase activity (GO:0004364);; Cellular Component: nucleus (GO:0005634);; Cellular Component: cytosol (GO:0005829);; Biological Process: pentose-phosphate shunt (GO:0006098);; Biological Process: tryptophan catabolic process (GO:0006569);; Biological Process: glutathione metabolic process (GO:0006749…	K00799|2.27192e-125|dosa:Os10t0527800-01|K00799 glutathione S-transferase [EC:2.5.1.18] | (RAP-DB) Os10g0527800, TAU_GLUTATHIONE_S-TRANSFERASE_12, GSTU12; Similar to Tau class GST protein 3.	Glutathione metabolism (ko00480)	[O]	Posttranslational modification, protein turnover, chaperones	Glutathione S-transferase, N-terminal domain;; Glutathione S-transferase, N-terminal domain;; Glutathione S-transferase, N-terminal domain;; Glutathione S-transferase, C-terminal domain;; Glutathione S-transferase, C-terminal domain;; Glutathione S-transferase, C-terminal domain	Probable glutathione S-transferase GSTU6 OS=Oryza sativa subsp. japonica OX=39947 GN=GSTU6 PE=2 SV=2	O	Posttranslational modification, protein turnover, chaperones	putative glutathione S-transferase OsGSTU12 [Oryza sativa Japonica Group]
LOC_Os07g23810	1296	1487	1383	889	1049	873	23.8316	29.7944	27.1802	14.4914	14.3133	14.6695	1.9217e-27	-1.06212	down	--	--	Cellular Component: plastid (GO:0009536);;	--	--	--	--	--	--	--	--	hypothetical protein OsJ_23993 [Oryza sativa Japonica Group]
LOC_Os02g09480	56	52	33	848	779	623	0.793724	0.803295	0.49926	10.4643	8.17448	7.87375	6.8008e-69	3.29967	up	--	--	Biological Process: MAPK cascade (GO:0000165);; Biological Process: cytokinesis by cell plate formation (GO:0000911);; Biological Process: cell fate specification (GO:0001708);; Molecular Function: DNA binding (GO:0003677);; Molecular Function: chromatin binding (GO:0003682);; Molecular Function: transcription factor activity, sequence-specific DNA binding (GO:0003700);; Molecular Function: trans…	K09422|2.73737e-162|osa:4328551|K09422 myb proto-oncogene protein, plant | (RefSeq) OJ1073_F05.29, OJ1145_F01.4; transcription factor MYB44	--	[K]	Transcription	Myb-like DNA-binding domain;; Myb-like DNA-binding domain	Transcription factor MYB44 OS=Arabidopsis thaliana OX=3702 GN=MYB44 PE=1 SV=1	K	Transcription	PREDICTED: transcription factor MYB44 [Oryza sativa Japonica Group]
LOC_Os06g02180	434	428	381	1122	1328	1123	2.49647	2.68446	2.34591	5.60479	5.64612	5.75271	1.17721e-21	1.00168	up	[N]	Cell motility	Biological Process: microtubule cytoskeleton organization (GO:0000226);; Biological Process: double-strand break repair via homologous recombination (GO:0000724);; Biological Process: cytokinesis by cell plate formation (GO:0000911);; Cellular Component: endosome (GO:0005768);; Cellular Component: endoplasmic reticulum (GO:0005783);; Cellular Component: trans-Golgi network (GO:0005802);; Cellular…	K20924|0|osa:4339895|K20924 cellulose synthase-like protein [EC:2.4.1.-] | (RefSeq) CSLD2, OsCslD2, OsJ_019064; cellulose synthase-like protein D2	--	--	--	Cellulose synthase;; RING/Ubox like zinc-binding domain;; Glycosyl transferase family group 2	Cellulose synthase-like protein D2 OS=Oryza sativa subsp. japonica OX=39947 GN=CSLD2 PE=2 SV=1	M	Cell wall/membrane/envelope biogenesis	PREDICTED: cellulose synthase-like protein D2 [Oryza sativa Japonica Group]
LOC_Os04g25800	671	662	690	358	455	249	9.80319	10.5304	10.8005	4.53048	4.9076	3.23215	2.19467e-23	-1.40921	down	--	--	Cellular Component: mitochondrion (GO:0005739);; Biological Process: protein targeting to membrane (GO:0006612);; Biological Process: metabolic process (GO:0008152);; Biological Process: salicylic acid mediated signaling pathway (GO:0009863);; Biological Process: jasmonic acid mediated signaling pathway (GO:0009867);; Biological Process: regulation of plant-type hypersensitive response (GO:001036…	--	--	[GC]	Carbohydrate transport and metabolism;; Energy production and conversion	UDP-glucoronosyl and UDP-glucosyl transferase	UDP-glycosyltransferase 85A3 OS=Arabidopsis thaliana OX=3702 GN=UGT85A3 PE=2 SV=2	S	Function unknown	PREDICTED: UDP-glycosyltransferase 85A3 [Oryza sativa Japonica Group]
LOC_Os08g10500	1464	1199	1330	7955	8535	7866	128.683	114.791	125.248	607.17	554.215	615.567	4.36943e-179	2.09394	up	--	--	--	--	--	--	--	Cysteine-rich TM module stress tolerance	--	--	--	PREDICTED: cysteine-rich and transmembrane domain-containing protein A [Oryza sativa Japonica Group]
LOC_Os08g01370	19	43	23	725	846	753	1.56775	3.8568	2.01836	52.4213	52.0773	55.8248	8.53351e-87	3.98109	up	--	--	--	--	--	--	--	--	--	S	Function unknown	PREDICTED: uncharacterized protein LOC4344438 [Oryza sativa Japonica Group]
LOC_Os01g03980	44	39	30	277	318	294	1.04541	0.994088	0.740782	5.72085	5.58382	6.2265	3.21683e-25	2.28785	up	--	--	Molecular Function: catalytic activity (GO:0003824);; Biological Process: primary metabolic process (GO:0044238);; Biological Process: cellular macromolecule metabolic process (GO:0044260);; Cellular Component: intracellular organelle part (GO:0044446);; Biological Process: single-organism cellular process (GO:0044763);;	--	--	--	--	--	--	S	Function unknown	PREDICTED: zinc finger protein ZIC 2 [Oryza sativa Japonica Group]
LOC_Os08g01030	69	43	56	23	16	13	1.19698	0.805238	1.03599	0.336289	0.197822	0.198544	8.95686e-07	-1.72894	down	[P]	Inorganic ion transport and metabolism	Cellular Component: plasma membrane (GO:0005886);; Cellular Component: membrane (GO:0016020);; Cellular Component: cytoplasmic vesicle (GO:0016023);; Biological Process: metal ion transport (GO:0030001);; Molecular Function: metal ion transmembrane transporter activity (GO:0046873);; Biological Process: transmembrane transport (GO:0055085);;	--	--	[P]	Inorganic ion transport and metabolism	ZIP Zinc transporter	Zinc transporter ZTP29 OS=Arabidopsis thaliana OX=3702 GN=ZTP29 PE=2 SV=1	P	Inorganic ion transport and metabolism	PREDICTED: zinc transporter ZTP29 [Oryza sativa Japonica Group]
LOC_Os12g24800	12	12	10	114	187	151	0.141535	0.158566	0.129175	1.19926	1.66924	1.62868	4.62786e-18	2.67645	up	[Q]	Secondary metabolites biosynthesis, transport and catabolism	Molecular Function: protein binding (GO:0005515);; Biological Process: response to water deprivation (GO:0009414);; Cellular Component: chloroplast thylakoid membrane (GO:0009535);; Biological Process: response to red or far red light (GO:0009639);; Biological Process: abscisic acid biosynthetic process (GO:0009688);; Biological Process: anthocyanin-containing compound biosynthetic process (GO:00…	K09840|0|osa:4352125|K09840 9-cis-epoxycarotenoid dioxygenase [EC:1.13.11.51] | (RefSeq) NCED2; zeaxanthin 7,8(7',8')-cleavage dioxygenase, chromoplastic	Carotenoid biosynthesis (ko00906)	[Q]	Secondary metabolites biosynthesis, transport and catabolism	Retinal pigment epithelial membrane protein	9-cis-epoxycarotenoid dioxygenase NCED2, chloroplastic OS=Oryza sativa subsp. japonica OX=39947 GN=NCED2 PE=2 SV=1	Q	Secondary metabolites biosynthesis, transport and catabolism	PREDICTED: zeaxanthin 7,8(7&apos;,8&apos;)-cleavage dioxygenase, chromoplastic [Oryza sativa Japonica Group]
LOC_Os08g07080	62858	59212	63621	8544	9211	6886	780.904	801.235	846.668	92.1092	84.4858	76.1093	0	-3.40129	down	--	--	Molecular Function: magnesium ion binding (GO:0000287);; Cellular Component: cytoplasm (GO:0005737);; Biological Process: defense response (GO:0006952);; Cellular Component: plastid (GO:0009536);; Molecular Function: terpene synthase activity (GO:0010333);; Molecular Function: sesquiterpene synthase activity (GO:0010334);; Biological Process: terpenoid biosynthetic process (GO:0016114);; Biologic…	--	--	--	--	Terpene synthase family, metal binding domain;; Terpene synthase, N-terminal domain	Beta-sesquiphellandrene synthase OS=Sorghum bicolor OX=4558 GN=TPS2 PE=1 SV=2	S	Function unknown	hypothetical protein OsJ_26180 [Oryza sativa Japonica Group]
LOC_Os02g48770	108	114	98	34	8	26	1.56241	1.79794	1.51493	0.421072	0.085299	0.33427	8.0985e-11	-2.17707	down	--	--	Biological Process: lipid metabolic process (GO:0006629);; Biological Process: defense response (GO:0006952);; Molecular Function: methyltransferase activity (GO:0008168);; Molecular Function: S-adenosylmethionine-dependent methyltransferase activity (GO:0008757);; Biological Process: response to wounding (GO:0009611);; Biological Process: methylation (GO:0032259);; Biological Process: response t…	--	--	--	--	SAM dependent carboxyl methyltransferase	Anthranilate O-methyltransferase 1 OS=Zea mays OX=4577 GN=AAMT1 PE=1 SV=1	S	Function unknown	PREDICTED: anthranilate O-methyltransferase 1 [Oryza sativa Japonica Group]
LOC_Os12g36850	675	677	663	1955	2314	2183	19.7643	21.6075	20.7948	49.7276	50.0908	56.9315	1.89569e-34	1.16168	up	--	--	Biological Process: defense response (GO:0006952);; Biological Process: response to biotic stimulus (GO:0009607);;	--	--	--	--	Pathogenesis-related protein Bet v I family;; Polyketide cyclase / dehydrase and lipid transport	Major pollen allergen Bet v 1-D/H OS=Betula pendula OX=3505 GN=BETV1D PE=1 SV=2	S	Function unknown	PREDICTED: major pollen allergen Bet v 1-D/H [Oryza sativa Japonica Group]
LOC_Os05g51520	139	167	128	433	480	422	1.97704	2.59279	1.94968	5.36014	5.04772	5.35844	1.6889e-10	1.07085	up	--	--	Cellular Component: plasma membrane (GO:0005886);; Cellular Component: chloroplast (GO:0009507);; Cellular Component: membrane (GO:0016020);; Cellular Component: cell periphery (GO:0071944);;	--	--	[L]	Replication, recombination and repair	DDE superfamily endonuclease;; Plant transposon protein	Protein ALP1-like OS=Arabidopsis thaliana OX=3702 GN=At3g55350 PE=2 SV=1	S	Function unknown	PREDICTED: putative nuclease HARBI1 [Oryza sativa Japonica Group]
LOC_Os01g56330	309	263	268	1127	1576	1087	2.34476	2.17635	2.17741	7.44048	8.85495	7.36164	9.91639e-44	1.62554	up	[T]	Signal transduction mechanisms	Molecular Function: protein kinase activity (GO:0004672);; Molecular Function: protein serine/threonine kinase activity (GO:0004674);; Molecular Function: protein tyrosine kinase activity (GO:0004713);; Molecular Function: ATP binding (GO:0005524);; Cellular Component: extracellular region (GO:0005576);; Biological Process: glycolytic process (GO:0006096);; Biological Process: protein phosphoryla…	--	--	[T]	Signal transduction mechanisms	Protein tyrosine kinase;; Protein kinase domain;; Carbohydrate-binding protein of the ER;; Di-glucose binding within endoplasmic reticulum	Receptor-like protein kinase FERONIA OS=Arabidopsis thaliana OX=3702 GN=FER PE=1 SV=1	T	Signal transduction mechanisms	PREDICTED: receptor-like protein kinase FERONIA [Oryza sativa Japonica Group]
LOC_Os06g47910	260	226	143	641	668	582	3.8756	3.67074	2.27797	8.2926	7.34986	7.71624	3.84272e-09	1.04139	up	[IR]	Lipid transport and metabolism;; General function prediction only	Cellular Component: cell wall (GO:0005618);; Cellular Component: vacuole (GO:0005773);; Biological Process: protein targeting to membrane (GO:0006612);; Biological Process: lipid metabolic process (GO:0006629);; Biological Process: positive regulation of flavonoid biosynthetic process (GO:0009963);; Biological Process: regulation of plant-type hypersensitive response (GO:0010363);; Cellular Compo…	--	--	--	--	GDSL-like Lipase/Acylhydrolase	GDSL esterase/lipase At1g28570 OS=Arabidopsis thaliana OX=3702 GN=At1g28570 PE=3 SV=1	S	Function unknown	PREDICTED: acetylajmalan esterase [Oryza sativa Japonica Group]
LOC_Os09g25430	8	6	12	156	123	81	0.156102	0.12356	0.239521	2.63672	1.77438	1.39779	1.14124e-13	2.55739	up	--	--	Molecular Function: nucleic acid binding (GO:0003676);; Molecular Function: zinc ion binding (GO:0008270);;	--	--	[D]	Cell cycle control, cell division, chromosome partitioning	Zinc-finger of C2H2 type;; Zinc-finger double-stranded RNA-binding	UBP1-associated proteins 1C OS=Arabidopsis thaliana OX=3702 GN=UBA1C PE=3 SV=2	S	Function unknown	PREDICTED: zinc finger RNA-binding protein [Oryza sativa Japonica Group]
LOC_Os10g17790	89	152	96	19	27	35	1.70331	3.16956	1.96155	0.299993	0.376152	0.596163	2.41428e-12	-2.15817	down	--	--	Molecular Function: binding (GO:0005488);; Cellular Component: cytoplasm (GO:0005737);; Cellular Component: membrane (GO:0016020);; Molecular Function: oxidoreductase activity (GO:0016491);; Biological Process: oxidation-reduction process (GO:0055114);;	--	--	--	--	Remorin, C-terminal region	--	S	Function unknown	Remorin, C-terminal region family protein, expressed [Oryza sativa Japonica Group]
LOC_Os05g50570	21	14	20	91	98	137	0.309782	0.234396	0.327666	1.21169	1.11558	1.87831	1.68633e-07	1.71747	up	[E]	Amino acid transport and metabolism	Molecular Function: carboxypeptidase activity (GO:0004180);; Molecular Function: serine-type carboxypeptidase activity (GO:0004185);; Cellular Component: vacuole (GO:0005773);; Biological Process: proteolysis (GO:0006508);; Cellular Component: cytoplasmic vesicle (GO:0016023);;	K09645|0|osa:4339736|K09645 vitellogenic carboxypeptidase-like protein [EC:3.4.16.-] | (RefSeq) serine carboxypeptidase-like 50	--	[OE]	Posttranslational modification, protein turnover, chaperones;; Amino acid transport and metabolism	Serine carboxypeptidase	Serine carboxypeptidase-like 50 OS=Arabidopsis thaliana OX=3702 GN=SCPL50 PE=2 SV=1	E	Amino acid transport and metabolism	Os05g0582500, partial [Oryza sativa Japonica Group]
Oryza_sativa_newGene_1177	2	5	0	213	212	162	0.01498	0.051718	0	2.26048	1.85802	1.70462	2.89023e-35	4.23073	up	--	--	Molecular Function: DNA binding (GO:0003677);; Molecular Function: RNA binding (GO:0003723);; Molecular Function: RNA-directed DNA polymerase activity (GO:0003964);; Molecular Function: aspartic-type endopeptidase activity (GO:0004190);; Biological Process: RNA-dependent DNA biosynthetic process (GO:0006278);; Biological Process: DNA recombination (GO:0006310);; Biological Process: proteolysis (G…	--	--	--	--	--	--	L	Replication, recombination and repair	hypothetical protein [Oryza sativa Japonica Group]
LOC_Os11g07980	818	703	694	2454	2876	2480	21.9406	20.5123	20.1405	58.3321	57.8652	60.3271	2.81543e-56	1.30224	up	[T]	Signal transduction mechanisms	Molecular Function: nucleic acid binding (GO:0003676);; Molecular Function: zinc ion binding (GO:0008270);; Cellular Component: membrane (GO:0016020);;	--	--	[T]	Signal transduction mechanisms	Ankyrin repeats (3 copies);; Ankyrin repeats (many copies);; Ankyrin repeat;; Ankyrin repeat;; Ankyrin repeats (many copies)	Protein ACCELERATED CELL DEATH 6 OS=Arabidopsis thaliana OX=3702 GN=ACD6 PE=1 SV=1	--	--	Os11g0182500, partial [Oryza sativa Japonica Group]
LOC_Os01g58100	2747	2790	2651	202	334	296	38.5765	42.6843	39.8813	2.45967	3.46262	3.69232	1.08514e-237	-3.73391	down	--	--	Molecular Function: catechol oxidase activity (GO:0004097);; Molecular Function: copper ion binding (GO:0005507);; Cellular Component: vacuolar lumen (GO:0005775);; Cellular Component: cytoplasmic vesicle (GO:0016023);; Molecular Function: aureusidin synthase activity (GO:0033793);; Biological Process: pigment biosynthetic process (GO:0046148);; Molecular Function: metal ion binding (GO:0046872);…	--	--	--	--	Protein of unknown function (DUF_B2219);; Common central domain of tyrosinase;; Polyphenol oxidase middle domain	Polyphenol oxidase, chloroplastic OS=Malus domestica OX=3750 PE=2 SV=1	S	Function unknown	PREDICTED: aureusidin synthase [Oryza sativa Japonica Group]
LOC_Os07g46670	1664	1497	1458	5469	6260	5392	22.6226	22.1624	21.2195	64.5336	62.8516	65.241	8.47927e-97	1.37825	up	--	--	Molecular Function: binding (GO:0005488);; Cellular Component: nucleus (GO:0005634);; Cellular Component: cytoplasm (GO:0005737);; Biological Process: response to stress (GO:0006950);; Biological Process: response to light intensity (GO:0009642);; Biological Process: cellular process (GO:0009987);; Biological Process: response to inorganic substance (GO:0010035);; Cellular Component: membrane (GO…	--	--	--	--	--	Protein EARLY RESPONSIVE TO DEHYDRATION 15 OS=Arabidopsis thaliana OX=3702 GN=ERD15 PE=1 SV=1	S	Function unknown	PREDICTED: protein EARLY RESPONSIVE TO DEHYDRATION 15 [Oryza sativa Japonica Group]
LOC_Os02g53240	7	3	4	396	550	464	0.356848	0.140884	0.228589	20.2969	23.9609	24.385	4.61205e-70	5.07491	up	--	--	Cellular Component: plastid (GO:0009536);;	--	--	--	--	--	--	--	--	Os02g0772150 [Oryza sativa Japonica Group]
LOC_Os07g01890	309	245	242	567	1091	1151	3.01406	2.60356	2.52211	4.79558	7.85456	9.99009	0.00020941	1.13996	up	--	--	--	--	--	--	--	--	--	--	--	PREDICTED: uncharacterized protein LOC4342221 [Oryza sativa Japonica Group]
LOC_Os03g55670	19	23	22	91	106	98	0.657021	0.890544	0.836269	2.81624	2.81403	3.10819	4.30314e-06	1.44023	up	--	--	Cellular Component: chloroplast (GO:0009507);; Biological Process: embryo development ending in seed dormancy (GO:0009793);;	--	--	--	--	--	CCG-binding protein 1 OS=Arabidopsis thaliana OX=3702 GN=MEE14 PE=1 SV=1	S	Function unknown	PREDICTED: uncharacterized protein LOC107275253 [Oryza sativa Japonica Group]
LOC_Os03g08860	1460	1161	1243	3771	4538	3962	27.489	23.5288	24.9273	61.4126	63.0049	67.5692	6.35783e-48	1.15509	up	--	--	Molecular Function: protein binding (GO:0005515);; Cellular Component: nucleus (GO:0005634);; Cellular Component: cytosol (GO:0005829);; Biological Process: protein targeting to vacuole (GO:0006623);; Biological Process: membrane fusion (GO:0006944);; Cellular Component: chloroplast (GO:0009507);; Biological Process: trichome differentiation (GO:0010026);; Biological Process: heat acclimation (GO…	--	--	--	--	GRAM domain	GEM-like protein 1 OS=Arabidopsis thaliana OX=3702 GN=FIP1 PE=1 SV=1	S	Function unknown	PREDICTED: GEM-like protein 1 [Oryza sativa Japonica Group]
LOC_Os03g58740	87	63	71	296	378	284	1.06818	0.837948	0.941653	3.17783	3.45371	3.13245	4.32941e-15	1.51923	up	--	--	Biological Process: cell morphogenesis (GO:0000902);; Cellular Component: plastid (GO:0009536);; Biological Process: response to abiotic stimulus (GO:0009628);; Biological Process: post-embryonic development (GO:0009791);; Biological Process: tissue development (GO:0009888);; Biological Process: cell growth (GO:0016049);; Biological Process: response to chemical (GO:0042221);; Biological Process:…	--	--	--	--	Domain of unknown function (DUF569)	--	S	Function unknown	hypothetical protein OsI_13936 [Oryza sativa Indica Group]
LOC_Os01g60600	29	34	4	92	105	129	0.393541	0.516917	0.060021	1.11032	1.0848	1.60668	0.000521678	1.34443	up	--	--	Molecular Function: DNA binding (GO:0003677);; Molecular Function: transcription factor activity, sequence-specific DNA binding (GO:0003700);; Molecular Function: protein binding (GO:0005515);; Cellular Component: nucleus (GO:0005634);; Biological Process: regulation of transcription, DNA-templated (GO:0006355);; Cellular Component: chloroplast (GO:0009507);; Biological Process: response to ethyl…	--	--	--	--	WRKY DNA -binding domain	Probable WRKY transcription factor 41 OS=Arabidopsis thaliana OX=3702 GN=WRKY41 PE=2 SV=2	K	Transcription	WRKY transcription factor 64-like protein [Oryza sativa Japonica Group]
LOC_Os06g14450	316	358	405	1223	1379	1027	2.81291	3.13967	3.50759	9.37653	8.87795	8.37978	1.03498e-22	1.21003	up	--	--	Cellular Component: exocyst (GO:0000145);; Biological Process: exocytosis (GO:0006887);; Biological Process: protein localization (GO:0008104);; Biological Process: anatomical structure morphogenesis (GO:0009653);; Biological Process: cellular component organization (GO:0016043);; Biological Process: cell growth (GO:0016049);; Cellular Component: membrane-bounded organelle (GO:0043227);; Cellular…	K07195|0|osa:4340672|K07195 exocyst complex component 7 | (RefSeq) exocyst complex component EXO70A1	--	[U]	Intracellular trafficking, secretion, and vesicular transport	Exo70 exocyst complex subunit	Exocyst complex component EXO70A1 OS=Arabidopsis thaliana OX=3702 GN=EXO70A1 PE=1 SV=1	S	Function unknown	hypothetical protein OsJ_20858 [Oryza sativa Japonica Group]
LOC_Os09g32570	19	9	6	85	143	104	0.354821	0.180483	0.118868	1.37639	1.96581	1.72877	1.71268e-10	2.1949	up	[CR]	Energy production and conversion;; General function prediction only	Cellular Component: vacuole (GO:0005773);; Cellular Component: Golgi apparatus (GO:0005794);; Cellular Component: cytosol (GO:0005829);; Cellular Component: plasma membrane (GO:0005886);; Biological Process: RNA processing (GO:0006396);; Molecular Function: zinc ion binding (GO:0008270);; Cellular Component: plastid inner membrane (GO:0009528);; Cellular Component: chloroplast thylakoid membrane …	--	--	[CR]	Energy production and conversion;; General function prediction only	Zinc-binding dehydrogenase;; Alcohol dehydrogenase GroES-like domain;; Zinc-binding dehydrogenase	Chloroplast envelope quinone oxidoreductase homolog OS=Arabidopsis thaliana OX=3702 GN=CEQORH PE=1 SV=1	C	Energy production and conversion	PREDICTED: putative quinone-oxidoreductase homolog, chloroplastic [Oryza sativa Japonica Group]
LOC_Os09g34180	180	206	159	114	124	97	1.51211	1.87918	1.4244	0.827184	0.766117	0.724934	4.15023e-08	-1.13724	down	--	--	Biological Process: polysaccharide biosynthetic process (GO:0000271);; Cellular Component: cell wall (GO:0005618);; Cellular Component: nucleus (GO:0005634);; Cellular Component: mitochondrion (GO:0005739);; Cellular Component: plasma membrane (GO:0005886);; Biological Process: multidimensional cell growth (GO:0009825);; Biological Process: cell tip growth (GO:0009932);; Biological Process: regul…	--	--	[TZ]	Signal transduction mechanisms;; Cytoskeleton	Formin Homology 2 Domain	Formin-like protein 15 OS=Oryza sativa subsp. japonica OX=39947 GN=FH15 PE=2 SV=1	S	Function unknown	PREDICTED: formin-like protein 15 [Oryza sativa Japonica Group]
LOC_Os01g32460	2383	2256	2194	779	970	766	74.9303	77.2453	73.8877	21.2408	22.5073	21.4173	2.19599e-141	-1.93341	down	--	--	--	--	--	--	--	NPR1 interacting	NRR repressor homolog 2 OS=Oryza sativa subsp. japonica OX=39947 GN=RH2 PE=1 SV=1	--	--	PREDICTED: uncharacterized protein LOC4324018 [Oryza sativa Japonica Group]
LOC_Os03g13300	41	18	10	86	170	74	0.455534	0.216793	0.12044	0.8352	1.4096	0.739028	0.000290364	1.34547	up	[E]	Amino acid transport and metabolism	Molecular Function: glutamate decarboxylase activity (GO:0004351);; Molecular Function: calmodulin binding (GO:0005516);; Cellular Component: nucleus (GO:0005634);; Cellular Component: cytosol (GO:0005829);; Biological Process: glutamate metabolic process (GO:0006536);; Biological Process: protein targeting to membrane (GO:0006612);; Biological Process: lipid metabolic process (GO:0006629);; Biol…	K01580|0|osa:4332184|K01580 glutamate decarboxylase [EC:4.1.1.15] | (RefSeq) GAD, GAD3; glutamate decarboxylase 1	Alanine, aspartate and glutamate metabolism (ko00250);; beta-Alanine metabolism (ko00410);; Taurine and hypotaurine metabolism (ko00430);; Butanoate metabolism (ko00650)	[E]	Amino acid transport and metabolism	Pyridoxal-dependent decarboxylase conserved domain	Glutamate decarboxylase 1 OS=Arabidopsis thaliana OX=3702 GN=GAD1 PE=1 SV=2	E	Amino acid transport and metabolism	PREDICTED: glutamate decarboxylase 1 [Oryza sativa Japonica Group]
LOC_Os07g42280	783	619	768	2282	2779	2085	7.1894	6.1939	7.55337	18.197	18.8561	17.0508	5.34187e-39	1.1964	up	[R]	General function prediction only	Cellular Component: plasma membrane (GO:0005886);; Cellular Component: cell part (GO:0044464);;	--	--	--	--	von Willebrand factor type A domain;; von Willebrand factor type A domain;; von Willebrand factor type A domain	--	S	Function unknown	PREDICTED: inter-alpha-trypsin inhibitor heavy chain H6 [Oryza sativa Japonica Group]
LOC_Os12g02200	663	672	579	2303	2785	2201	7.44285	8.2157	6.94102	22.434	23.0962	21.9946	1.79216e-57	1.40409	up	[T]	Signal transduction mechanisms	Molecular Function: hydrolase activity, hydrolyzing O-glycosyl compounds (GO:0004553);; Molecular Function: protein serine/threonine kinase activity (GO:0004674);; Molecular Function: protein binding (GO:0005515);; Molecular Function: ATP binding (GO:0005524);; Cellular Component: cytosol (GO:0005829);; Cellular Component: plasma membrane (GO:0005886);; Biological Process: sucrose biosynthetic pr…	--	--	[T]	Signal transduction mechanisms	Protein kinase domain;; Protein tyrosine kinase;; NAF domain;; Kinase-like	CBL-interacting protein kinase 14 OS=Oryza sativa subsp. japonica OX=39947 GN=CIPK14 PE=2 SV=1	T	Signal transduction mechanisms	PREDICTED: CBL-interacting protein kinase 14 [Oryza sativa Japonica Group]
LOC_Os02g34760	12	6	14	176	141	170	0.182675	0.083043	0.228678	2.31808	1.58086	2.29974	1.46772e-19	2.835	up	--	--	Molecular Function: nucleic acid binding (GO:0003676);; Molecular Function: zinc ion binding (GO:0008270);;	--	--	[R]	General function prediction only	gag-polypeptide of LTR copia-type	--	S	Function unknown	PREDICTED: uncharacterized protein LOC4329640 [Oryza sativa Japonica Group]
LOC_Os03g57880	464	267	264	1920	1713	1683	4.83995	3.06358	2.95996	17.2748	13.4022	15.5665	1.36817e-32	1.86242	up	--	--	Molecular Function: hydrolase activity, hydrolyzing O-glycosyl compounds (GO:0004553);; Cellular Component: vacuole (GO:0005773);; Biological Process: carbohydrate metabolic process (GO:0005975);; Biological Process: organelle organization (GO:0006996);; Cellular Component: plant-type cell wall (GO:0009505);; Cellular Component: plasmodesma (GO:0009506);; Biological Process: post-embryonic develo…	--	--	--	--	Glycosyl hydrolases family 17;; X8 domain	Glucan endo-1,3-beta-glucosidase 8 OS=Arabidopsis thaliana OX=3702 GN=At1g64760 PE=1 SV=2	S	Function unknown	PREDICTED: glucan endo-1,3-beta-glucosidase 8 [Oryza sativa Japonica Group]
LOC_Os06g12460	2102	1722	1800	401	486	392	27.7913	24.7908	25.487	4.59043	4.7439	4.60311	6.76126e-182	-2.60863	down	[N]	Cell motility	Cellular Component: Golgi membrane (GO:0000139);; Biological Process: calcium ion transport (GO:0006816);; Biological Process: Golgi organization (GO:0007030);; Biological Process: DNA mediated transformation (GO:0009294);; Biological Process: response to bacterium (GO:0009617);; Biological Process: response to salt stress (GO:0009651);; Biological Process: cytokinin-activated signaling pathway (…	--	--	--	--	Glycosyl transferase family group 2;; Glycosyltransferase like family 2;; Glycosyl transferase family 2	Probable mannan synthase 3 OS=Oryza sativa subsp. japonica OX=39947 GN=CSLA3 PE=2 SV=1	U	Intracellular trafficking, secretion, and vesicular transport	hypothetical protein OsJ_20691 [Oryza sativa Japonica Group]
LOC_Os07g48710	10	16	3	67	82	56	0.20927	0.363182	0.044835	1.21264	1.25548	1.02649	1.87757e-05	1.66738	up	--	--	Cellular Component: cell part (GO:0044464);;	--	--	--	--	VQ motif	--	S	Function unknown	PREDICTED: calmodulin-binding protein 25 [Oryza sativa Japonica Group]
LOC_Os11g31540	56	60	57	164	236	207	1.34566	1.56195	1.46194	3.4543	4.22438	4.46039	3.11269e-07	1.19931	up	[K]	Transcription	Molecular Function: protein kinase activity (GO:0004672);; Cellular Component: plasma membrane (GO:0005886);; Biological Process: immune response (GO:0006955);; Biological Process: epidermis development (GO:0008544);; Biological Process: microsporogenesis (GO:0009556);; Biological Process: response to wounding (GO:0009611);; Biological Process: response to ethylene (GO:0009723);; Biological Proce…	--	--	[R]	General function prediction only	Leucine rich repeat;; Leucine Rich Repeat;; Leucine Rich repeats (2 copies);; Leucine rich repeat N-terminal domain	Leucine-rich repeat protein 2 OS=Arabidopsis thaliana OX=3702 GN=LRR2 PE=2 SV=1	S	Function unknown	PREDICTED: somatic embryogenesis receptor kinase 1 [Oryza sativa Japonica Group]
LOC_Os03g27170	133	72	94	57	42	45	2.67426	1.5611	2.01561	0.984023	0.610966	0.793965	4.92997e-06	-1.33919	down	[R]	General function prediction only	Molecular Function: cysteine-type endopeptidase activity (GO:0004197);; Cellular Component: extracellular region (GO:0005576);; Cellular Component: cytosol (GO:0005829);; Cellular Component: plasma membrane (GO:0005886);; Biological Process: proteolysis (GO:0006508);; Biological Process: cellular aromatic compound metabolic process (GO:0006725);; Biological Process: ion transport (GO:0006811);; B…	--	--	[DO]	Cell cycle control, cell division, chromosome partitioning;; Posttranslational modification, protein turnover, chaperones	Caspase domain	Metacaspase-1 OS=Arabidopsis thaliana OX=3702 GN=AMC1 PE=1 SV=1	O	Posttranslational modification, protein turnover, chaperones	PREDICTED: metacaspase-1 isoform X1 [Oryza sativa Japonica Group]
LOC_Os11g41540	853	932	949	565	683	505	4.57866	5.44979	5.45646	3.01958	3.08498	2.821	1.46505e-25	-1.13463	down	[R]	General function prediction only	Molecular Function: binding (GO:0005488);; Biological Process: defense response (GO:0006952);; Molecular Function: ADP binding (GO:0043531);; Cellular Component: cell part (GO:0044464);;	--	--	[T]	Signal transduction mechanisms	NB-ARC domain	Putative disease resistance protein At1g50180 OS=Arabidopsis thaliana OX=3702 GN=At1g50180 PE=3 SV=2	S	Function unknown	NB-ARC domain containing protein, expressed [Oryza sativa Japonica Group]
LOC_Os06g49640	2361	2835	2706	9104	11637	9515	37.7686	48.7629	46.292	132.525	141.895	141.626	9.1454e-60	1.40864	up	[S]	Function unknown	Cellular Component: plasma membrane (GO:0005886);; Cellular Component: chloroplast envelope (GO:0009941);;	--	--	--	--	Uncharacterized protein family, UPF0114	--	S	Function unknown	PREDICTED: uncharacterized protein LOC4342030 [Oryza sativa Japonica Group]
LOC_Os04g27790	78	80	44	22	35	4	0.976817	1.09868	0.584144	0.235626	0.324026	0.044832	1.57235e-05	-1.67362	down	--	--	Molecular Function: magnesium ion binding (GO:0000287);; Cellular Component: mitochondrion (GO:0005739);; Biological Process: metabolic process (GO:0008152);; Cellular Component: plastid (GO:0009536);; Molecular Function: terpene synthase activity (GO:0010333);; Molecular Function: (+)-delta-cadinene synthase activity (GO:0047461);; Biological Process: cadinene biosynthetic process (GO:1901928);;	--	--	--	--	Terpene synthase family, metal binding domain;; Terpene synthase, N-terminal domain	(S)-beta-bisabolene synthase OS=Zingiber officinale OX=94328 GN=TPS1 PE=1 SV=1	S	Function unknown	PREDICTED: alpha-humulene synthase isoform X1 [Oryza sativa Japonica Group]
LOC_Os01g35330	354	272	260	1355	1385	1200	8.02219	6.71604	6.31403	26.8541	23.4509	24.4743	5.71474e-42	1.6198	up	--	--	Biological Process: cell morphogenesis (GO:0000902);; Molecular Function: catalytic activity (GO:0003824);; Cellular Component: mitochondrion (GO:0005739);; Biological Process: trichoblast differentiation (GO:0010054);; Cellular Component: membrane (GO:0016020);; Biological Process: cell growth (GO:0016049);; Biological Process: cell development (GO:0048468);; Biological Process: developmental gr…	--	--	--	--	--	--	--	--	PREDICTED: angiomotin-like [Oryza sativa Japonica Group]
LOC_Os03g52410	292	243	88	84	62	54	11.3956	10.3256	3.657	2.84382	1.76586	1.86621	2.04709e-09	-1.81759	down	--	--	--	--	--	--	--	--	--	S	Function unknown	hypothetical protein OsJ_12475 [Oryza sativa Japonica Group]
LOC_Os01g43740	377	284	376	1140	1227	1174	4.54904	3.73322	4.85529	11.9496	10.941	12.6175	2.38601e-24	1.24758	up	[QV]	Secondary metabolites biosynthesis, transport and catabolism;; Defense mechanisms	Biological Process: transition metal ion transport (GO:0000041);; Molecular Function: monooxygenase activity (GO:0004497);; Molecular Function: iron ion binding (GO:0005506);; Cellular Component: endoplasmic reticulum (GO:0005783);; Molecular Function: steroid hydroxylase activity (GO:0008395);; Molecular Function: electron carrier activity (GO:0009055);; Biological Process: response to light sti…	--	--	[QI]	Secondary metabolites biosynthesis, transport and catabolism;; Lipid transport and metabolism	Cytochrome P450	Cytochrome P450 72A13 OS=Arabidopsis thaliana OX=3702 GN=CYP72A13 PE=2 SV=1	Q	Secondary metabolites biosynthesis, transport and catabolism	PREDICTED: cytochrome P450 72A13 [Oryza sativa Japonica Group]
LOC_Os02g36000	205	117	148	465	543	471	8.98715	5.58708	6.94005	17.7205	17.6005	18.4098	3.46312e-10	1.10627	up	--	--	Biological Process: cellular process (GO:0009987);; Cellular Component: cell part (GO:0044464);; Biological Process: single-organism process (GO:0044699);;	--	--	--	--	--	--	S	Function unknown	PREDICTED: uncharacterized protein LOC107277414 [Oryza sativa Japonica Group]
LOC_Os05g33110	54	57	53	26	41	28	1.06001	1.1732	1.07607	0.41117	0.599409	0.489763	0.0010333	-1.09317	down	[Q]	Secondary metabolites biosynthesis, transport and catabolism	Cellular Component: nucleus (GO:0005634);; Cellular Component: cytoplasm (GO:0005737);; Cellular Component: plasma membrane (GO:0005886);; Biological Process: response to salt stress (GO:0009651);; Molecular Function: hydrolase activity (GO:0016787);; Cellular Component: apoplast (GO:0048046);;	--	--	[R]	General function prediction only	Dienelactone hydrolase family	Endo-1,3;1,4-beta-D-glucanase OS=Zea mays OX=4577 PE=1 SV=1	Q	Secondary metabolites biosynthesis, transport and catabolism	PREDICTED: endo-1,3;1,4-beta-D-glucanase isoform X1 [Oryza sativa Japonica Group]
LOC_Os12g38100	164	103	128	422	497	517	5.62052	3.84883	4.67851	12.5654	12.5858	15.7681	7.88541e-13	1.30501	up	--	--	Cellular Component: plasma membrane (GO:0005886);; Cellular Component: plastid (GO:0009536);; Cellular Component: integral component of membrane (GO:0016021);;	--	--	--	--	Domain of unknown function (DUF588)	CASP-like protein 4C1 OS=Oryza sativa subsp. japonica OX=39947 GN=Os12g0568700 PE=3 SV=1	S	Function unknown	PREDICTED: CASP-like protein 4C1 [Oryza sativa Japonica Group]
LOC_Os06g04380	629	395	436	1769	1845	1434	9.71158	6.64626	7.21221	23.7342	21.0549	19.726	3.63148e-22	1.25942	up	[O]	Posttranslational modification, protein turnover, chaperones	Molecular Function: aminomethyltransferase activity (GO:0004047);; Cellular Component: mitochondrial matrix (GO:0005759);; Biological Process: glycine catabolic process (GO:0006546);; Biological Process: iron-sulfur cluster assembly (GO:0016226);; Biological Process: methylglyoxal catabolic process to D-lactate via S-lactoyl-glutathione (GO:0019243);; Biological Process: methylation (GO:0032259);;	--	--	[K]	Transcription	Glycine cleavage T-protein C-terminal barrel domain	Putative transferase At4g12130, mitochondrial OS=Arabidopsis thaliana OX=3702 GN=At4g12130 PE=1 SV=1	S	Function unknown	PREDICTED: putative transferase At4g12130, mitochondrial [Oryza sativa Japonica Group]
LOC_Os02g52370	15	24	33	111	105	83	0.21269	0.377188	0.514659	1.39436	1.1296	1.07731	0.000112477	1.28221	up	--	--	--	--	--	[S]	Function unknown	Armadillo/beta-catenin-like repeat	--	S	Function unknown	PREDICTED: armadillo repeat-containing protein 6 isoform X1 [Oryza sativa Japonica Group]
LOC_Os01g14050	1091	935	960	3105	3290	2699	10.348	9.65324	9.75152	25.5597	23.0562	22.7891	6.80445e-43	1.09365	up	--	--	Cellular Component: vacuole (GO:0005773);; Cellular Component: plasma membrane (GO:0005886);; Cellular Component: chloroplast (GO:0009507);; Biological Process: cellular process (GO:0009987);; Cellular Component: cytoplasmic vesicle (GO:0016023);; Cellular Component: cell part (GO:0044464);; Biological Process: single-organism process (GO:0044699);;	--	--	[R]	General function prediction only	C2 domain	C2 domain-containing protein At1g53590 OS=Arabidopsis thaliana OX=3702 GN=NTMC2T6.1 PE=1 SV=2	S	Function unknown	PREDICTED: C2 domain-containing protein At1g53590 isoform X1 [Oryza sativa Japonica Group]
LOC_Os04g34320	18	27	12	118	110	144	0.217343	0.352894	0.15093	1.24846	0.986399	1.56139	1.44241e-08	1.83305	up	[T]	Signal transduction mechanisms	Molecular Function: protein kinase activity (GO:0004672);; Molecular Function: protein serine/threonine kinase activity (GO:0004674);; Molecular Function: binding (GO:0005488);; Molecular Function: ATP binding (GO:0005524);; Biological Process: protein phosphorylation (GO:0006468);; Biological Process: defense response (GO:0006952);; Cellular Component: membrane (GO:0016020);; Cellular Component:…	--	--	--	--	Protein kinase domain;; Protein tyrosine kinase;; S-locus glycoprotein domain;; PAN-like domain;; PAN domain	G-type lectin S-receptor-like serine/threonine-protein kinase At2g19130 OS=Arabidopsis thaliana OX=3702 GN=At2g19130 PE=2 SV=1	T	Signal transduction mechanisms	OSJNBa0028I23.7 [Oryza sativa Japonica Group]
LOC_Os01g65660	179	166	166	651	818	540	1.80354	1.80907	1.78431	5.8034	6.00306	4.98495	4.35383e-23	1.41627	up	--	--	Cellular Component: integral component of plasma membrane (GO:0005887);; Biological Process: protein targeting to membrane (GO:0006612);; Biological Process: water transport (GO:0006833);; Biological Process: response to nematode (GO:0009624);; Biological Process: response to salt stress (GO:0009651);; Biological Process: response to fructose (GO:0009750);; Biological Process: positive regulation…	--	--	[E]	Amino acid transport and metabolism	Transmembrane amino acid transporter protein	Amino acid permease 8 OS=Arabidopsis thaliana OX=3702 GN=AAP8 PE=1 SV=1	E	Amino acid transport and metabolism	PREDICTED: amino acid permease 8 [Oryza sativa Japonica Group]
LOC_Os02g50730	484	489	426	226	293	242	5.60778	6.16904	5.28603	2.2663	2.5019	2.48944	1.33451e-22	-1.34836	down	[O]	Posttranslational modification, protein turnover, chaperones	Molecular Function: metalloendopeptidase activity (GO:0004222);; Biological Process: proteolysis (GO:0006508);; Molecular Function: zinc ion binding (GO:0008270);; Cellular Component: cytoplasmic vesicle (GO:0016023);; Molecular Function: hydrolase activity (GO:0016787);; Cellular Component: extracellular matrix (GO:0031012);;	--	--	[OW]	Posttranslational modification, protein turnover, chaperones;; Extracellular structures	Matrixin;; Putative peptidoglycan binding domain	Metalloendoproteinase 3-MMP OS=Arabidopsis thaliana OX=3702 GN=3MMP PE=1 SV=1	O	Posttranslational modification, protein turnover, chaperones	PREDICTED: metalloendoproteinase 2-MMP [Oryza sativa Japonica Group]
LOC_Os01g06890	13	23	14	124	158	145	0.128246	0.263274	0.159046	1.14017	1.23185	1.36119	3.71192e-13	2.19148	up	[K]	Transcription	Molecular Function: protein kinase activity (GO:0004672);; Molecular Function: protein binding (GO:0005515);; Biological Process: defense response (GO:0006952);; Biological Process: signal transduction (GO:0007165);; Biological Process: pattern specification process (GO:0007389);; Biological Process: macromolecule biosynthetic process (GO:0009059);; Biological Process: anatomical structure morpho…	--	--	[R]	General function prediction only	Leucine rich repeat;; Leucine Rich repeats (2 copies);; Leucine rich repeat N-terminal domain;; Leucine Rich Repeat;; Leucine Rich repeat	Receptor like protein 27 OS=Arabidopsis thaliana OX=3702 GN=RLP27 PE=2 SV=1	S	Function unknown	hypothetical protein OsJ_00481 [Oryza sativa Japonica Group]
LOC_Os01g03360	0	6	0	53	64	56	0	0.134982	0	0.93476	0.967636	1.01241	4.03247e-09	2.44442	up	--	--	Molecular Function: serine-type endopeptidase inhibitor activity (GO:0004867);; Cellular Component: extracellular region (GO:0005576);; Cellular Component: plastid (GO:0009536);; Biological Process: negative regulation of peptidase activity (GO:0010466);; Cellular Component: cytoplasmic vesicle (GO:0016023);;	--	--	--	--	Bowman-Birk serine protease inhibitor family	Bowman-Birk type bran trypsin inhibitor OS=Oryza sativa subsp. japonica OX=39947 GN=RBBI3.3 PE=1 SV=2	--	--	PREDICTED: Bowman-Birk type bran trypsin inhibitor [Oryza sativa Japonica Group]
LOC_Os04g55790	547	427	482	292	309	309	10.6722	9.08374	10.0731	4.94087	4.44999	5.36036	2.05479e-16	-1.14102	down	--	--	Cellular Component: membrane (GO:0016020);;	--	--	--	--	--	--	--	--	OSJNBb0059K02.22 [Oryza sativa Japonica Group]
LOC_Os09g35010	1140	478	452	365	428	394	28.1793	12.8458	11.9608	7.82238	7.79675	8.66007	0.00590482	-1.02179	down	--	--	Molecular Function: DNA binding (GO:0003677);; Molecular Function: transcription factor activity, sequence-specific DNA binding (GO:0003700);; Cellular Component: nucleus (GO:0005634);; Biological Process: regulation of transcription, DNA-templated (GO:0006355);; Biological Process: response to stress (GO:0006950);; Cellular Component: plastid (GO:0009536);;	--	--	--	--	AP2 domain	Dehydration-responsive element-binding protein 1B OS=Oryza sativa subsp. japonica OX=39947 GN=DREB1B PE=2 SV=1	K	Transcription	PREDICTED: dehydration-responsive element-binding protein 1B [Oryza sativa Japonica Group]
LOC_Os11g45740	150	130	159	443	591	439	2.58718	2.43865	2.94489	6.64582	7.5525	6.7554	2.59652e-14	1.19145	up	--	--	Biological Process: cell fate specification (GO:0001708);; Molecular Function: DNA binding (GO:0003677);; Molecular Function: chromatin binding (GO:0003682);; Molecular Function: transcription factor activity, sequence-specific DNA binding (GO:0003700);; Molecular Function: protein binding (GO:0005515);; Cellular Component: nucleus (GO:0005634);; Biological Process: toxin catabolic process (GO:00…	K09422|0|osa:4351131|K09422 myb proto-oncogene protein, plant | (RefSeq) transcription factor MYB108	--	[K]	Transcription	Myb-like DNA-binding domain;; Myb-like DNA-binding domain	Transcription factor JAMYB OS=Oryza sativa subsp. japonica OX=39947 GN=JAMYB PE=2 SV=1	K	Transcription	PREDICTED: transcription factor MYB108 [Oryza sativa Japonica Group]
LOC_Os01g42330	41	44	39	164	212	177	0.263074	0.302741	0.262822	0.91193	1.00224	1.00913	6.05562e-10	1.50287	up	--	--	Molecular Function: RNA binding (GO:0003723);; Molecular Function: RNA-directed DNA polymerase activity (GO:0003964);; Molecular Function: binding (GO:0005488);; Molecular Function: ATP binding (GO:0005524);; Biological Process: RNA-dependent DNA biosynthetic process (GO:0006278);; Biological Process: defense response (GO:0006952);; Cellular Component: cytoplasmic vesicle (GO:0016023);; Molecular…	--	--	[T]	Signal transduction mechanisms	NB-ARC domain;; zinc-binding in reverse transcriptase	Disease resistance protein RGA2 OS=Solanum bulbocastanum OX=147425 GN=RGA2 PE=1 SV=1	S	Function unknown	PREDICTED: disease resistance protein RGA2-like isoform X1 [Oryza sativa Japonica Group]
LOC_Os03g62340	1580	1478	1310	4389	4891	4384	10.5701	10.7716	9.38923	25.4915	24.169	26.1048	1.73265e-47	1.13389	up	[M]	Cell wall/membrane/envelope biogenesis	Molecular Function: protein serine/threonine kinase activity (GO:0004674);; Molecular Function: ATP binding (GO:0005524);; Cellular Component: nucleus (GO:0005634);; Cellular Component: cytosol (GO:0005829);; Cellular Component: plasma membrane (GO:0005886);; Biological Process: polysaccharide metabolic process (GO:0005976);; Biological Process: protein phosphorylation (GO:0006468);; Biological P…	--	--	--	--	Protein kinase domain;; Protein tyrosine kinase;; Universal stress protein family	Receptor-like cytosolic serine/threonine-protein kinase RBK1 OS=Arabidopsis thaliana OX=3702 GN=RBK1 PE=1 SV=1	T	Signal transduction mechanisms	PREDICTED: serine/threonine-protein kinase pakF [Oryza sativa Japonica Group]
LOC_Os12g01010	124	94	118	328	439	328	2.6725	2.19967	2.71775	6.14731	7.01277	6.30832	1.42853e-10	1.14091	up	[J]	Translation, ribosomal structure and biogenesis	Molecular Function: nucleotide binding (GO:0000166);; Molecular Function: nucleic acid binding (GO:0003676);; Molecular Function: RNA binding (GO:0003723);; Molecular Function: protein binding (GO:0005515);; Cellular Component: nucleus (GO:0005634);; Cellular Component: cytosol (GO:0005829);; Biological Process: RNA processing (GO:0006396);; Biological Process: response to osmotic stress (GO:0006…	K12881|1.57619e-85|dosa:Os12t0100100-01|K12881 THO complex subunit 4 | (RAP-DB) Os12g0100100; Similar to ALY protein.	RNA transport (ko03013);; mRNA surveillance pathway (ko03015);; Spliceosome (ko03040)	[A]	RNA processing and modification	RNA recognition motif. (a.k.a. RRM, RBD, or RNP domain);; C-terminal duplication domain of Friend of PRMT1	THO complex subunit 4A OS=Arabidopsis thaliana OX=3702 GN=ALY1 PE=1 SV=1	S	Function unknown	PREDICTED: THO complex subunit 4A isoform X3 [Oryza sativa Japonica Group]
LOC_Os11g42500	876	728	681	62	49	52	18.5959	16.8397	15.4915	1.14196	0.765456	0.97247	3.29729e-141	-4.12529	down	--	--	Cellular Component: cell wall (GO:0005618);; Biological Process: defense response (GO:0006952);; Biological Process: response to biotic stimulus (GO:0009607);; Biological Process: phenylpropanoid metabolic process (GO:0009698);; Cellular Component: cytoplasmic vesicle (GO:0016023);; Biological Process: actin filament-based movement (GO:0030048);; Biological Process: cellular biosynthetic process …	--	--	--	--	Dirigent-like protein	Dirigent protein 1 OS=Arabidopsis thaliana OX=3702 GN=DIR1 PE=2 SV=1	S	Function unknown	PREDICTED: dirigent protein 1 [Oryza sativa Japonica Group]
LOC_Os10g10130	1049	1034	987	3974	5748	4366	7.68887	8.03897	6.86038	24.2634	30.2346	28.0327	6.22653e-82	1.66546	up	--		Molecular Function: guanylate cyclase activity (GO:0004383);; Molecular Function: protein serine/threonine kinase activity (GO:0004674);; Molecular Function: protein tyrosine kinase activity (GO:0004713);; Molecular Function: calcium ion binding (GO:0005509);; Molecular Function: ATP binding (GO:0005524);; Cellular Component: mitochondrion (GO:0005739);; Cellular Component: plasma membrane (GO:00…	--	--	--	--	Protein kinase domain;; Protein tyrosine kinase;; Wall-associated receptor kinase galacturonan-binding	Wall-associated receptor kinase 5 OS=Arabidopsis thaliana OX=3702 GN=WAK5 PE=2 SV=1	T	Signal transduction mechanisms	Calcium binding EGF domain containing protein, expressed [Oryza sativa Japonica Group]
LOC_Os01g62600	0	0	0	85	73	57	0	0	0	1.08495	0.792144	0.741631	5.21497e-17	3.41028	up	[DPM]	Cell cycle control, cell division, chromosome partitioning;; Inorganic ion transport and metabolism;; Cell wall/membrane/envelope biogenesis	Molecular Function: copper ion binding (GO:0005507);; Cellular Component: mitochondrion (GO:0005739);; Biological Process: response to water deprivation (GO:0009414);; Biological Process: lignin biosynthetic process (GO:0009809);; Biological Process: plant-type cell wall biogenesis (GO:0009832);; Biological Process: glucuronoxylan metabolic process (GO:0010413);; Cellular Component: cytoplasmic v…	K05909|0|bdi:100845373|K05909 laccase [EC:1.10.3.2] | (RefSeq) putative laccase-5	--	[Q]	Secondary metabolites biosynthesis, transport and catabolism	Multicopper oxidase;; Multicopper oxidase;; Multicopper oxidase	Putative laccase-5 OS=Oryza sativa subsp. japonica OX=39947 GN=LAC5 PE=3 SV=1	Q	Secondary metabolites biosynthesis, transport and catabolism	RecName: Full=Putative laccase-5; AltName: Full=Benzenediol:oxygen oxidoreductase 5; AltName: Full=Diphenol oxidase 5; AltName: Full=Urishiol oxidase 5; Flags: Precursor
LOC_Os04g02900	441	390	376	1607	1850	1549	4.9247	4.73673	4.49124	15.5756	15.3337	15.3841	1.50247e-58	1.52771	up	[C]	Energy production and conversion	Molecular Function: pyruvate dehydrogenase (acetyl-transferring) activity (GO:0004739);; Cellular Component: mitochondrion (GO:0005739);; Cellular Component: cytosol (GO:0005829);; Biological Process: glycolytic process (GO:0006096);; Cellular Component: chloroplast stroma (GO:0009570);; Cellular Component: chloroplast envelope (GO:0009941);; Biological Process: response to stimulus (GO:0050896);…	K00161|0|osa:4334968|K00161 pyruvate dehydrogenase E1 component alpha subunit [EC:1.2.4.1] | (RefSeq) OsJ_13591; pyruvate dehydrogenase E1 component subunit alpha-3, chloroplastic	Glycolysis / Gluconeogenesis (ko00010);; Citrate cycle (TCA cycle) (ko00020);; Pyruvate metabolism (ko00620);; Carbon metabolism (ko01200)	[C]	Energy production and conversion	Dehydrogenase E1 component;; Thiamine pyrophosphate enzyme, C-terminal TPP binding domain	Pyruvate dehydrogenase E1 component subunit alpha-3, chloroplastic OS=Oryza sativa subsp. japonica OX=39947 GN=Os04g0119400 PE=2 SV=2	C	Energy production and conversion	PREDICTED: pyruvate dehydrogenase E1 component subunit alpha-3, chloroplastic [Oryza sativa Japonica Group]
LOC_Os07g09010	172	194	181	502	640	524	1.7094	2.10203	1.92581	4.33755	4.70699	4.63978	4.4735e-13	1.06298	up	--	--	Biological Process: developmental process involved in reproduction (GO:0003006);; Molecular Function: catalytic activity (GO:0003824);; Cellular Component: plasma membrane (GO:0005886);; Biological Process: multicellular organism development (GO:0007275);; Biological Process: gene expression (GO:0010467);; Cellular Component: integral component of membrane (GO:0016021);; Biological Process: cellu…	--	--	--	--	Nodulin-like;; Major Facilitator Superfamily	Protein NUCLEAR FUSION DEFECTIVE 4 OS=Arabidopsis thaliana OX=3702 GN=NFD4 PE=3 SV=1	S	Function unknown	hypothetical protein OsI_25182 [Oryza sativa Indica Group]
LOC_Os01g49750	23	24	30	371	407	405	0.644711	0.725973	0.887337	9.07665	8.46973	10.1579	3.20361e-46	3.16691	up	--	--	Cellular Component: mitochondrion (GO:0005739);;	--	--	--	--	--	--	--	--	unknown protein [Oryza sativa Japonica Group]
LOC_Os01g01620	1454	1529	1562	7553	9442	7776	21.9218	25.1223	25.2339	98.8873	105.176	104.388	6.78222e-161	1.9224	up	[G]	Carbohydrate transport and metabolism	Molecular Function: binding (GO:0005488);; Biological Process: response to organic substance (GO:0010033);; Molecular Function: kinase activity (GO:0016301);; Biological Process: phosphorylation (GO:0016310);; Molecular Function: phosphotransferase activity, alcohol group as acceptor (GO:0016773);; Cellular Component: intracellular membrane-bounded organelle (GO:0043231);; Biological Process: pri…	--	--	[G]	Carbohydrate transport and metabolism	pfkB family carbohydrate kinase	Adenosine kinase 2 OS=Arabidopsis thaliana OX=3702 GN=ADK2 PE=1 SV=1	G	Carbohydrate transport and metabolism	PREDICTED: uncharacterized sugar kinase slr0537 [Oryza sativa Japonica Group]
LOC_Os02g54140	1340	1296	1214	3543	3974	3692	36.7297	38.7115	35.6491	84.3216	80.4657	90.087	7.01292e-39	1.03148	up	[O]	Posttranslational modification, protein turnover, chaperones	Cellular Component: cytoplasm (GO:0005737);; Cellular Component: cytosol (GO:0005829);; Biological Process: protein folding (GO:0006457);; Biological Process: hyperosmotic response (GO:0006972);; Biological Process: response to heat (GO:0009408);; Biological Process: response to high light intensity (GO:0009644);; Biological Process: heat acclimation (GO:0010286);; Biological Process: response to…	K13993|1.3423e-85|osa:4330933|K13993 HSP20 family protein | (RefSeq) HSP18.6, OJ1311_D08.6-1, OsHsp18.6, OsJ_08623; 18.6 kDa class III heat shock protein	Protein processing in endoplasmic reticulum (ko04141)	[O]	Posttranslational modification, protein turnover, chaperones	Hsp20/alpha crystallin family	18.6 kDa class III heat shock protein OS=Oryza sativa subsp. japonica OX=39947 GN=HSP18.6 PE=2 SV=1	O	Posttranslational modification, protein turnover, chaperones	PREDICTED: 18.6 kDa class III heat shock protein [Oryza sativa Japonica Group]
LOC_Os01g72900	9	7	15	628	870	707	0.373271	0.323835	0.682813	23.1524	27.3062	26.7156	5.2859e-98	5.04392	up	--	--	Cellular Component: nucleus (GO:0005634);; Cellular Component: cytosol (GO:0005829);; Biological Process: response to stress (GO:0006950);;	--	--	--	--	ABA/WDS induced protein	Abscisic stress-ripening protein 2 OS=Solanum lycopersicum OX=4081 GN=ASR2 PE=4 SV=1	S	Function unknown	PREDICTED: abscisic stress-ripening protein 3-like [Oryza brachyantha]
LOC_Os02g05550	94	79	74	242	276	251	0.675533	0.61582	0.56294	1.50468	1.46081	1.60483	1.1955e-07	1.07229	up	--	--	Molecular Function: DNA binding (GO:0003677);; Biological Process: DNA recombination (GO:0006310);; Molecular Function: zinc ion binding (GO:0008270);; Biological Process: DNA integration (GO:0015074);; Molecular Function: hydrolase activity (GO:0016787);;	--	--	[R]	General function prediction only	Reverse transcriptase (RNA-dependent DNA polymerase);; gag-polypeptide of LTR copia-type;; Integrase core domain;; GAG-pre-integrase domain	Retrovirus-related Pol polyprotein from transposon TNT 1-94 OS=Nicotiana tabacum OX=4097 PE=2 SV=1	L	Replication, recombination and repair	Putative retroelement pol polyprotein [Oryza sativa Japonica Group]
LOC_Os10g25030	288	187	180	908	1100	1004	5.65396	3.98519	3.78956	15.4806	15.9516	17.55	1.25117e-28	1.64976	up	--	--	Biological Process: maltose metabolic process (GO:0000023);; Cellular Component: mitochondrion (GO:0005739);; Cellular Component: cytosol (GO:0005829);; Biological Process: pentose-phosphate shunt (GO:0006098);; Biological Process: rRNA processing (GO:0006364);; Biological Process: defense response (GO:0006952);; Cellular Component: chloroplast stroma (GO:0009570);; Biological Process: defense re…	K13545|4.51294e-174|osa:4348519|K13545 red chlorophyll catabolite reductase [EC:1.3.7.12] | (RefSeq) RCCR1; red chlorophyll catabolite reductase	Porphyrin and chlorophyll metabolism (ko00860)	--	--	Red chlorophyll catabolite reductase (RCC reductase)	Red chlorophyll catabolite reductase (Fragment) OS=Hordeum vulgare OX=4513 GN=rccR PE=1 SV=1	O	Posttranslational modification, protein turnover, chaperones	PREDICTED: red chlorophyll catabolite reductase [Oryza sativa Japonica Group]
LOC_Os12g05210	14	24	14	321	278	227	0.412946	0.77063	0.441931	8.19389	6.03715	5.9458	9.70258e-31	3.06558	up	--	--	Biological Process: response to oxidative stress (GO:0006979);; Biological Process: anaerobic respiration (GO:0009061);;	--	--	--	--	--	--	S	Function unknown	PREDICTED: uncharacterized protein LOC4351498 [Oryza sativa Japonica Group]
LOC_Os03g03600	297	237	352	52	47	32	4.50755	3.91977	5.72947	0.684508	0.521717	0.433173	7.34916e-44	-3.01845	down	--	--	Biological Process: pattern specification process (GO:0007389);; Biological Process: regulation of cell size (GO:0008361);; Cellular Component: plant-type cell wall (GO:0009505);; Biological Process: plant-type cell wall organization (GO:0009664);; Biological Process: plant-type cell wall biogenesis (GO:0009832);; Biological Process: auxin polar transport (GO:0009926);; Biological Process: root m…	--	--	--	--	Fasciclin domain	Fasciclin-like arabinogalactan protein 8 OS=Arabidopsis thaliana OX=3702 GN=FLA8 PE=1 SV=1	M	Cell wall/membrane/envelope biogenesis	PREDICTED: fasciclin-like arabinogalactan protein 10 [Oryza sativa Japonica Group]
LOC_Os10g41640	105	86	101	71	50	58	5.98409	5.31568	6.18399	3.51535	2.11073	2.91438	0.000126776	-1.06357	down	--	--	Molecular Function: DNA binding (GO:0003677);; Molecular Function: transcription factor activity, sequence-specific DNA binding (GO:0003700);; Molecular Function: calmodulin binding (GO:0005516);; Cellular Component: nucleus (GO:0005634);; Cellular Component: cytoplasm (GO:0005737);; Biological Process: regulation of transcription, DNA-templated (GO:0006355);; Biological Process: sister chromatid…	--	--	--	--	--	Transcription factor TGAL3 OS=Oryza sativa subsp. japonica OX=39947 GN=TGAL3 PE=1 SV=1	--	--	Transcription factor HBP-1b, putative, expressed [Oryza sativa Japonica Group]
LOC_Os02g12440	39	45	22	120	118	100	0.305934	0.382522	0.178965	0.816358	0.681638	0.692765	0.00125397	1.00735	up	[K]	Transcription	Molecular Function: nucleotide binding (GO:0000166);; Biological Process: polysaccharide biosynthetic process (GO:0000271);; Biological Process: polysaccharide catabolic process (GO:0000272);; Biological Process: immune response-regulating signaling pathway (GO:0002764);; Biological Process: regionalization (GO:0003002);; Molecular Function: protein serine/threonine kinase activity (GO:0004674);;…	--	--	--	--	Protein kinase domain;; Protein tyrosine kinase;; Leucine rich repeat;; Leucine Rich repeats (2 copies);; Leucine Rich Repeat	Receptor kinase-like protein Xa21 OS=Oryza sativa subsp. japonica OX=39947 GN=XA21 PE=1 SV=1	T	Signal transduction mechanisms	PREDICTED: probable LRR receptor-like serine/threonine-protein kinase At3g47570 isoform X1 [Oryza sativa Japonica Group]
LOC_Os01g45110	7	7	4	97	108	89	0.075546	0.082285	0.05395	1.0496	1.00347	0.992836	2.27033e-14	2.67815	up	[G]	Carbohydrate transport and metabolism	Cellular Component: cytosol (GO:0005829);; Biological Process: metabolic process (GO:0008152);; Biological Process: response to organic substance (GO:0010033);; Biological Process: response to UV-B (GO:0010224);; Molecular Function: abscisic acid glucosyltransferase activity (GO:0010294);; Cellular Component: cytoplasmic vesicle (GO:0016023);; Biological Process: brassinosteroid metabolic process…	--	--	[GC]	Carbohydrate transport and metabolism;; Energy production and conversion	UDP-glucoronosyl and UDP-glucosyl transferase	Scopoletin glucosyltransferase OS=Nicotiana tabacum OX=4097 GN=TOGT1 PE=1 SV=1	S	Function unknown	PREDICTED: anthocyanin 3&apos;-O-beta-glucosyltransferase [Oryza sativa Japonica Group]
LOC_Os12g33150	6151	5414	5942	19116	20278	15668	497.659	477.151	514.976	1342.31	1211.47	1128.04	5.72621e-67	1.14008	up	--	--	Cellular Component: plastid (GO:0009536);;	--	--	--	--	--	--	S	Function unknown	PREDICTED: uncharacterized protein LOC9266183 [Oryza sativa Japonica Group]
LOC_Os11g37950	169	144	127	798	830	821	4.40958	4.08138	3.53934	18.0624	15.9923	19.0459	1.76662e-40	1.91986	up	--	--	Cellular Component: plant-type vacuole (GO:0000325);; Molecular Function: nuclease activity (GO:0004518);; Molecular Function: ribonuclease activity (GO:0004540);; Molecular Function: chitinase activity (GO:0004568);; Cellular Component: extracellular region (GO:0005576);; Cellular Component: cell wall (GO:0005618);; Molecular Function: chitin binding (GO:0008061);; Biological Process: response t…	--	--	[R]	General function prediction only	Barwin family	Barwin OS=Hordeum vulgare OX=4513 PE=1 SV=1	G	Carbohydrate transport and metabolism	PREDICTED: barwin [Oryza sativa Japonica Group]
LOC_Os06g13720	80	66	51	797	860	881	1.13964	1.02772	0.780068	9.92881	9.1118	11.2515	9.66222e-74	3.05369	up	[C]	Energy production and conversion	Molecular Function: phosphogluconate dehydrogenase (decarboxylating) activity (GO:0004616);; Molecular Function: pyruvate dehydrogenase (acetyl-transferring) activity (GO:0004739);; Cellular Component: nucleus (GO:0005634);; Cellular Component: mitochondrial matrix (GO:0005759);; Cellular Component: cytosol (GO:0005829);; Biological Process: glycolytic process (GO:0006096);; Biological Process: p…	K00161|0|osa:4340640|K00161 pyruvate dehydrogenase E1 component alpha subunit [EC:1.2.4.1] | (RefSeq) OJ1136_C11.8, PDHE1-A; pyruvate dehydrogenase E1 component subunit alpha-2, mitochondrial	Glycolysis / Gluconeogenesis (ko00010);; Citrate cycle (TCA cycle) (ko00020);; Pyruvate metabolism (ko00620);; Carbon metabolism (ko01200)	[C]	Energy production and conversion	Dehydrogenase E1 component;; Thiamine pyrophosphate enzyme, C-terminal TPP binding domain	Pyruvate dehydrogenase E1 component subunit alpha-2, mitochondrial OS=Oryza sativa subsp. japonica OX=39947 GN=Os06g0246500 PE=2 SV=1	C	Energy production and conversion	PREDICTED: pyruvate dehydrogenase E1 component subunit alpha-2, mitochondrial [Oryza sativa Japonica Group]
LOC_Os01g66200	129	110	95	41	62	44	1.16103	1.08084	0.911723	0.318847	0.414344	0.351112	4.67268e-09	-1.52302	down	--	--	--	--	--	--	--	--	Protein WVD2-like 7 OS=Arabidopsis thaliana OX=3702 GN=WDL7 PE=2 SV=1	S	Function unknown	PREDICTED: uncharacterized protein DDB_G0284459 [Oryza sativa Japonica Group]
LOC_Os02g10880	47	84	69	220	221	224	0.790145	1.54033	1.24694	3.21911	2.74714	3.35578	6.64586e-06	1.1201	up	[G]	Carbohydrate transport and metabolism	Cellular Component: mitochondrion (GO:0005739);; Biological Process: cellular aromatic compound metabolic process (GO:0006725);; Biological Process: metabolic process (GO:0008152);; Biological Process: flavonoid biosynthetic process (GO:0009813);; Biological Process: response to inorganic substance (GO:0010035);; Biological Process: response to organic cyclic compound (GO:0014070);; Molecular Fun…	--	--	[GC]	Carbohydrate transport and metabolism;; Energy production and conversion	UDP-glucoronosyl and UDP-glucosyl transferase	Crocetin glucosyltransferase, chloroplastic OS=Gardenia jasminoides OX=114476 GN=UGT75L6 PE=1 SV=1	S	Function unknown	PREDICTED: cyanidin 3-O-rutinoside 5-O-glucosyltransferase [Oryza sativa Japonica Group]
LOC_Os11g29780	29	31	30	107	111	93	0.506529	0.592266	0.560338	1.62139	1.44031	1.45086	0.000184957	1.1174	up	[R]	General function prediction only	Molecular Function: binding (GO:0005488);; Cellular Component: Golgi apparatus (GO:0005794);; Biological Process: anatomical structure morphogenesis (GO:0009653);; Biological Process: plant-type cell wall organization (GO:0009664);; Biological Process: lignin metabolic process (GO:0009808);; Cellular Component: cytoplasmic vesicle (GO:0016023);; Molecular Function: glucuronoxylan 4-O-methyltransf…	--	--	--	--	Polysaccharide biosynthesis	Probable methyltransferase At1g27930 OS=Arabidopsis thaliana OX=3702 GN=At1g27930 PE=1 SV=1	S	Function unknown	hypothetical protein OsJ_33924 [Oryza sativa Japonica Group]
LOC_Os10g39680	890	894	674	4479	5303	4907	20.1378	22.0356	16.3424	88.0075	88.6634	98.859	6.02074e-92	2.04629	up	[R]	General function prediction only	Biological Process: polysaccharide catabolic process (GO:0000272);; Molecular Function: chitinase activity (GO:0004568);; Cellular Component: extracellular space (GO:0005615);; Biological Process: chitin catabolic process (GO:0006032);; Molecular Function: chitin binding (GO:0008061);; Molecular Function: endochitinase activity (GO:0008843);; Cellular Component: cytoplasmic vesicle (GO:0016023);;…	--	--	[R]	General function prediction only	Chitinase class I	Chitinase 8 OS=Oryza sativa subsp. japonica OX=39947 GN=Cht8 PE=2 SV=1	G	Carbohydrate transport and metabolism	PREDICTED: chitinase 8 [Oryza sativa Japonica Group]
LOC_Os07g03050	146	128	114	389	565	451	1.38976	1.32672	1.16021	3.21629	3.98165	3.8257	1.69115e-14	1.29186	up	--	--	Cellular Component: mitochondrion (GO:0005739);;	--	--	--	--	Domain of unknown function (DUF1719)	--	--	--	hypothetical protein OsI_24721 [Oryza sativa Indica Group]
LOC_Os04g03810	2	10	0	68	80	62	0.019656	0.107048	0	0.575298	0.576858	0.536971	1.58791e-08	2.29131	up	[O]	Posttranslational modification, protein turnover, chaperones	Molecular Function: serine-type endopeptidase activity (GO:0004252);; Cellular Component: cell wall (GO:0005618);; Biological Process: proteolysis (GO:0006508);; Molecular Function: serine-type peptidase activity (GO:0008236);; Cellular Component: plant-type cell wall (GO:0009505);; Biological Process: post-embryonic animal morphogenesis (GO:0009886);; Biological Process: seed coat development (G…	--	--	--	--	Subtilase family;; Peptidase inhibitor I9	Subtilisin-like protease SBT3.3 OS=Arabidopsis thaliana OX=3702 GN=SBT3.3 PE=2 SV=1	O	Posttranslational modification, protein turnover, chaperones	PREDICTED: subtilisin-like protease SBT3.8 [Oryza sativa Japonica Group]
LOC_Os06g49220	718	586	664	272	448	300	8.29288	7.37017	8.21809	2.72827	3.81564	3.08026	4.02833e-25	-1.42419	down	[E]	Amino acid transport and metabolism	Molecular Function: transporter activity (GO:0005215);; Cellular Component: Golgi apparatus (GO:0005794);; Cellular Component: plasma membrane (GO:0005886);; Biological Process: transport (GO:0006810);; Biological Process: lipid transport (GO:0006869);; Biological Process: intra-Golgi vesicle-mediated transport (GO:0006891);; Cellular Component: plasmodesma (GO:0009506);; Biological Process: resp…	--	--	[E]	Amino acid transport and metabolism	POT family	Protein NRT1/ PTR FAMILY 8.3 OS=Arabidopsis thaliana OX=3702 GN=NPF8.3 PE=1 SV=1	E	Amino acid transport and metabolism	PREDICTED: protein NRT1/ PTR FAMILY 8.3 [Oryza sativa Japonica Group]
LOC_Os01g48960	1214	1291	1322	4141	4630	3386	4.1729	4.83205	4.86737	12.3541	11.7512	10.3557	4.93237e-41	1.14315	up	[E]	Amino acid transport and metabolism	Molecular Function: N,N-dimethylaniline monooxygenase activity (GO:0004499);; Molecular Function: iron ion binding (GO:0005506);; Cellular Component: amyloplast (GO:0009501);; Cellular Component: chloroplast stroma (GO:0009570);; Biological Process: indoleacetic acid biosynthetic process (GO:0009684);; Biological Process: gibberellin biosynthetic process (GO:0009686);; Biological Process: gibbere…	K00264|0|osa:4324398|K00264 glutamate synthase (NADPH/NADH) [EC:1.4.1.13 1.4.1.14] | (RefSeq) glutamate synthase 1 [NADH], chloroplastic	Alanine, aspartate and glutamate metabolism (ko00250);; Nitrogen metabolism (ko00910);; Biosynthesis of amino acids (ko01230)	[E]	Amino acid transport and metabolism	Glutamine amidotransferases class-II;; Conserved region in glutamate synthase;; Glutamate synthase central domain;; GXGXG motif;; Pyridine nucleotide-disulphide oxidoreductase;; Dihydroprymidine dehydrogenase domain II, 4Fe-4S cluster;; NAD(P)-binding Rossmann-like domain;; Pyridine nucleotide-disulphide oxidoreductase;; Flavin containing amine oxidoreductase	Glutamate synthase 1 [NADH], chloroplastic OS=Oryza sativa subsp. japonica OX=39947 GN=Os01g0681900 PE=2 SV=1	E	Amino acid transport and metabolism	PREDICTED: glutamate synthase 1 [NADH], chloroplastic isoform X1 [Oryza sativa Japonica Group]
LOC_Os06g11210	6	9	0	64	80	59	0.095322	0.153777	0	0.879597	0.927779	0.833181	5.59019e-08	2.16602	up	[C]	Energy production and conversion	Cellular Component: mitochondrion (GO:0005739);; Cellular Component: peroxisome (GO:0005777);; Cellular Component: cytosol (GO:0005829);; Biological Process: defense response (GO:0006952);; Biological Process: signal transduction (GO:0007165);; Biological Process: jasmonic acid biosynthetic process (GO:0009695);; Biological Process: response to hormone (GO:0009725);; Molecular Function: FMN bindi…	K05894|0|osa:4340485|K05894 12-oxophytodienoic acid reductase [EC:1.3.1.42] | (RefSeq) OPR-1, OPR5, OPR6, OsOPR5; putative 12-oxophytodienoate reductase 5	alpha-Linolenic acid metabolism (ko00592)	[CR]	Energy production and conversion;; General function prediction only	NADH:flavin oxidoreductase / NADH oxidase family	Putative 12-oxophytodienoate reductase 5 OS=Oryza sativa subsp. japonica OX=39947 GN=OPR5 PE=2 SV=1	C	Energy production and conversion	PREDICTED: putative 12-oxophytodienoate reductase 5 [Oryza sativa Japonica Group]
LOC_Os01g31370	18	16	15	70	59	48	0.214404	0.20741	0.178634	0.715575	0.518539	0.502939	0.00467426	1.06238	up	--	--	Molecular Function: transferase activity, transferring glycosyl groups (GO:0016757);;	--	--	[S]	Function unknown	Protein of unknown function (DUF563)	--	S	Function unknown	PREDICTED: uncharacterized protein LOC4324540 [Oryza sativa Japonica Group]
LOC_Os05g20450	57	49	66	216	336	186	0.320261	0.301527	0.400344	1.06141	1.40984	0.938663	7.67549e-10	1.44626	up	--	--	Molecular Function: DNA binding (GO:0003677);; Molecular Function: catalytic activity (GO:0003824);; Molecular Function: serine-type endopeptidase activity (GO:0004252);; Biological Process: DNA recombination (GO:0006310);; Biological Process: proteolysis (GO:0006508);; Molecular Function: zinc ion binding (GO:0008270);; Biological Process: DNA integration (GO:0015074);;	--	--	[R]	General function prediction only	Reverse transcriptase (RNA-dependent DNA polymerase);; gag-polypeptide of LTR copia-type;; GAG-pre-integrase domain;; Integrase core domain;; Zinc knuckle	Retrovirus-related Pol polyprotein from transposon RE1 OS=Arabidopsis thaliana OX=3702 GN=RE1 PE=2 SV=1	L	Replication, recombination and repair	retrotransposon protein, putative, unclassified [Oryza sativa Japonica Group]
LOC_Os02g35760	55	79	56	281	283	193	0.701568	1.08896	0.760531	3.14843	2.7139	2.2028	6.1757e-09	1.36011	up	[T]	Signal transduction mechanisms	Molecular Function: protein serine/threonine kinase activity (GO:0004674);; Molecular Function: protein tyrosine kinase activity (GO:0004713);; Molecular Function: ATP binding (GO:0005524);; Cellular Component: nucleus (GO:0005634);; Cellular Component: cytoplasm (GO:0005737);; Cellular Component: plasma membrane (GO:0005886);; Biological Process: polysaccharide metabolic process (GO:0005976);; B…	--	--	[T]	Signal transduction mechanisms	Protein tyrosine kinase;; Protein kinase domain	Probable protein kinase At2g41970 OS=Arabidopsis thaliana OX=3702 GN=At2g41970 PE=2 SV=1	T	Signal transduction mechanisms	PREDICTED: probable protein kinase At2g41970 [Oryza sativa Japonica Group]
LOC_Os02g58540	78	81	131	46	87	51	2.1695	2.46189	3.92681	1.11718	1.79279	1.27037	0.000679862	-1.03091	down	--	--	Molecular Function: ubiquitin-protein transferase activity (GO:0004842);; Molecular Function: zinc ion binding (GO:0008270);; Biological Process: pollen development (GO:0009555);; Biological Process: anther dehiscence (GO:0009901);; Biological Process: response to zinc ion (GO:0010043);; Biological Process: response to chitin (GO:0010200);; Cellular Component: membrane (GO:0016020);; Cellular Com…	--	--	[O]	Posttranslational modification, protein turnover, chaperones	Ring finger domain;; RING-like zinc finger;; Zinc finger, C3HC4 type (RING finger);; RING-H2 zinc finger domain;; Zinc finger, C3HC4 type (RING finger);; RING-type zinc-finger;; Anaphase-promoting complex subunit 11 RING-H2 finger	RING-H2 finger protein ATL80 OS=Arabidopsis thaliana OX=3702 GN=ATL80 PE=2 SV=1	O	Posttranslational modification, protein turnover, chaperones	PREDICTED: RING-H2 finger protein ATL80 [Oryza sativa Japonica Group]
LOC_Os04g05650	102	138	101	717	915	645	4.19237	6.21534	4.46187	25.8128	28.0177	23.7828	2.20664e-41	2.13733	up	--	--	Biological Process: response to heat (GO:0009408);; Biological Process: response to virus (GO:0009615);; Biological Process: meristem growth (GO:0035266);; Biological Process: cellular macromolecule metabolic process (GO:0044260);; Biological Process: single-organism cellular process (GO:0044763);; Biological Process: shoot system development (GO:0048367);; Biological Process: nucleic acid metabo…	--	--	--	--	--	--	--	--	PREDICTED: polyamine-modulated factor 1-binding protein 1 [Oryza sativa Japonica Group]
LOC_Os04g43200	42	17	40	1939	1729	1701	0.867377	0.362899	0.917506	36.707	27.6364	32.7139	2.96771e-61	4.56805	up	[T]	Signal transduction mechanisms	Molecular Function: glycerol-3-phosphate O-acyltransferase activity (GO:0004366);; Molecular Function: heme oxygenase (decyclizing) activity (GO:0004392);; Molecular Function: calcium ion binding (GO:0005509);; Cellular Component: extracellular region (GO:0005576);; Cellular Component: vacuole (GO:0005773);; Cellular Component: endoplasmic reticulum (GO:0005783);; Cellular Component: lipid drople…	K17991|1.47214e-180|osa:4336376|K17991 peroxygenase [EC:1.11.2.3] | (RefSeq) OsJ_15434, PXG; peroxygenase	Cutin, suberine and wax biosynthesis (ko00073)	--	--	Caleosin related protein	Peroxygenase OS=Oryza sativa subsp. japonica OX=39947 GN=PXG PE=2 SV=1	S	Function unknown	PREDICTED: peroxygenase [Oryza sativa Japonica Group]
LOC_Os01g03730	92	74	94	492	558	378	1.71144	1.48389	1.87106	7.94676	7.65654	6.24819	5.25593e-26	1.85594	up	--	--	Molecular Function: single-stranded DNA endodeoxyribonuclease activity (GO:0000014);; Molecular Function: nucleic acid binding (GO:0003676);; Molecular Function: endonuclease activity (GO:0004519);; Cellular Component: extracellular region (GO:0005576);; Biological Process: DNA catabolic process (GO:0006308);; Biological Process: iron ion transport (GO:0006826);; Biological Process: plant-type ce…	--	--	--	--	S1/P1 Nuclease	Endonuclease 4 OS=Arabidopsis thaliana OX=3702 GN=ENDO4 PE=3 SV=1	S	Function unknown	PREDICTED: endonuclease 2 [Oryza sativa Japonica Group]
LOC_Os03g10300	11	15	20	88	96	77	0.213784	0.297806	0.402089	1.48655	1.37026	1.33006	1.80541e-06	1.61765	up	[U]	Intracellular trafficking, secretion, and vesicular transport	Cellular Component: nucleus (GO:0005634);; Biological Process: response to oxidative stress (GO:0006979);; Biological Process: response to salt stress (GO:0009651);; Biological Process: response to hormone (GO:0009725);; Biological Process: response to sucrose (GO:0009744);; Cellular Component: integral component of membrane (GO:0016021);; Biological Process: primary metabolic process (GO:0044238…	K07297|0|osa:107276330|K07297 adiponectin receptor | (RefSeq) heptahelical transmembrane protein 4-like	--	[RT]	General function prediction only;; Signal transduction mechanisms	Haemolysin-III related	Heptahelical transmembrane protein 4 OS=Arabidopsis thaliana OX=3702 GN=HHP4 PE=2 SV=1	S	Function unknown	PREDICTED: heptahelical transmembrane protein 4-like [Oryza sativa Japonica Group]
LOC_Os04g01740	28	30	24	6565	7808	6569	0.259037	0.296744	0.241255	53.5214	54.1567	54.9033	0	7.19343	up	[O]	Posttranslational modification, protein turnover, chaperones	Molecular Function: ATP binding (GO:0005524);; Cellular Component: cell wall (GO:0005618);; Cellular Component: nucleolus (GO:0005730);; Cellular Component: mitochondrion (GO:0005739);; Cellular Component: vacuolar membrane (GO:0005774);; Cellular Component: endoplasmic reticulum (GO:0005783);; Cellular Component: Golgi apparatus (GO:0005794);; Cellular Component: cytosol (GO:0005829);; Cellular …	--	--	[O]	Posttranslational modification, protein turnover, chaperones	Hsp90 protein;; Histidine kinase-, DNA gyrase B-, and HSP90-like ATPase;; Histidine kinase-, DNA gyrase B-, and HSP90-like ATPase	Heat shock protein 82 OS=Zea mays OX=4577 GN=HSP82 PE=3 SV=1	O	Posttranslational modification, protein turnover, chaperones	PREDICTED: heat shock protein 82 [Oryza sativa Japonica Group]
LOC_Os03g50960	947	712	811	2413	2936	2428	28.699	23.494	26.3232	63.4513	65.6852	65.4485	3.10942e-37	1.13831	up	--	--	Cellular Component: extracellular region (GO:0005576);; Biological Process: proteolysis (GO:0006508);; Biological Process: protein targeting to membrane (GO:0006612);; Biological Process: amino acid transport (GO:0006865);; Biological Process: lipid transport (GO:0006869);; Molecular Function: peptidase activity (GO:0008233);; Molecular Function: lipid binding (GO:0008289);; Biological Process: r…	--	--	--	--	Hydrophobic seed protein	Cortical cell-delineating protein OS=Zea mays OX=4577 PE=2 SV=1	S	Function unknown	PREDICTED: cortical cell-delineating protein [Oryza sativa Japonica Group]
LOC_Os02g47470	437	388	504	2133	2518	2279	4.46278	4.29167	5.58208	19.0225	19.0898	20.887	4.54444e-71	1.84996	up	[QV]	Secondary metabolites biosynthesis, transport and catabolism;; Defense mechanisms	Molecular Function: iron ion binding (GO:0005506);; Cellular Component: extracellular region (GO:0005576);; Cellular Component: endoplasmic reticulum membrane (GO:0005789);; Biological Process: steroid biosynthetic process (GO:0006694);; Biological Process: response to stress (GO:0006950);; Molecular Function: electron carrier activity (GO:0009055);; Biological Process: response to UV (GO:0009411…	K09843|0|osa:9269675|K09843 (+)-abscisic acid 8'-hydroxylase [EC:1.14.13.93] | (RefSeq) ABA8OX1, CYP707A5, OJ1218_D07.28, OsABA8ox1, OsJ_007800; abscisic acid 8'-hydroxylase 1	--	[QI]	Secondary metabolites biosynthesis, transport and catabolism;; Lipid transport and metabolism	Cytochrome P450	Abscisic acid 8&apos;-hydroxylase 1 OS=Oryza sativa subsp. japonica OX=39947 GN=CYP707A5 PE=2 SV=1	Q	Secondary metabolites biosynthesis, transport and catabolism	PREDICTED: abscisic acid 8&apos;-hydroxylase 1 [Oryza sativa Japonica Group]
LOC_Os08g33710	1048	982	1075	5874	7365	6149	17.8991	18.2815	19.6825	87.1354	92.9581	93.5305	3.25567e-197	2.11961	up	[J]	Translation, ribosomal structure and biogenesis	Molecular Function: RNA binding (GO:0003723);; Molecular Function: endoribonuclease activity (GO:0004521);; Cellular Component: extracellular region (GO:0005576);; Cellular Component: cell wall (GO:0005618);; Cellular Component: plasma membrane (GO:0005886);; Biological Process: aging (GO:0007568);; Biological Process: response to wounding (GO:0009611);; Biological Process: anthocyanin-containing…	K01166|1.08009e-150|osa:4345656|K01166 ribonuclease T2 [EC:3.1.27.1] | (RefSeq) P0413H11.4; extracellular ribonuclease LE	--	[A]	RNA processing and modification	Ribonuclease T2 family	Extracellular ribonuclease LE OS=Solanum lycopersicum OX=4081 PE=1 SV=2	S	Function unknown	PREDICTED: extracellular ribonuclease LE [Oryza sativa Japonica Group]
LOC_Os04g17660	97	101	151	757	1131	993	1.7639	2.20652	3.26133	11.6344	15.801	16.8781	1.4587e-44	2.41983	up	[P]	Inorganic ion transport and metabolism	Biological Process: response to hypoxia (GO:0001666);; Molecular Function: thiosulfate sulfurtransferase activity (GO:0004792);; Cellular Component: cell wall (GO:0005618);; Biological Process: sucrose metabolic process (GO:0005985);; Biological Process: nitrogen compound metabolic process (GO:0006807);; Biological Process: iron ion transport (GO:0006826);; Biological Process: response to oxidati…	--	--	[P]	Inorganic ion transport and metabolism	Rhodanese-like domain	Thiosulfate sulfurtransferase 18 OS=Arabidopsis thaliana OX=3702 GN=STR18 PE=1 SV=1	P	Inorganic ion transport and metabolism	PREDICTED: thiosulfate sulfurtransferase 16, chloroplastic [Oryza sativa Japonica Group]
LOC_Os03g18130	55	51	72	657	802	733	0.48957	0.487278	0.681997	5.26736	5.41288	6.01753	1.13273e-68	2.97907	up	[E]	Amino acid transport and metabolism	Molecular Function: DNA binding (GO:0003677);; Molecular Function: asparagine synthase (glutamine-hydrolyzing) activity (GO:0004066);; Molecular Function: aspartate-ammonia ligase activity (GO:0004071);; Molecular Function: ATP binding (GO:0005524);; Cellular Component: cytosol (GO:0005829);; Biological Process: regulation of transcription, DNA-templated (GO:0006355);; Biological Process: glutami…	--	--	[E]	Amino acid transport and metabolism	Asparagine synthase;; Glutamine amidotransferase domain;; Glutamine amidotransferase domain;; Aluminium induced protein	Asparagine synthetase [glutamine-hydrolyzing] 1 OS=Oryza sativa subsp. japonica OX=39947 GN=Os03g0291500 PE=2 SV=1	E	Amino acid transport and metabolism	PREDICTED: asparagine synthetase [glutamine-hydrolyzing] 1 [Oryza sativa Japonica Group]
LOC_Os03g61780	61	41	72	51	22	25	0.695017	0.508661	0.87893	0.503606	0.185563	0.246121	0.00597918	-1.03197	down	--	--	Molecular Function: hydrolase activity, hydrolyzing O-glycosyl compounds (GO:0004553);; Molecular Function: binding (GO:0005488);; Cellular Component: plant-type cell wall (GO:0009505);; Biological Process: post-embryonic development (GO:0009791);; Cellular Component: cytoplasmic vesicle (GO:0016023);; Biological Process: gene silencing (GO:0016458);; Biological Process: covalent chromatin modifi…	--	--	--	--	X8 domain	Major pollen allergen Ole e 10 OS=Olea europaea OX=4146 PE=1 SV=1	S	Function unknown	expressed protein [Oryza sativa Japonica Group]
LOC_Os04g57250	0	0	0	61	96	60	0	0	0	2.04816	2.72191	2.03701	4.64001e-17	3.41404	up	--	--	Cellular Component: mitochondrion (GO:0005739);; Cellular Component: plastid (GO:0009536);; Cellular Component: cell periphery (GO:0071944);;	--	--	--	--	--	--	--	--	B0811B10.11 [Oryza sativa]
LOC_Os08g03350	1291	1358	1151	4871	5958	4617	16.6156	19.0346	15.8673	54.4068	56.6191	52.8667	5.75265e-81	1.49862	up	--	--	Molecular Function: amine transmembrane transporter activity (GO:0005275);; Cellular Component: plasma membrane (GO:0005886);; Biological Process: N-terminal protein myristoylation (GO:0006499);; Biological Process: protein targeting to membrane (GO:0006612);; Biological Process: nucleotide transport (GO:0006862);; Biological Process: ER to Golgi vesicle-mediated transport (GO:0006888);; Biologic…	--	--	[E]	Amino acid transport and metabolism	Transmembrane amino acid transporter protein;; Tryptophan/tyrosine permease family	Lysine histidine transporter 1 OS=Arabidopsis thaliana OX=3702 GN=LHT1 PE=1 SV=1	E	Amino acid transport and metabolism	PREDICTED: lysine histidine transporter 1 [Oryza sativa Japonica Group]
LOC_Os02g50060	29	28	12	70	129	60	0.646733	0.684841	0.292198	1.38709	2.1675	1.21939	0.00289745	1.09327	up	[T]	Signal transduction mechanisms	Molecular Function: calcium ion binding (GO:0005509);; Cellular Component: nucleus (GO:0005634);; Cellular Component: mitochondrion (GO:0005739);; Cellular Component: vacuole (GO:0005773);; Cellular Component: peroxisome (GO:0005777);; Cellular Component: plasma membrane (GO:0005886);; Biological Process: response to cold (GO:0009409);; Biological Process: double fertilization forming a zygote an…	--	--	[T]	Signal transduction mechanisms	EF hand;; EF-hand domain pair;; EF-hand domain;; EF hand;; EF-hand domain pair	Probable calcium-binding protein CML20 OS=Oryza sativa subsp. japonica OX=39947 GN=CML20 PE=2 SV=1	DTZ	Cell cycle control, cell division, chromosome partitioning;; Signal transduction mechanisms;; Cytoskeleton	PREDICTED: probable calcium-binding protein CML20 [Oryza sativa Japonica Group]
LOC_Os04g14690	4	11	7	118	147	90	0.051882	0.152339	0.086606	1.32829	1.41613	1.04361	2.06268e-15	2.71232	up	[P]	Inorganic ion transport and metabolism	Molecular Function: N,N-dimethylaniline monooxygenase activity (GO:0004499);; Cellular Component: mitochondrion (GO:0005739);; Cellular Component: vacuole (GO:0005773);; Cellular Component: peroxisome (GO:0005777);; Cellular Component: plasma membrane (GO:0005886);; Biological Process: plant-type hypersensitive response (GO:0009626);; Biological Process: systemic acquired resistance (GO:0009627);…	--	--	[Q]	Secondary metabolites biosynthesis, transport and catabolism	Flavin-binding monooxygenase-like;; Pyridine nucleotide-disulphide oxidoreductase;; Pyridine nucleotide-disulphide oxidoreductase;; L-lysine 6-monooxygenase (NADPH-requiring);; NAD(P)-binding Rossmann-like domain	Probable flavin-containing monooxygenase 1 OS=Arabidopsis thaliana OX=3702 GN=FMO1 PE=2 SV=1	P	Inorganic ion transport and metabolism	PREDICTED: probable flavin-containing monooxygenase 1 [Oryza sativa Japonica Group]
LOC_Os11g10850	10	44	42	1688	1862	1748	0.401182	1.99714	1.89297	62.369	58.5426	66.2214	4.78064e-17	3.34181	up	--	--	Molecular Function: RNA binding (GO:0003723);; Molecular Function: RNA-directed DNA polymerase activity (GO:0003964);; Molecular Function: RNA-DNA hybrid ribonuclease activity (GO:0004523);; Biological Process: RNA-dependent DNA biosynthetic process (GO:0006278);; Biological Process: phenylpropanoid metabolic process (GO:0009698);; Biological Process: DNA integration (GO:0015074);; Cellular Compo…	--	--	--	--	Dirigent-like protein	Dirigent protein 1 OS=Arabidopsis thaliana OX=3702 GN=DIR1 PE=2 SV=1	S	Function unknown	PREDICTED: dirigent protein 1 [Oryza sativa Japonica Group]
LOC_Os11g10590	31	39	56	155	132	152	2.75787	3.77765	5.38649	12.1958	8.83699	12.2799	7.86065e-05	1.14656	up	--	--	Cellular Component: extracellular region (GO:0005576);; Molecular Function: ion channel inhibitor activity (GO:0008200);; Biological Process: pathogenesis (GO:0009405);; Cellular Component: cytoplasmic vesicle (GO:0016023);;	--	--	--	--	Conotoxin	--	S	Function unknown	hypothetical protein LOC_Os11g10590 [Oryza sativa Japonica Group]
LOC_Os05g34980	250	249	220	629	779	691	3.07315	3.32945	2.89205	6.70654	7.06428	7.55108	2.90627e-14	1.01464	up	--	--	Cellular Component: integral component of plasma membrane (GO:0005887);; Biological Process: protein targeting to membrane (GO:0006612);; Biological Process: water transport (GO:0006833);; Biological Process: response to nematode (GO:0009624);; Biological Process: response to salt stress (GO:0009651);; Biological Process: response to fructose (GO:0009750);; Biological Process: positive regulation…	--	--	[E]	Amino acid transport and metabolism	Transmembrane amino acid transporter protein	Amino acid permease 3 OS=Arabidopsis thaliana OX=3702 GN=AAP3 PE=1 SV=2	E	Amino acid transport and metabolism	PREDICTED: amino acid permease 3 [Oryza sativa Japonica Group]
LOC_Os11g02750	585	436	506	281	393	279	12.5375	10.1709	11.6332	5.2311	6.21767	5.3276	7.34969e-17	-1.15731	down	--	--	Molecular Function: translation initiation factor activity (GO:0003743);; Cellular Component: cytoplasm (GO:0005737);; Biological Process: translational initiation (GO:0006413);; Biological Process: cellular process (GO:0009987);; Cellular Component: intrinsic component of membrane (GO:0031224);; Cellular Component: intracellular membrane-bounded organelle (GO:0043231);; Biological Process: singl…	--	--	--	--	LURP-one-related	Protein LURP-one-related 8 OS=Arabidopsis thaliana OX=3702 GN=At2g38640 PE=2 SV=1	S	Function unknown	PREDICTED: protein LURP-one-related 8 [Oryza sativa Japonica Group]
LOC_Os10g40520	322	352	234	122	97	129	10.7477	12.7737	8.34226	3.53248	2.36945	3.81431	1.41531e-16	-1.74582	down	--	--	Cellular Component: extracellular region (GO:0005576);; Biological Process: protein targeting to membrane (GO:0006612);; Biological Process: amino acid transport (GO:0006865);; Biological Process: lipid transport (GO:0006869);; Molecular Function: lipid binding (GO:0008289);; Biological Process: response to cold (GO:0009409);; Cellular Component: plant-type cell wall (GO:0009505);; Cellular Compo…	--	--	--	--	Hydrophobic seed protein;; Protease inhibitor/seed storage/LTP family	Cortical cell-delineating protein OS=Zea mays OX=4577 PE=2 SV=1	S	Function unknown	PREDICTED: cortical cell-delineating protein [Oryza sativa Japonica Group]
LOC_Os12g40419	158	178	143	503	539	496	1.55052	1.87934	1.47457	4.27111	3.91283	4.39715	4.07277e-13	1.13865	up	[T]	Signal transduction mechanisms	Molecular Function: guanylate cyclase activity (GO:0004383);; Molecular Function: protein serine/threonine kinase activity (GO:0004674);; Molecular Function: ATP binding (GO:0005524);; Cellular Component: plasma membrane (GO:0005886);; Biological Process: cGMP biosynthetic process (GO:0006182);; Biological Process: protein phosphorylation (GO:0006468);; Biological Process: defense response (GO:00…	--	--	[T]	Signal transduction mechanisms	Protein kinase domain;; Protein tyrosine kinase	Wall-associated receptor kinase-like 14 OS=Arabidopsis thaliana OX=3702 GN=WAKL14 PE=2 SV=2	T	Signal transduction mechanisms	PREDICTED: wall-associated receptor kinase-like 14 isoform X1 [Oryza sativa Japonica Group]
LOC_Os06g49690	13	12	6	79	70	99	0.394563	0.396448	0.195274	2.06637	1.56191	2.67436	1.14633e-07	1.92447	up	--	--	--	--	--	--	--	--	--	--	--	PREDICTED: uncharacterized protein LOC4342035 [Oryza sativa Japonica Group]
LOC_Os01g04550	59	99	131	49	49	24	0.811377	1.50578	1.95327	0.584727	0.496402	0.293139	6.20558e-06	-1.47619	down	[M]	Cell wall/membrane/envelope biogenesis	Biological Process: MAPK cascade (GO:0000165);; Biological Process: response to molecule of bacterial origin (GO:0002237);; Molecular Function: protein serine/threonine kinase activity (GO:0004674);; Molecular Function: protein tyrosine kinase activity (GO:0004713);; Molecular Function: ATP binding (GO:0005524);; Cellular Component: extracellular region (GO:0005576);; Cellular Component: plasma m…	--	--	[T]	Signal transduction mechanisms	Protein kinase domain;; Protein tyrosine kinase	Protein SUPPRESSOR OF NPR1-1 CONSTITUTIVE 4 OS=Arabidopsis thaliana OX=3702 GN=LRK10L-2.6 PE=1 SV=1	T	Signal transduction mechanisms	putative receptor serine/threonine kinase PR5K [Oryza sativa Japonica Group]
LOC_Os06g38120	501	483	534	225	321	205	6.42333	6.75087	7.33734	2.50528	3.03729	2.33698	3.49946e-26	-1.48884	down	--	--	Cellular Component: membrane (GO:0016020);;	--	--	--	--	--	--	S	Function unknown	PREDICTED: uncharacterized protein LOC9270091 isoform X3 [Oryza sativa Japonica Group]
LOC_Os02g11870	53	24	17	109	126	134	1.23219	0.593163	0.424324	2.20349	2.166	2.76947	0.000204964	1.23934	up	--	--	Biological Process: cellular process (GO:0009987);; Cellular Component: intracellular membrane-bounded organelle (GO:0043231);; Cellular Component: intracellular organelle part (GO:0044446);;	--	--	--	--	--	--	S	Function unknown	PREDICTED: uncharacterized protein LOC4328696 [Oryza sativa Japonica Group]
LOC_Os06g12610	55	58	80	20	36	26	0.533487	0.61699	0.835028	0.170191	0.257379	0.221249	1.08521e-05	-1.45357	down	--	--	Biological Process: polysaccharide biosynthetic process (GO:0000271);; Cellular Component: lytic vacuole (GO:0000323);; Molecular Function: protein binding (GO:0005515);; Cellular Component: mitochondrion (GO:0005739);; Cellular Component: endoplasmic reticulum (GO:0005783);; Biological Process: asymmetric cell division (GO:0008356);; Biological Process: regulation of cell size (GO:0008361);; Bio…	K13947|0|osa:4340580|K13947 auxin efflux carrier family | (RefSeq) OsPIN1c, PIN1C; probable auxin efflux carrier component 1c	--	--	--	Membrane transport protein	Probable auxin efflux carrier component 1c OS=Oryza sativa subsp. japonica OX=39947 GN=PIN1C PE=2 SV=1	U	Intracellular trafficking, secretion, and vesicular transport	PREDICTED: probable auxin efflux carrier component 1c [Oryza sativa Japonica Group]
LOC_Os02g32590	612	563	580	5106	6180	5021	6.85373	6.87227	6.96097	49.7766	51.3648	50.1436	0	2.68882	up	--	--	Molecular Function: transcription factor activity, sequence-specific DNA binding (GO:0003700);; Molecular Function: protein binding (GO:0005515);; Cellular Component: nucleus (GO:0005634);; Cellular Component: cytoplasm (GO:0005737);; Biological Process: regulation of transcription, DNA-templated (GO:0006355);; Biological Process: protein folding (GO:0006457);; Biological Process: response to hea…	K09419|0|osa:4329526|K09419 heat shock transcription factor, other eukaryote | (RefSeq) HSF07, HSFA3, OsHsf-07, P0475F05.3; heat stress transcription factor A-3	--	[K]	Transcription	HSF-type DNA-binding	Heat stress transcription factor A-3 OS=Oryza sativa subsp. japonica OX=39947 GN=HSFA3 PE=2 SV=1	K	Transcription	PREDICTED: heat stress transcription factor A-3 [Oryza sativa Japonica Group]
LOC_Os07g49360	417	487	413	291	291	191	7.46079	9.48025	7.90488	4.51235	3.84038	3.0309	4.17837e-14	-1.23343	down	--	--	Biological Process: transition metal ion transport (GO:0000041);; Molecular Function: peroxidase activity (GO:0004601);; Molecular Function: binding (GO:0005488);; Cellular Component: extracellular region (GO:0005576);; Cellular Component: cytosol (GO:0005829);; Biological Process: response to oxidative stress (GO:0006979);; Cellular Component: plant-type cell wall (GO:0009505);; Cellular Compone…	K00430|0|osa:4344393|K00430 peroxidase [EC:1.11.1.7] | (RefSeq) P0627E10.8; peroxidase 21	Phenylpropanoid biosynthesis (ko00940)	--	--	Peroxidase	Peroxidase 21 OS=Arabidopsis thaliana OX=3702 GN=PER21 PE=1 SV=1	G	Carbohydrate transport and metabolism	PREDICTED: peroxidase 21 [Oryza sativa Japonica Group]
LOC_Os03g18740	2150	2225	2127	1316	1583	1291	38.9939	43.9559	41.3206	20.7148	21.1953	20.8252	6.55653e-49	-1.1326	down	[IQR]	Lipid transport and metabolism;; Secondary metabolites biosynthesis, transport and catabolism;; General function prediction only	Molecular Function: nucleotide binding (GO:0000166);; Molecular Function: copper ion binding (GO:0005507);; Cellular Component: cytosol (GO:0005829);; Biological Process: proline biosynthetic process (GO:0006561);; Biological Process: multicellular organism development (GO:0007275);; Biological Process: response to heat (GO:0009408);; Biological Process: response to water deprivation (GO:0009414)…	--	--	[R]	General function prediction only	Enoyl-(Acyl carrier protein) reductase;; short chain dehydrogenase;; KR domain	Sex determination protein tasselseed-2 OS=Zea mays OX=4577 GN=TS2 PE=2 SV=1	S	Function unknown	PREDICTED: sex determination protein tasselseed-2 [Oryza sativa Japonica Group]
LOC_Os07g01340	46	76	92	359	515	407	0.634131	1.15963	1.38027	4.36911	5.33339	5.07053	1.12679e-18	1.91451	up	[Q]	Secondary metabolites biosynthesis, transport and catabolism	Biological Process: response to abiotic stimulus (GO:0009628);; Biological Process: gibberellin metabolic process (GO:0009685);; Biological Process: post-embryonic development (GO:0009791);; Biological Process: response to lipid (GO:0033993);; Biological Process: cellular biosynthetic process (GO:0044249);; Biological Process: single-organism cellular process (GO:0044763);; Biological Process: si…	K04125|0|osa:4342182|K04125 gibberellin 2-oxidase [EC:1.14.11.13] | (RefSeq) gibberellin 2-beta-dioxygenase 8	--	[QR]	Secondary metabolites biosynthesis, transport and catabolism;; General function prediction only	2OG-Fe(II) oxygenase superfamily;; non-haem dioxygenase in morphine synthesis N-terminal	Gibberellin 2-beta-dioxygenase 8 OS=Arabidopsis thaliana OX=3702 GN=GA2OX8 PE=1 SV=2	S	Function unknown	PREDICTED: gibberellin 2-beta-dioxygenase 8 [Oryza sativa Japonica Group]
LOC_Os05g48340	636	583	612	5084	5612	5018	7.09695	7.04717	7.15145	48.8912	44.8729	49.494	3.56153e-260	2.57806	up	--	--	Cellular Component: vacuolar membrane (GO:0005774);; Cellular Component: plasma membrane (GO:0005886);; Biological Process: protein folding (GO:0006457);; Biological Process: response to xenobiotic stimulus (GO:0009410);; Cellular Component: plasmodesma (GO:0009506);; Biological Process: DNA endoreduplication (GO:0042023);; Biological Process: proteasome-mediated ubiquitin-dependent protein catab…	K06692|0|osa:4339575|K06692 26S proteasome non-ATPase regulatory subunit 5 | (RefSeq) uncharacterized LOC4339575	--	[O]	Posttranslational modification, protein turnover, chaperones	Proteasome non-ATPase 26S subunit	--	O	Posttranslational modification, protein turnover, chaperones	PREDICTED: uncharacterized protein LOC4339575 [Oryza sativa Japonica Group]
LOC_Os01g72810	11	24	2	184	249	154	0.138164	0.361173	0.029502	2.20446	2.53795	1.89175	0.000123197	1.70792	up	--	--	Molecular Function: binding (GO:0005488);; Biological Process: response to stress (GO:0006950);; Cellular Component: membrane (GO:0016020);; Cellular Component: cytoplasmic vesicle (GO:0016023);; Molecular Function: kinase activity (GO:0016301);; Biological Process: phosphorylation (GO:0016310);; Molecular Function: transferase activity, transferring phosphorus-containing groups (GO:0016772);; Bi…	--	--	--	--	D-mannose binding lectin	EP1-like glycoprotein 1 OS=Arabidopsis thaliana OX=3702 GN=At1g78820 PE=2 SV=1	S	Function unknown	PREDICTED: G-type lectin S-receptor-like serine/threonine-protein kinase At5g35370 [Oryza sativa Japonica Group]
LOC_Os06g46340	42	74	72	361	446	385	0.32545	0.628349	0.603678	2.45241	2.58019	2.68284	1.74673e-21	2.00573	up	[G]	Carbohydrate transport and metabolism	Biological Process: RNA splicing, via endonucleolytic cleavage and ligation (GO:0000394);; Cellular Component: vacuole (GO:0005773);; Cellular Component: cytosol (GO:0005829);; Biological Process: carbohydrate metabolic process (GO:0005975);; Biological Process: starch metabolic process (GO:0005982);; Molecular Function: xylan 1,4-beta-xylosidase activity (GO:0009044);; Biological Process: methio…	K01187|0|osa:4341833|K01187 alpha-glucosidase [EC:3.2.1.20] | (RefSeq) probable alpha-glucosidase Os06g0675700	Galactose metabolism (ko00052);; Starch and sucrose metabolism (ko00500)	[G]	Carbohydrate transport and metabolism	Glycosyl hydrolases family 31;; N-terminal barrel of NtMGAM and CtMGAM, maltase-glucoamylase;; Galactose mutarotase-like	Probable alpha-glucosidase Os06g0675700 OS=Oryza sativa subsp. japonica OX=39947 GN=Os06g0675700 PE=1 SV=1	G	Carbohydrate transport and metabolism	PREDICTED: probable alpha-glucosidase Os06g0675700 [Oryza sativa Japonica Group]
LOC_Os08g41880	3725	3585	4174	1637	2171	1803	39.6521	41.5704	47.6046	15.1197	17.0593	17.0795	9.09922e-74	-1.52624	down	[S]	Function unknown	Molecular Function: acid phosphatase activity (GO:0003993);; Molecular Function: protein serine/threonine phosphatase activity (GO:0004722);; Cellular Component: extracellular region (GO:0005576);; Cellular Component: cell wall (GO:0005618);; Biological Process: tryptophan catabolic process (GO:0006569);; Cellular Component: chloroplast (GO:0009507);; Biological Process: systemic acquired resista…	--	--	[G]	Carbohydrate transport and metabolism	Calcineurin-like phosphoesterase;; Iron/zinc purple acid phosphatase-like protein C;; Purple acid Phosphatase, N-terminal domain	Probable inactive purple acid phosphatase 27 OS=Arabidopsis thaliana OX=3702 GN=PAP27 PE=2 SV=1	S	Function unknown	PREDICTED: nucleotide pyrophosphatase/phosphodiesterase [Oryza sativa Japonica Group]
LOC_Os07g41060	216	146	142	117	137	80	3.05815	2.24925	2.14114	1.43639	1.42308	1.00321	1.161e-05	-1.02017	down	[M]	Cell wall/membrane/envelope biogenesis	Biological Process: alternative mRNA splicing, via spliceosome (GO:0000380);; Molecular Function: double-stranded DNA binding (GO:0003690);; Molecular Function: single-stranded DNA binding (GO:0003697);; Molecular Function: mRNA binding (GO:0003729);; Molecular Function: catalytic activity (GO:0003824);; Molecular Function: protein kinase activity (GO:0004672);; Molecular Function: calmodulin bin…	--	--	[V]	Defense mechanisms	NAD dependent epimerase/dehydratase family;; NAD(P)H-binding;; 3-beta hydroxysteroid dehydrogenase/isomerase family;; NmrA-like family;; Male sterility protein	Putative anthocyanidin reductase OS=Ginkgo biloba OX=3311 PE=2 SV=1	M	Cell wall/membrane/envelope biogenesis	Os07g0601900 [Oryza sativa Japonica Group]
LOC_Os03g40194	71	51	81	251	281	252	0.440075	0.343697	0.54439	1.3645	1.30274	1.40704	3.93492e-10	1.35047	up	[K]	Transcription	Molecular Function: binding (GO:0005488);; Biological Process: defense response (GO:0006952);; Molecular Function: protein disulfide oxidoreductase activity (GO:0015035);; Molecular Function: ADP binding (GO:0043531);;	--	--	[T]	Signal transduction mechanisms	NB-ARC domain;; Leucine Rich repeats (2 copies);; Leucine rich repeat;; NACHT domain	Putative disease resistance protein RGA3 OS=Solanum bulbocastanum OX=147425 GN=RGA3 PE=2 SV=2	S	Function unknown	PREDICTED: putative disease resistance protein RGA3 isoform X1 [Oryza sativa Japonica Group]
LOC_Os09g39940	837	786	807	2442	2981	2573	23.3229	23.8553	24.0739	59.041	61.3352	63.787	1.1033e-50	1.20191	up	--	--	Molecular Function: binding (GO:0005488);; Molecular Function: copper ion binding (GO:0005507);; Cellular Component: cell wall (GO:0005618);; Cellular Component: plasma membrane (GO:0005886);; Molecular Function: electron carrier activity (GO:0009055);; Biological Process: cellular process (GO:0009987);; Cellular Component: cytoplasmic vesicle (GO:0016023);; Cellular Component: anchored component…	--	--	--	--	Plastocyanin-like domain	Uclacyanin 1 OS=Arabidopsis thaliana OX=3702 GN=UCC1 PE=1 SV=1	S	Function unknown	PREDICTED: basic blue protein [Oryza sativa Japonica Group]
LOC_Os10g34930	701	585	574	3429	4591	3895	18.6541	16.9731	16.3581	79.2923	90.3196	92.3387	5.06458e-123	2.14759	up	--	--	Cellular Component: membrane (GO:0016020);; Cellular Component: cytoplasmic vesicle (GO:0016023);; Biological Process: cellular component organization (GO:0016043);; Molecular Function: kinase activity (GO:0016301);; Biological Process: primary metabolic process (GO:0044238);; Biological Process: cellular macromolecule metabolic process (GO:0044260);; Biological Process: single-organism cellular …	--	--	--	--	Peptidase of plants and bacteria	Basic secretory protease (Fragments) OS=Boswellia serrata OX=613112 PE=1 SV=1	S	Function unknown	PREDICTED: uncharacterized protein LOC4348974 [Oryza sativa Japonica Group]
LOC_Os04g07830	64	37	46	2	18	6	1.2527	0.783915	0.966723	0.034506	0.263546	0.104137	1.94046e-07	-2.07727	down	--	--	Molecular Function: binding (GO:0005488);; Cellular Component: mitochondrion (GO:0005739);; Biological Process: organelle organization (GO:0006996);; Biological Process: cell cycle (GO:0007049);; Biological Process: anatomical structure morphogenesis (GO:0009653);; Biological Process: post-embryonic development (GO:0009791);; Cellular Component: cell part (GO:0044464);; Biological Process: shoot …	--	--	--	--	--	--	S	Function unknown	OSJNBa0032N05.24 [Oryza sativa Japonica Group]
LOC_Os03g57640	28	18	17	176	240	185	0.500284	0.350209	0.325529	2.7262	3.16617	2.92718	6.69084e-20	2.42929	up	[I]	Lipid transport and metabolism	Molecular Function: binding (GO:0005488);; Cellular Component: cytoplasm (GO:0005737);; Biological Process: amino acid transport (GO:0006865);; Biological Process: defense response (GO:0006952);; Biological Process: metabolic process (GO:0008152);; Biological Process: cell death (GO:0008219);; Biological Process: response to abiotic stimulus (GO:0009628);; Biological Process: anatomical structure…	--	--	[V]	Defense mechanisms	alpha/beta hydrolase fold;; Carboxylesterase family	Probable carboxylesterase 15 OS=Arabidopsis thaliana OX=3702 GN=CXE15 PE=2 SV=1	I	Lipid transport and metabolism	PREDICTED: probable carboxylesterase 15 [Oryza sativa Japonica Group]
LOC_Os01g56300	1310	1336	1429	7169	8499	6869	8.71595	9.68842	10.1886	41.4202	41.7794	40.6918	6.23919e-178	1.9451	up	--	--	--	K12617|0|osa:4325594|K12617 DNA topoisomerase 2-associated protein PAT1 | (RefSeq) P0665A11.3; uncharacterized LOC4325594	RNA degradation (ko03018)	--	--	Topoisomerase II-associated protein PAT1	Protein PAT1 homolog 1 OS=Arabidopsis thaliana OX=3702 GN=PAT1H1 PE=1 SV=1	S	Function unknown	PREDICTED: uncharacterized protein LOC4325594 isoform X1 [Oryza sativa Japonica Group]
LOC_Os08g23180	441	378	346	242	194	244	5.50316	5.14203	4.62576	2.61381	1.78333	2.70457	6.07729e-12	-1.20577	down	--	--	Cellular Component: vacuolar membrane (GO:0005774);; Biological Process: acetyl-CoA metabolic process (GO:0006084);; Biological Process: calcium ion transport (GO:0006816);; Biological Process: Golgi organization (GO:0007030);; Cellular Component: plant-type cell wall (GO:0009505);; Biological Process: response to salt stress (GO:0009651);; Biological Process: plant-type cell wall organization (G…	--	--	--	--	Fasciclin domain	Fasciclin-like arabinogalactan protein 1 OS=Arabidopsis thaliana OX=3702 GN=FLA1 PE=1 SV=1	M	Cell wall/membrane/envelope biogenesis	PREDICTED: fasciclin-like arabinogalactan protein 1 [Oryza sativa Japonica Group]
LOC_Os01g54340	706	558	566	1535	2010	1713	13.871	11.9748	12.031	25.9515	29.3517	29.4248	3.25205e-22	1.00357	up	--	--	Biological Process: cellular process (GO:0009987);; Cellular Component: intracellular organelle part (GO:0044446);;	--	--	--	--	PDDEXK-like family of unknown function	--	S	Function unknown	PREDICTED: uncharacterized protein LOC4325540 [Oryza sativa Japonica Group]
LOC_Os11g46900	326	277	370	920	1304	993	3.73054	3.44667	4.53073	9.13518	11.0143	10.1029	3.93598e-20	1.18417	up	[T]	Signal transduction mechanisms	Molecular Function: catalytic activity (GO:0003824);; Molecular Function: protein serine/threonine kinase activity (GO:0004674);; Molecular Function: protein tyrosine kinase activity (GO:0004713);; Molecular Function: calcium ion binding (GO:0005509);; Molecular Function: ATP binding (GO:0005524);; Biological Process: protein phosphorylation (GO:0006468);; Biological Process: phosphate-containing…	--	--	--	--	Protein tyrosine kinase;; Protein kinase domain;; Wall-associated receptor kinase galacturonan-binding	Wall-associated receptor kinase 5 OS=Arabidopsis thaliana OX=3702 GN=WAK5 PE=2 SV=1	T	Signal transduction mechanisms	PREDICTED: wall-associated receptor kinase 1 isoform X1 [Oryza sativa Japonica Group]
LOC_Os12g36630	8	17	31	156	217	180	0.378548	0.928807	1.65607	6.78524	8.04674	8.01822	2.74391e-14	2.33952	up	[T]	Signal transduction mechanisms	Biological Process: response to stress (GO:0006950);;	--	--	--	--	Universal stress protein family	Universal stress protein A-like protein OS=Arabidopsis thaliana OX=3702 GN=At3g01520 PE=1 SV=2	S	Function unknown	PREDICTED: universal stress protein YxiE isoform X2 [Oryza sativa Japonica Group]
LOC_Os02g42150	201	289	230	696	949	631	1.51591	2.3701	1.89623	4.56652	5.28495	4.23385	8.45962e-12	1.09516	up	[T]	Signal transduction mechanisms	Molecular Function: protein serine/threonine kinase activity (GO:0004674);; Molecular Function: calcium ion binding (GO:0005509);; Molecular Function: ATP binding (GO:0005524);; Cellular Component: extracellular region (GO:0005576);; Cellular Component: plasma membrane (GO:0005886);; Biological Process: protein phosphorylation (GO:0006468);; Biological Process: oligosaccharide metabolic process (…	--	--	--	--	Protein kinase domain;; Protein tyrosine kinase;; Wall-associated receptor kinase galacturonan-binding	Wall-associated receptor kinase 5 OS=Arabidopsis thaliana OX=3702 GN=WAK5 PE=2 SV=1	T	Signal transduction mechanisms	PREDICTED: wall-associated receptor kinase 5 [Oryza sativa Japonica Group]
LOC_Os06g34730	422	351	375	222	195	164	11.0747	10.0406	10.5487	5.04644	3.7729	3.81144	2.34312e-19	-1.42723	down	--	--	Biological Process: cellular process (GO:0009987);; Cellular Component: intracellular membrane-bounded organelle (GO:0043231);;	--	--	--	--	--	--	S	Function unknown	PREDICTED: uncharacterized protein LOC4341221 [Oryza sativa Japonica Group]
LOC_Os03g58320	106	78	54	41	65	30	1.84257	1.47457	0.994696	0.607196	0.831274	0.464679	0.000504847	-1.12587	down	[E]	Amino acid transport and metabolism	Biological Process: tryptophan biosynthetic process (GO:0000162);; Biological Process: MAPK cascade (GO:0000165);; Molecular Function: tryptophan synthase activity (GO:0004834);; Molecular Function: calcium ion binding (GO:0005509);; Molecular Function: protein binding (GO:0005515);; Cellular Component: vacuole (GO:0005773);; Cellular Component: peroxisome (GO:0005777);; Biological Process: trypt…	K13222|0|osa:9268807|K13222 indole-3-glycerol-phosphate lyase [EC:4.1.2.8] | (RefSeq) tryptophan synthase alpha chain	--	[E]	Amino acid transport and metabolism	Tryptophan synthase alpha chain;; Histidine biosynthesis protein	Indole-3-glycerol phosphate lyase, chloroplastic OS=Zea mays OX=4577 GN=BX1 PE=1 SV=2	E	Amino acid transport and metabolism	PREDICTED: tryptophan synthase alpha chain [Oryza sativa Japonica Group]
LOC_Os01g55240	32	22	30	236	269	268	0.442523	0.32448	0.445132	2.82791	2.74421	3.29464	1.66901e-24	2.45607	up	[Q]	Secondary metabolites biosynthesis, transport and catabolism	Molecular Function: iron ion binding (GO:0005506);; Cellular Component: cytoplasm (GO:0005737);; Biological Process: ion transport (GO:0006811);; Biological Process: jasmonic acid metabolic process (GO:0009694);; Biological Process: response to jasmonic acid (GO:0009753);; Biological Process: flavonoid biosynthetic process (GO:0009813);; Biological Process: response to inorganic substance (GO:001…	K04125|0|osa:4325145|K04125 gibberellin 2-oxidase [EC:1.14.11.13] | (RefSeq) OJ1414_E05.17, OsGA2ox3; gibberellin 2-beta-dioxygenase	Diterpenoid biosynthesis (ko00904)	[QR]	Secondary metabolites biosynthesis, transport and catabolism;; General function prediction only	2OG-Fe(II) oxygenase superfamily;; non-haem dioxygenase in morphine synthesis N-terminal	Gibberellin 2-beta-dioxygenase OS=Phaseolus coccineus OX=3886 GN=GA2OX1 PE=2 SV=1	S	Function unknown	PREDICTED: gibberellin 2-beta-dioxygenase [Oryza sativa Japonica Group]
LOC_Os06g06300	1340	1068	1181	628	822	672	37.5351	32.6078	35.4394	15.272	17.0037	16.7498	1.84916e-36	-1.24546	down	--	--	Biological Process: transition metal ion transport (GO:0000041);; Molecular Function: transcription factor activity, sequence-specific DNA binding (GO:0003700);; Molecular Function: transcription cofactor activity (GO:0003712);; Cellular Component: nucleus (GO:0005634);; Cellular Component: cytoplasm (GO:0005737);; Cellular Component: vacuole (GO:0005773);; Cellular Component: plasma membrane (GO…	--	--	[R]	General function prediction only	Phosphatidylethanolamine-binding protein	Protein RICE FLOWERING LOCUS T 1 OS=Oryza sativa subsp. japonica OX=39947 GN=RFT1 PE=2 SV=1	S	Function unknown	PREDICTED: protein HEADING DATE 3B isoform X1 [Oryza sativa Japonica Group]
LOC_Os03g18970	9	20	12	53	80	61	0.09913	0.254955	0.153841	0.551293	0.704331	0.647038	0.000523625	1.314	up	--	--	Molecular Function: phosphoprotein phosphatase activity (GO:0004721);; Molecular Function: protein serine/threonine phosphatase activity (GO:0004722);; Cellular Component: mitochondrion (GO:0005739);; Cellular Component: cytosol (GO:0005829);; Cellular Component: plasma membrane (GO:0005886);; Biological Process: metabolic process (GO:0008152);; Cellular Component: plastid (GO:0009536);; Molecula…	--	--	[T]	Signal transduction mechanisms	Protein phosphatase 2C	Probable protein phosphatase 2C 33 OS=Oryza sativa subsp. japonica OX=39947 GN=Os03g0301700 PE=2 SV=1	T	Signal transduction mechanisms	PREDICTED: probable protein phosphatase 2C 33 [Oryza sativa Japonica Group]
LOC_Os05g48650	40	54	34	393	428	397	1.06548	1.56607	0.957298	9.10703	8.44308	9.43816	2.15613e-35	2.56351	up	--	--	Molecular Function: nucleic acid binding (GO:0003676);; Cellular Component: nucleus (GO:0005634);; Cellular Component: mitochondrion (GO:0005739);; Biological Process: transcription, DNA-templated (GO:0006351);; Biological Process: regulation of transcription, DNA-templated (GO:0006355);; Biological Process: response to chemical (GO:0042221);; Molecular Function: sequence-specific DNA binding (GO…	--	--	--	--	Seed dormancy control	--	S	Function unknown	hypothetical protein OsI_20960 [Oryza sativa Indica Group]
LOC_Os07g40690	12	25	14	115	148	113	0.210701	0.489558	0.272046	1.80223	1.97625	1.81169	3.23283e-10	1.97549	up	[M]	Cell wall/membrane/envelope biogenesis	Molecular Function: nucleic acid binding (GO:0003676);; Molecular Function: catalytic activity (GO:0003824);; Molecular Function: protein binding (GO:0005515);; Cellular Component: endoplasmic reticulum (GO:0005783);; Biological Process: RNA processing (GO:0006396);; Biological Process: transport (GO:0006810);; Biological Process: defense response (GO:0006952);; Biological Process: response to os…	--	--	[V]	Defense mechanisms	NAD dependent epimerase/dehydratase family;; NAD(P)H-binding;; 3-beta hydroxysteroid dehydrogenase/isomerase family;; NmrA-like family;; Male sterility protein	Putative anthocyanidin reductase OS=Ginkgo biloba OX=3311 PE=2 SV=1	M	Cell wall/membrane/envelope biogenesis	PREDICTED: anthocyanidin reductase isoform X2 [Oryza sativa Japonica Group]
LOC_Os11g06130	368	372	351	1150	1327	960	3.58166	4.20473	4.0168	10.0214	9.59255	8.80534	2.86496e-24	1.12388	up	--	--	Molecular Function: zinc ion binding (GO:0008270);;	--	--	--	--	--	--	S	Function unknown	PREDICTED: uncharacterized protein LOC4349846 isoform X1 [Oryza sativa Japonica Group]
LOC_Os05g43830	551	574	521	322	386	259	7.33236	8.40817	7.42917	3.73212	3.87282	3.07775	2.32044e-21	-1.2496	down	[HR]	Coenzyme transport and metabolism;; General function prediction only	Molecular Function: aminopeptidase activity (GO:0004177);; Cellular Component: cytosol (GO:0005829);; Biological Process: proteolysis (GO:0006508);; Cellular Component: chloroplast (GO:0009507);;	K01259|0|osa:4339305|K01259 proline iminopeptidase [EC:3.4.11.5] | (RefSeq) proline iminopeptidase	Arginine and proline metabolism (ko00330)	--	--	alpha/beta hydrolase fold;; Serine aminopeptidase, S33;; Alpha/beta hydrolase family	Proline iminopeptidase OS=Arabidopsis thaliana OX=3702 GN=PIP PE=2 SV=3	E	Amino acid transport and metabolism	PREDICTED: proline iminopeptidase isoform X1 [Oryza sativa Japonica Group]
LOC_Os10g28350	0	12	22	880	913	658	0	0.32731	0.606116	19.6394	17.3477	15.0593	0.00429607	1.22016	up	[E]	Amino acid transport and metabolism	Biological Process: response to hypoxia (GO:0001666);; Molecular Function: iron ion binding (GO:0005506);; Cellular Component: nucleus (GO:0005634);; Cellular Component: cytoplasm (GO:0005737);; Cellular Component: cytosol (GO:0005829);; Cellular Component: plasma membrane (GO:0005886);; Biological Process: systemic acquired resistance, salicylic acid mediated signaling pathway (GO:0009862);; Mol…	K08967|5.47159e-148|dosa:Os10t0419400-01|K08967 1,2-dihydroxy-3-keto-5-methylthiopentene dioxygenase [EC:1.13.11.53 1.13.11.54] | (RAP-DB) Os10g0419400; Similar to SIPL.	Cysteine and methionine metabolism (ko00270)	[S]	Function unknown	ARD/ARD' family;; Cupin domain;; AraC-like ligand binding domain	1,2-dihydroxy-3-keto-5-methylthiopentene dioxygenase 1 OS=Oryza sativa subsp. japonica OX=39947 GN=ARD1 PE=2 SV=1	S	Function unknown	RecName: Full=1,2-dihydroxy-3-keto-5-methylthiopentene dioxygenase 1; AltName: Full=Acireductone dioxygenase (Fe(2+)-requiring) 1; Short=ARD 1; Short=Fe-ARD 1; AltName: Full=Submergence-induced protein 2
LOC_Os01g18170	6	5	0	123	121	90	0.110455	0.081107	0	1.9749	1.6508	1.48306	4.84098e-18	3.14829	up	[R]	General function prediction only	Molecular Function: superoxide dismutase activity (GO:0004784);; Biological Process: iron ion transport (GO:0006826);; Cellular Component: plant-type cell wall (GO:0009505);; Cellular Component: plasmodesma (GO:0009506);; Biological Process: cellular response to iron ion starvation (GO:0010106);; Biological Process: response to nitrate (GO:0010167);; Biological Process: glucuronoxylan metabolic p…	--	--	--	--	Cupin;; Cupin domain	Germin-like protein 1-1 OS=Oryza sativa subsp. japonica OX=39947 GN=GER4 PE=2 SV=1	S	Function unknown	PREDICTED: germin-like protein 1-1 [Oryza sativa Japonica Group]
LOC_Os03g21040	446	353	400	4765	5120	4454	5.31377	4.63848	5.12671	49.0926	44.832	47.027	1.5295e-290	3.04727	up	--	--	Molecular Function: catalytic activity (GO:0003824);; Molecular Function: binding (GO:0005488);; Cellular Component: membrane (GO:0016020);; Biological Process: cellular component organization (GO:0016043);; Biological Process: primary metabolic process (GO:0044238);; Biological Process: cellular macromolecule metabolic process (GO:0044260);; Cellular Component: nuclear part (GO:0044428);; Cellul…	--	--	--	--	Ricin-type beta-trefoil lectin domain-like	Ricin B-like lectin R40C1 OS=Oryza sativa subsp. japonica OX=39947 GN=R40C1 PE=1 SV=1	S	Function unknown	PREDICTED: uncharacterized protein LOC4332715 [Oryza sativa Japonica Group]
LOC_Os10g39920	0	4	8	88	118	79	0	0.100509	0.19753	1.76673	2.02228	1.62443	7.08167e-14	2.81327	up	--	--	Molecular Function: cyclin-dependent protein serine/threonine kinase inhibitor activity (GO:0004861);; Molecular Function: protein binding (GO:0005515);; Cellular Component: nucleus (GO:0005634);; Biological Process: cell cycle (GO:0007049);; Biological Process: negative regulation of protein serine/threonine kinase activity (GO:0071901);;	--	--	--	--	--	Cyclin-dependent protein kinase inhibitor SMR1 OS=Oryza sativa subsp. japonica OX=39947 GN=SMR1 PE=2 SV=1	D	Cell cycle control, cell division, chromosome partitioning	PREDICTED: cyclin-dependent protein kinase inhibitor SMR1 [Oryza sativa Japonica Group]
LOC_Os02g09980	530	286	380	161	150	152	14.0296	8.23291	10.7534	3.68088	2.91953	3.55869	1.21819e-19	-1.75187	down	--	--	Cellular Component: mitochondrion (GO:0005739);; Cellular Component: cell part (GO:0044464);;	--	--	--	--	Domain of unknown function (DUF4228)	--	S	Function unknown	PREDICTED: uncharacterized protein LOC4328590 [Oryza sativa Japonica Group]
LOC_Os08g34800	18	8	16	52	79	72	0.458987	0.222192	0.436313	1.13563	1.46917	1.62181	0.000230342	1.37039	up	--	--	Biological Process: response to chitin (GO:0010200);;	--	--	--	--	Cotton fibre expressed protein	--	S	Function unknown	PREDICTED: uncharacterized protein LOC4345718 [Oryza sativa Japonica Group]
LOC_Os10g38470	16	10	34	133	152	150	0.343362	0.214314	0.774269	2.47394	2.40628	2.8626	1.11645e-09	1.95457	up	[O]	Posttranslational modification, protein turnover, chaperones	Biological Process: maltose metabolic process (GO:0000023);; Molecular Function: glutathione transferase activity (GO:0004364);; Cellular Component: nucleus (GO:0005634);; Cellular Component: cytosol (GO:0005829);; Biological Process: pentose-phosphate shunt (GO:0006098);; Biological Process: tryptophan catabolic process (GO:0006569);; Biological Process: fatty acid beta-oxidation (GO:0006635);; …	K00799|9.55687e-168|dosa:Os10t0528100-01|K00799 glutathione S-transferase [EC:2.5.1.18] | (RAP-DB) Os10g0528100, GSTU24, TAU_GLUTATHIONE_S-TRANSFERASE_24; Similar to Glutathione S-transferase GST 42 (EC 2.5.1.18) (Fragment).	Glutathione metabolism (ko00480)	[O]	Posttranslational modification, protein turnover, chaperones	Glutathione S-transferase, N-terminal domain;; Glutathione S-transferase, N-terminal domain;; Glutathione S-transferase, N-terminal domain;; Glutathione S-transferase, C-terminal domain;; Glutathione S-transferase, C-terminal domain	Probable glutathione S-transferase GSTU6 OS=Oryza sativa subsp. japonica OX=39947 GN=GSTU6 PE=2 SV=2	O	Posttranslational modification, protein turnover, chaperones	putative glutathione S-transferase [Oryza sativa Japonica Group]
LOC_Os02g02930	217	246	204	86	117	110	2.40717	2.96558	2.42521	0.828765	0.955603	1.08464	4.47997e-14	-1.50452	down	--	--	Molecular Function: magnesium ion binding (GO:0000287);; Biological Process: phospholipid metabolic process (GO:0006644);; Biological Process: terpenoid metabolic process (GO:0006721);; Biological Process: circadian rhythm (GO:0007623);; Biological Process: metabolic process (GO:0008152);; Cellular Component: chloroplast (GO:0009507);; Cellular Component: plastid (GO:0009536);; Molecular Function…	K15086|0|osa:4328124|K15086 (3S)-linalool synthase [EC:4.2.3.25] | (RefSeq) LIS, OJ1020_C02.21, OsLIS; S-(+)-linalool synthase, chloroplastic	--	--	--	Terpene synthase family, metal binding domain;; Terpene synthase, N-terminal domain	S-(+)-linalool synthase, chloroplastic OS=Oryza sativa subsp. japonica OX=39947 GN=LIS PE=2 SV=1	S	Function unknown	PREDICTED: S-(+)-linalool synthase, chloroplastic [Oryza sativa Japonica Group]
LOC_Os03g51350	32	8	30	1969	2269	2145	0.809684	0.219468	0.793768	43.2466	42.4035	48.2923	1.61117e-38	4.52862	up	--	--	Cellular Component: mitochondrion (GO:0005739);; Cellular Component: chloroplast (GO:0009507);;	--	--	--	--	--	--	S	Function unknown	PREDICTED: uncharacterized protein LOC4333949 [Oryza sativa Japonica Group]
LOC_Os12g02980	9205	8906	9361	3120	3433	2910	131.208	138.182	142.907	38.4928	36.0783	36.8225	1.59565e-259	-2.03181	down	[F]	Nucleotide transport and metabolism	Molecular Function: guanosine-diphosphatase activity (GO:0004382);; Molecular Function: calmodulin binding (GO:0005516);; Molecular Function: ATP binding (GO:0005524);; Cellular Component: extracellular region (GO:0005576);; Cellular Component: extracellular space (GO:0005615);; Cellular Component: mitochondrion (GO:0005739);; Cellular Component: endosome (GO:0005768);; Cellular Component: Golgi …	K14641|0|osa:4351367|K14641 apyrase [EC:3.6.1.5] | (RefSeq) probable apyrase 3	Purine metabolism (ko00230);; Pyrimidine metabolism (ko00240)	[F]	Nucleotide transport and metabolism	GDA1/CD39 (nucleoside phosphatase) family	Probable apyrase 3 OS=Oryza sativa subsp. japonica OX=39947 GN=APY3 PE=2 SV=2	GO	Carbohydrate transport and metabolism;; Posttranslational modification, protein turnover, chaperones	PREDICTED: probable apyrase 3 [Oryza sativa Japonica Group]
LOC_Os02g57120	823	686	764	479	497	347	5.54776	4.81657	5.4515	2.79543	2.39066	2.20554	7.64652e-25	-1.26016	down	--	--	Cellular Component: spindle microtubule (GO:0005876);; Cellular Component: plasma membrane (GO:0005886);; Cellular Component: cell cortex (GO:0005938);; Biological Process: polysaccharide metabolic process (GO:0005976);; Biological Process: negative regulation of microtubule depolymerization (GO:0007026);; Biological Process: mitotic cell cycle (GO:0007067);; Cellular Component: plasmodesma (GO:0…	K16578|0|osa:4331138|K16578 CLIP-associating protein 1/2 | (RefSeq) CLIP-associated protein	--	[R]	General function prediction only	CLASP N terminal;; HEAT repeat;; HEAT repeats;; non-SMC mitotic condensation complex subunit 1;; Vacuolar 14 Fab1-binding region	CLIP-associated protein OS=Arabidopsis thaliana OX=3702 GN=CLASP PE=1 SV=1	U	Intracellular trafficking, secretion, and vesicular transport	PREDICTED: CLIP-associated protein isoform X2 [Oryza sativa Japonica Group]
LOC_Os11g34270	4418	4389	4493	12701	14868	10924	26.8619	29.0687	29.2621	67.021	66.7528	59.1072	6.34435e-57	1.01527	up	[L]	Replication, recombination and repair	Molecular Function: DNA binding (GO:0003677);; Molecular Function: obsolete ubiquitin thiolesterase activity (GO:0004221);; Molecular Function: ATP binding (GO:0005524);; Cellular Component: chromosome (GO:0005694);; Biological Process: DNA metabolic process (GO:0006259);; Biological Process: double-strand break repair (GO:0006302);; Biological Process: DNA recombination (GO:0006310);; Biological…	--	--	[O]	Posttranslational modification, protein turnover, chaperones	Ubiquitin carboxyl-terminal hydrolase;; Ubiquitin carboxyl-terminal hydrolase	Meiotic recombination protein SPO11-4 OS=Oryza sativa subsp. japonica OX=39947 GN=SPO11-4 PE=1 SV=2	O	Posttranslational modification, protein turnover, chaperones	Ubiquitin carboxyl-terminal hydrolase family protein, expressed [Oryza sativa Japonica Group]
LOC_Os11g17954	0	4	4	215	204	145	0	0.063675	0.053325	2.72402	2.20077	1.87555	8.79153e-33	4.08295	up	--	--	--	--	--	--	--	No apical meristem-associated C-terminal domain	Glutathione S-transferase T3 OS=Arabidopsis thaliana OX=3702 GN=GSTT3 PE=2 SV=1	S	Function unknown	PREDICTED: glutathione S-transferase T3 isoform X4 [Oryza sativa Japonica Group]
LOC_Os12g24020	510	495	513	3524	3924	3479	8.38528	8.71583	9.03829	50.2334	47.5082	50.7698	7.48807e-182	2.32197	up	[P]	Inorganic ion transport and metabolism	Biological Process: transition metal ion transport (GO:0000041);; Biological Process: response to hypoxia (GO:0001666);; Molecular Function: thiosulfate sulfurtransferase activity (GO:0004792);; Biological Process: anion transport (GO:0006820);; Biological Process: response to oxidative stress (GO:0006979);; Biological Process: aging (GO:0007568);; Cellular Component: chloroplast (GO:0009507);; B…	--	--	[P]	Inorganic ion transport and metabolism	Rhodanese-like domain	Thiosulfate sulfurtransferase 18 OS=Arabidopsis thaliana OX=3702 GN=STR18 PE=1 SV=1	P	Inorganic ion transport and metabolism	PREDICTED: thiosulfate sulfurtransferase 18 [Oryza sativa Japonica Group]
LOC_Os08g45170	106	93	89	53	63	62	1.58781	1.48517	1.32831	0.597007	0.668382	0.767853	4.58126e-05	-1.0759	down	--	--	Molecular Function: binding (GO:0005488);; Cellular Component: mitochondrion (GO:0005739);; Molecular Function: kinase activity (GO:0016301);; Cellular Component: anchored component of membrane (GO:0031225);; Biological Process: primary metabolic process (GO:0044238);; Biological Process: cellular macromolecule metabolic process (GO:0044260);; Cellular Component: nuclear part (GO:0044428);; Cellu…	--	--	--	--	Neprosin;; Neprosin activation peptide	--	S	Function unknown	hypothetical protein OsJ_28322 [Oryza sativa Japonica Group]
LOC_Os04g39489	929	783	944	2583	3043	2418	9.42813	8.66312	10.3094	22.7941	22.7035	21.8043	5.72409e-39	1.08137	up	--	--	Cellular Component: integral component of plasma membrane (GO:0005887);; Biological Process: protein targeting to membrane (GO:0006612);; Biological Process: water transport (GO:0006833);; Biological Process: response to nematode (GO:0009624);; Biological Process: response to salt stress (GO:0009651);; Biological Process: response to fructose (GO:0009750);; Biological Process: positive regulation…	--	--	[E]	Amino acid transport and metabolism	Transmembrane amino acid transporter protein	Probable amino acid permease 7 OS=Arabidopsis thaliana OX=3702 GN=AAP7 PE=2 SV=1	E	Amino acid transport and metabolism	PREDICTED: probable amino acid permease 7 isoform X1 [Oryza sativa Japonica Group]
LOC_Os04g24804	430	424	355	1453	1778	1502	11.0045	11.8162	9.74404	32.3002	33.6421	34.242	1.67449e-43	1.43972	up	--	--	Cellular Component: mitochondrion (GO:0005739);;	--	--	--	--	--	--	--	--	unnamed protein product [Oryza sativa Japonica Group]
Oryza_sativa_newGene_2746	2	3	5	125	135	182	0.01554	0.067624	0.04627	1.75429	1.51483	2.56034	1.89162e-24	3.5976	up	--	--	--	--	--	--	--	--	--	--	--	hypothetical protein [Oryza sativa Japonica Group]
LOC_Os12g38440	106	60	51	255	267	232	1.56441	0.96275	0.808167	3.34644	2.98611	3.1289	7.72417e-07	1.19456	up	--	--	Molecular Function: RNA binding (GO:0003723);; Molecular Function: protein binding (GO:0005515);; Biological Process: DNA methylation (GO:0006306);; Biological Process: chromatin silencing (GO:0006342);; Biological Process: gene silencing by RNA (GO:0031047);; Biological Process: response to chemical (GO:0042221);; Biological Process: single-multicellular organism process (GO:0044707);;	--	--	--	--	XH domain	Factor of DNA methylation 1 OS=Arabidopsis thaliana OX=3702 GN=FDM1 PE=1 SV=1	S	Function unknown	PREDICTED: factor of DNA methylation 1 isoform X1 [Oryza sativa Japonica Group]
LOC_Os01g08160	167	254	269	128	170	140	1.93915	3.21858	3.34937	1.28648	1.45849	1.44545	5.501e-07	-1.09334	down	--	--	Molecular Function: DNA binding (GO:0003677);; Molecular Function: chromatin binding (GO:0003682);; Molecular Function: transcription factor activity, sequence-specific DNA binding (GO:0003700);; Molecular Function: binding (GO:0005488);; Cellular Component: nucleus (GO:0005634);; Biological Process: transcription, DNA-templated (GO:0006351);; Biological Process: regulation of transcription, DNA-…	--	--	--	--	Myb-like DNA-binding domain	Transcription factor NIGTH1 OS=Oryza sativa subsp. japonica OX=39947 GN=NHO1 PE=1 SV=2	S	Function unknown	PREDICTED: uncharacterized protein LOC4326224 isoform X1 [Oryza sativa Japonica Group]
LOC_Os07g35290	37	65	69	203	258	247	0.372181	0.714484	0.742806	1.77557	1.92067	2.22078	2.68585e-08	1.39576	up	[NW]	Cell motility;; Extracellular structures	Biological Process: transition metal ion transport (GO:0000041);; Molecular Function: protein serine/threonine kinase activity (GO:0004674);; Molecular Function: protein binding (GO:0005515);; Molecular Function: ATP binding (GO:0005524);; Cellular Component: vacuole (GO:0005773);; Cellular Component: plasma membrane (GO:0005886);; Biological Process: protein phosphorylation (GO:0006468);; Biolog…	--	--	--	--	Protein tyrosine kinase;; Protein kinase domain;; Salt stress response/antifungal	Cysteine-rich receptor-like protein kinase 6 OS=Oryza sativa subsp. japonica OX=39947 GN=CRK6 PE=1 SV=1	T	Signal transduction mechanisms	PREDICTED: putative receptor-like protein kinase At4g00960 [Oryza sativa Japonica Group]
LOC_Os01g03680	1342	1424	1464	218	288	253	32.7062	37.7974	38.2208	4.60975	5.17568	5.4688	4.54135e-155	-2.93179	down	--	--	Molecular Function: serine-type endopeptidase inhibitor activity (GO:0004867);; Cellular Component: extracellular region (GO:0005576);; Biological Process: negative regulation of peptidase activity (GO:0010466);; Cellular Component: cytoplasmic vesicle (GO:0016023);;	--	--	--	--	Bowman-Birk serine protease inhibitor family	Bowman-Birk type bran trypsin inhibitor OS=Oryza sativa subsp. indica OX=39946 GN=RBBI3.3 PE=2 SV=2	S	Function unknown	PREDICTED: Bowman-Birk type bran trypsin inhibitor [Oryza sativa Japonica Group]
Oryza_sativa_newGene_3597	516	216	563	0	0	0	6.92084	4.01826	8.47884	0	0	0	7.28677e-33	-4.74668	down	--	--	Cellular Component: mitochondrion (GO:0005739);; Biological Process: translational termination (GO:0006415);; Molecular Function: translation release factor activity, codon specific (GO:0016149);;	--	--	--	--	--	--	--	--	Os10g0319801 [Oryza sativa Japonica Group]
LOC_Os06g11980	566	592	469	2567	2660	2218	16.0478	18.2907	14.263	63.23	55.7607	56.0273	3.04892e-60	1.66384	up	--	--	--	--	--	--	--	zinc-finger of the FCS-type, C2-C2	Protein MARD1 OS=Arabidopsis thaliana OX=3702 GN=MARD1 PE=2 SV=2	S	Function unknown	hypothetical protein OsI_22207 [Oryza sativa Indica Group]
LOC_Os06g23114	236	227	294	118	117	72	2.30059	2.41393	3.07407	0.996647	0.836584	0.617084	1.20777e-16	-1.7007	down	[Q]	Secondary metabolites biosynthesis, transport and catabolism	Molecular Function: protein kinase activity (GO:0004672);; Molecular Function: copper ion binding (GO:0005507);; Cellular Component: cell wall (GO:0005618);; Cellular Component: plasma membrane (GO:0005886);; Biological Process: protein phosphorylation (GO:0006468);; Biological Process: nitric oxide biosynthetic process (GO:0006809);; Molecular Function: primary amine oxidase activity (GO:0008131…	K00276|0|osa:4340945|K00276 primary-amine oxidase [EC:1.4.3.21] | (RefSeq) primary amine oxidase	Glycine, serine and threonine metabolism (ko00260);; Tyrosine metabolism (ko00350);; Phenylalanine metabolism (ko00360);; beta-Alanine metabolism (ko00410);; Isoquinoline alkaloid biosynthesis (ko00950);; Tropane, piperidine and pyridine alkaloid biosynthesis (ko00960)	[Q]	Secondary metabolites biosynthesis, transport and catabolism	Copper amine oxidase, enzyme domain;; Copper amine oxidase, N2 domain;; Copper amine oxidase, N3 domain	Primary amine oxidase (Fragment) OS=Lens culinaris OX=3864 PE=1 SV=3	Q	Secondary metabolites biosynthesis, transport and catabolism	PREDICTED: primary amine oxidase isoform X1 [Oryza sativa Japonica Group]
LOC_Os03g59360	3236	2909	2972	8575	10265	9168	50.4079	49.3554	49.5982	115.943	118.082	127.099	3.91638e-66	1.11011	up	--	--	Molecular Function: protein binding (GO:0005515);; Cellular Component: plasma membrane (GO:0005886);; Molecular Function: anion binding (GO:0043168);; Cellular Component: intracellular membrane-bounded organelle (GO:0043231);; Biological Process: single-organism cellular process (GO:0044763);; Molecular Function: organic cyclic compound binding (GO:0097159);; Molecular Function: heterocyclic comp…	--	--	--	--	Remorin, C-terminal region	Remorin 4.1 OS=Oryza sativa subsp. japonica OX=39947 GN=REM4.1 PE=1 SV=1	S	Function unknown	PREDICTED: remorin [Oryza sativa Japonica Group]
LOC_Os01g02000	494	571	609	338	484	304	4.32707	5.45241	5.72135	2.56588	3.13033	2.36806	5.29305e-13	-1.06156	down	--	--	Cellular Component: Golgi apparatus (GO:0005794);; Cellular Component: trans-Golgi network (GO:0005802);; Cellular Component: plasma membrane (GO:0005886);; Biological Process: phosphate ion transport (GO:0006817);; Biological Process: iron ion transport (GO:0006826);; Biological Process: response to wounding (GO:0009611);; Biological Process: coumarin biosynthetic process (GO:0009805);; Biologic…	--	--	[U]	Intracellular trafficking, secretion, and vesicular transport	EXS family;; SPX domain	Phosphate transporter PHO1-1 OS=Oryza sativa subsp. japonica OX=39947 GN=PHO1-1 PE=2 SV=2	T	Signal transduction mechanisms	PREDICTED: phosphate transporter PHO1-1 [Oryza sativa Japonica Group]
LOC_Os12g39310	15	16	8	80	91	57	0.204588	0.228068	0.103585	0.944874	0.91793	0.691948	9.87582e-06	1.58948	up	[QV]	Secondary metabolites biosynthesis, transport and catabolism;; Defense mechanisms	Molecular Function: monooxygenase activity (GO:0004497);; Molecular Function: binding (GO:0005488);; Molecular Function: iron ion binding (GO:0005506);; Biological Process: lipid biosynthetic process (GO:0008610);; Molecular Function: electron carrier activity (GO:0009055);; Cellular Component: plastid (GO:0009536);; Biological Process: response to abiotic stimulus (GO:0009628);; Biological Proce…	--	--	[Q]	Secondary metabolites biosynthesis, transport and catabolism	Cytochrome P450	Cytochrome P450 81D1 OS=Arabidopsis thaliana OX=3702 GN=CYP81D1 PE=2 SV=1	Q	Secondary metabolites biosynthesis, transport and catabolism	cytochrome P450 [Oryza sativa Japonica Group]
LOC_Os01g50700	79	36	46	372	400	260	0.865634	0.429673	0.529494	3.53362	3.23291	2.53284	1.77545e-17	1.99319	up	[O]	Posttranslational modification, protein turnover, chaperones	Biological Process: response to stress (GO:0006950);; Biological Process: response to water (GO:0009415);; Biological Process: cellular process (GO:0009987);; Biological Process: response to organic substance (GO:0010033);; Cellular Component: cell part (GO:0044464);; Biological Process: single-organism process (GO:0044699);;	--	--	[O]	Posttranslational modification, protein turnover, chaperones	Dehydrin;; X-domain of DnaJ-containing;; DnaJ domain	Chaperone protein dnaJ 10 OS=Arabidopsis thaliana OX=3702 GN=ATJ10 PE=2 SV=2	O	Posttranslational modification, protein turnover, chaperones	hypothetical protein OsJ_03161 [Oryza sativa Japonica Group]
LOC_Os04g44150	77	85	103	320	374	376	1.304	1.56629	1.86803	4.72228	4.6958	5.69875	3.04409e-13	1.42733	up	[Q]	Secondary metabolites biosynthesis, transport and catabolism	Molecular Function: iron ion binding (GO:0005506);; Biological Process: lipid biosynthetic process (GO:0008610);; Biological Process: response to salt stress (GO:0009651);; Biological Process: gibberellin metabolic process (GO:0009685);; Molecular Function: oxidoreductase activity, acting on single donors with incorporation of molecular oxygen, incorporation of two atoms of oxygen (GO:0016702);; …	K04125|0|osa:4336431|K04125 gibberellin 2-oxidase [EC:1.14.11.13] | (RefSeq) gibberellin 2-beta-dioxygenase 8	Diterpenoid biosynthesis (ko00904)	[QR]	Secondary metabolites biosynthesis, transport and catabolism;; General function prediction only	2OG-Fe(II) oxygenase superfamily;; non-haem dioxygenase in morphine synthesis N-terminal	Gibberellin 2-beta-dioxygenase 8 OS=Arabidopsis thaliana OX=3702 GN=GA2OX8 PE=1 SV=2	S	Function unknown	PREDICTED: gibberellin 2-beta-dioxygenase 8 [Oryza sativa Japonica Group]
LOC_Os01g69200	451	497	473	292	380	315	6.53804	7.84345	7.34971	3.66642	4.06614	4.06108	8.2103e-14	-1.00907	down	--	--	Cellular Component: cytoplasmic vesicle (GO:0016023);;	--	--	--	--	Nucleotide-diphospho-sugar transferase	Uncharacterized protein At4g15970 OS=Arabidopsis thaliana OX=3702 GN=At4g15970 PE=2 SV=1	S	Function unknown	PREDICTED: uncharacterized protein At4g15970 [Oryza sativa Japonica Group]
LOC_Os02g55870	340	275	282	177	175	209	3.79047	3.33567	3.37158	1.71373	1.44303	2.07242	5.28456e-10	-1.11268	down	--	--	Molecular Function: beta-glucuronidase activity (GO:0004566);; Biological Process: carbohydrate metabolic process (GO:0005975);; Cellular Component: plant-type cell wall (GO:0009505);; Biological Process: unidimensional cell growth (GO:0009826);; Cellular Component: membrane (GO:0016020);; Cellular Component: cytoplasmic vesicle (GO:0016023);; Molecular Function: baicalin beta-D-glucuronidase act…	--	--	--	--	Glycosyl hydrolase family 79, N-terminal domain	Heparanase-like protein 3 OS=Arabidopsis thaliana OX=3702 GN=At5g34940 PE=2 SV=2	G	Carbohydrate transport and metabolism	PREDICTED: heparanase-like protein 3 [Oryza sativa Japonica Group]
LOC_Os01g01650	84	117	138	0	16	6	1.53923	2.34417	2.71699	0	0.213137	0.095853	0.00120733	-1.42738	down	[R]	General function prediction only	Cellular Component: cytoplasm (GO:0005737);; Cellular Component: plasma membrane (GO:0005886);; Biological Process: response to oxidative stress (GO:0006979);; Molecular Function: pinoresinol reductase activity (GO:0010283);; Molecular Function: lariciresinol reductase activity (GO:0010284);; Molecular Function: oxidoreductase activity (GO:0016491);; Biological Process: response to cadmium ion (G…	--	--	--	--	NmrA-like family;; NAD(P)H-binding;; NAD dependent epimerase/dehydratase family;; 3-beta hydroxysteroid dehydrogenase/isomerase family	Isoflavone reductase homolog IRL OS=Zea mays OX=4577 GN=IRL PE=2 SV=1	--	--	PREDICTED: isoflavone reductase homolog IRL [Oryza sativa Japonica Group]
LOC_Os08g07830	2127	1897	1907	5423	6456	5173	22.8619	22.2199	22.0788	50.6427	51.2912	49.5348	4.96021e-61	1.01156	up	--	--	--	K19476|0|osa:4344788|K19476 vacuolar protein sorting-associated protein IST1 | (RefSeq) OJ1134_B10.7; IST1-like protein	Endocytosis (ko04144)	[Z]	Cytoskeleton	Regulator of Vps4 activity in the MVB pathway	--	S	Function unknown	PREDICTED: IST1-like protein [Oryza sativa Japonica Group]
LOC_Os05g04380	766	653	680	168	195	150	10.4577	9.71336	9.97039	1.98761	1.96327	1.81791	5.71865e-87	-2.47862	down	--	--	Molecular Function: catalytic activity (GO:0003824);; Molecular Function: peroxidase activity (GO:0004601);; Molecular Function: binding (GO:0005488);; Cellular Component: extracellular region (GO:0005576);; Biological Process: ion transport (GO:0006811);; Biological Process: response to stress (GO:0006950);; Biological Process: response to oxidative stress (GO:0006979);; Cellular Component: plan…	--	--	--	--	Peroxidase	Peroxidase 2 OS=Zea mays OX=4577 GN=PER2 PE=2 SV=1	S	Function unknown	PREDICTED: peroxidase 2 [Oryza sativa Japonica Group]
Oryza_sativa_newGene_3644	264	224	234	7	14	5	2.90415	2.6865	2.75857	0.059766	0.108426	0.04219	9.91323e-64	-4.57315	down	--	--	Molecular Function: DNA binding (GO:0003677);; Molecular Function: RNA binding (GO:0003723);; Molecular Function: RNA-directed DNA polymerase activity (GO:0003964);; Molecular Function: aspartic-type endopeptidase activity (GO:0004190);; Biological Process: RNA-dependent DNA biosynthetic process (GO:0006278);; Biological Process: DNA recombination (GO:0006310);; Biological Process: proteolysis (G…	--	--	--	--	--	--	--	--	retrotransposon protein, putative, Ty3-gypsy subclass [Oryza sativa Japonica Group]
Oryza_sativa_newGene_1160	0	0	0	883	1069	872	0	0	0	9.18042	9.4538	9.29676	1.55456e-104	6.89748	up	--	--	Molecular Function: DNA binding (GO:0003677);; Molecular Function: RNA binding (GO:0003723);; Molecular Function: RNA-directed DNA polymerase activity (GO:0003964);; Molecular Function: aspartic-type endopeptidase activity (GO:0004190);; Molecular Function: RNA-DNA hybrid ribonuclease activity (GO:0004523);; Biological Process: RNA-dependent DNA biosynthetic process (GO:0006278);; Biological Proc…	--	--	--	--	--	--	--	--	retrotransposon protein, putative, Ty3-gypsy subclass [Oryza sativa Japonica Group]
LOC_Os12g43570	300	200	192	124	142	147	9.45414	6.84647	6.46813	3.36713	3.29424	4.10867	2.3456e-08	-1.15951	down	--	--	Molecular Function: catalytic activity (GO:0003824);; Cellular Component: nucleus (GO:0005634);; Biological Process: single-organism cellular process (GO:0044763);; Biological Process: regulation of cellular process (GO:0050794);; Biological Process: response to stimulus (GO:0050896);;	--	--	--	--	--	--	--	--	hypothetical protein LOC_Os12g43570 [Oryza sativa Japonica Group]
LOC_Os01g29180	53	32	37	141	138	121	0.703413	0.457325	0.520175	1.6183	1.39702	1.48316	0.000107085	1.08255	up	--	--	Cellular Component: plastid (GO:0009536);;	--	--	--	--	--	--	--	--	Os01g0388200 [Oryza sativa Japonica Group]
LOC_Os01g62430	255	233	334	753	1027	815	6.98247	7.09373	10.0846	18.4631	20.8501	20.1146	2.0984e-14	1.11263	up	--	--	Molecular Function: calcium-dependent phospholipid binding (GO:0005544);; Cellular Component: cytoplasm (GO:0005737);; Cellular Component: plasma membrane (GO:0005886);; Biological Process: protein targeting to membrane (GO:0006612);; Biological Process: pollen development (GO:0009555);; Biological Process: positive regulation of flavonoid biosynthetic process (GO:0009963);; Biological Process: r…	--	--	[R]	General function prediction only	C2 domain	Elicitor-responsive protein 1 OS=Oryza sativa subsp. japonica OX=39947 GN=ERG1 PE=1 SV=1	S	Function unknown	RecName: Full=Elicitor-responsive protein 1; Short=OsERG1; AltName: Full=17 kDa phloem protein; AltName: Full=Fungal elicitor immediate early-responsive gene 1 protein; Short=FIERG1; AltName: Full=RPP17
LOC_Os10g42690	399	418	346	1250	1319	950	2.78907	3.18521	2.59269	7.59518	6.8187	5.91927	7.80927e-18	1.06333	up	--	--	Molecular Function: protein binding (GO:0005515);; Cellular Component: nucleus (GO:0005634);; Biological Process: regulation of transcription, DNA-templated (GO:0006355);; Biological Process: response to brassinosteroid (GO:0009741);; Biological Process: unidimensional cell growth (GO:0009826);; Biological Process: response to chitin (GO:0010200);; Biological Process: histone H3-K9 demethylation …	--	--	[R]	General function prediction only	JmjC domain, hydroxylase;; jmjN domain;; C5HC2 zinc finger	Lysine-specific demethylase JMJ706 OS=Oryza sativa subsp. japonica OX=39947 GN=JMJ706 PE=2 SV=1	S	Function unknown	hypothetical protein OsJ_32584 [Oryza sativa Japonica Group]
LOC_Os11g26570	0	0	0	1104	1231	1106	0	0	0	16.5458	15.6933	16.9926	4.07908e-115	7.14792	up	--	--	Biological Process: response to stress (GO:0006950);; Biological Process: response to water deprivation (GO:0009414);; Biological Process: response to water (GO:0009415);; Biological Process: response to endogenous stimulus (GO:0009719);; Biological Process: response to organic substance (GO:0010033);; Cellular Component: cell part (GO:0044464);; Biological Process: cellular response to abiotic s…	--	--	--	--	Dehydrin	Dehydrin Rab16B OS=Oryza sativa subsp. japonica OX=39947 GN=RAB16B PE=2 SV=1	S	Function unknown	PREDICTED: water stress-inducible protein Rab21-like [Oryza sativa Japonica Group]
LOC_Os05g39610	704	643	581	2009	2195	1812	6.5118	6.47437	5.75643	16.1335	14.999	14.9402	2.89023e-35	1.12423	up	--	--	Cellular Component: exocyst (GO:0000145);; Biological Process: cell morphogenesis (GO:0000902);; Cellular Component: nucleus (GO:0005634);; Cellular Component: cytosol (GO:0005829);; Cellular Component: plasma membrane (GO:0005886);; Biological Process: RNA processing (GO:0006396);; Biological Process: exocytosis (GO:0006887);; Biological Process: protein localization (GO:0008104);; Cellular Comp…	--	--	[U]	Intracellular trafficking, secretion, and vesicular transport	Exo70 exocyst complex subunit	Exocyst complex component EXO70B1 OS=Arabidopsis thaliana OX=3702 GN=EXO70B1 PE=1 SV=1	S	Function unknown	PREDICTED: exocyst complex component EXO70B1 [Oryza sativa Japonica Group]
LOC_Os05g03920	67	72	78	1297	1482	1236	0.695761	0.818989	0.87165	11.7591	11.4324	11.4887	6.79439e-152	3.59609	up	[NW]	Cell motility;; Extracellular structures	Molecular Function: protein serine/threonine kinase activity (GO:0004674);; Molecular Function: calmodulin binding (GO:0005516);; Molecular Function: ATP binding (GO:0005524);; Cellular Component: plasma membrane (GO:0005886);; Biological Process: protein phosphorylation (GO:0006468);; Biological Process: ion transport (GO:0006811);; Biological Process: defense response (GO:0006952);; Cellular Co…	--	--	--	--	Protein tyrosine kinase;; Protein kinase domain;; Salt stress response/antifungal	Cysteine-rich receptor-like protein kinase 2 OS=Arabidopsis thaliana OX=3702 GN=CRK2 PE=2 SV=1	T	Signal transduction mechanisms	PREDICTED: cysteine-rich receptor-like protein kinase 2 [Oryza sativa Japonica Group]
LOC_Os02g09990	412	328	238	163	211	189	7.58907	6.56813	4.68822	2.59417	2.86852	3.08938	1.51465e-10	-1.22792	down	--	--	Cellular Component: mitochondrion (GO:0005739);;	--	--	--	--	Domain of unknown function (DUF4228)	--	S	Function unknown	PREDICTED: uncharacterized protein LOC4328591 [Oryza sativa Japonica Group]
LOC_Os01g03340	288	410	255	1568	2055	1599	5.71704	8.8681	5.42318	27.0605	30.1813	28.3017	1.16669e-38	1.87741	up	--	--	Molecular Function: serine-type endopeptidase inhibitor activity (GO:0004867);; Cellular Component: extracellular region (GO:0005576);; Cellular Component: plastid (GO:0009536);; Biological Process: negative regulation of peptidase activity (GO:0010466);; Cellular Component: cytoplasmic vesicle (GO:0016023);;	--	--	--	--	Bowman-Birk serine protease inhibitor family	Bowman-Birk type bran trypsin inhibitor OS=Oryza sativa subsp. indica OX=39946 GN=RBBI3.3 PE=2 SV=2	--	--	PREDICTED: Bowman-Birk type bran trypsin inhibitor [Oryza sativa Japonica Group]
LOC_Os04g38220	1028	829	713	530	690	544	13.2001	11.5969	9.80397	5.90998	6.53983	6.21234	1.89674e-16	-1.02521	down	[G]	Carbohydrate transport and metabolism	Cellular Component: plasma membrane (GO:0005886);; Biological Process: protein folding (GO:0006457);; Biological Process: purine nucleobase transport (GO:0006863);; Molecular Function: sucrose:proton symporter activity (GO:0008506);; Biological Process: carbohydrate transport (GO:0008643);; Biological Process: response to heat (GO:0009408);; Biological Process: response to high light intensity (G…	--	--	[R]	General function prediction only	Sugar (and other) transporter;; Major Facilitator Superfamily	Sugar transport protein MST1 OS=Oryza sativa subsp. japonica OX=39947 GN=MST1 PE=2 SV=1	G	Carbohydrate transport and metabolism	PREDICTED: sugar transport protein 5 [Oryza sativa Japonica Group]
LOC_Os07g15160	43	61	35	235	249	175	0.478402	0.748141	0.423797	2.77874	2.29473	1.83617	3.71787e-10	1.56726	up	--	--	Biological Process: telomere maintenance (GO:0000723);; Molecular Function: DNA helicase activity (GO:0003678);; Biological Process: DNA repair (GO:0006281);; Biological Process: DNA duplex unwinding (GO:0032508);;	--	--	[D]	Cell cycle control, cell division, chromosome partitioning	PIF1-like helicase	--	L	Replication, recombination and repair	Os07g0255200, partial [Oryza sativa Japonica Group]
LOC_Os02g21750	339	392	407	283	306	196	2.97295	3.74636	3.83006	2.15233	1.98293	1.52832	1.19168e-09	-1.01142	down	[V]	Defense mechanisms	Biological Process: polysaccharide biosynthetic process (GO:0000271);; Biological Process: response to superoxide (GO:0000303);; Molecular Function: protein binding (GO:0005515);; Molecular Function: ATP binding (GO:0005524);; Cellular Component: nucleus (GO:0005634);; Cellular Component: plasma membrane (GO:0005886);; Biological Process: nucleobase-containing compound metabolic process (GO:00061…	K05658|0|osa:9270100|K05658 ATP-binding cassette, subfamily B (MDR/TAP), member 1 [EC:3.6.3.44] | (RefSeq) ABC transporter B family member 9	--	[Q]	Secondary metabolites biosynthesis, transport and catabolism	ABC transporter transmembrane region;; ABC transporter;; RecF/RecN/SMC N terminal domain;; Predicted ATPase of the ABC class	ABC transporter B family member 11 OS=Arabidopsis thaliana OX=3702 GN=ABCB11 PE=2 SV=1	V	Defense mechanisms	PREDICTED: ABC transporter B family member 9 isoform X1 [Oryza sativa Japonica Group]
LOC_Os03g12500	93	97	93	24	6	19	1.11268	1.26477	1.19414	0.249905	0.053127	0.192284	7.91733e-13	-2.4025	down	[QV]	Secondary metabolites biosynthesis, transport and catabolism;; Defense mechanisms	Molecular Function: iron ion binding (GO:0005506);; Cellular Component: mitochondrion (GO:0005739);; Molecular Function: electron carrier activity (GO:0009055);; Cellular Component: chloroplast thylakoid membrane (GO:0009535);; Biological Process: response to wounding (GO:0009611);; Biological Process: response to fungus (GO:0009620);; Biological Process: response to jasmonic acid (GO:0009753);; …	K01723|0|osa:4332121|K01723 hydroperoxide dehydratase [EC:4.2.1.92] | (RefSeq) AOS, AOS2, CYP74A2; allene oxide synthase 2	alpha-Linolenic acid metabolism (ko00592)	--	--	Cytochrome P450	Allene oxide synthase 2 OS=Oryza sativa subsp. japonica OX=39947 GN=CYP74A2 PE=2 SV=2	Q	Secondary metabolites biosynthesis, transport and catabolism	PREDICTED: allene oxide synthase 2 [Oryza sativa Japonica Group]
LOC_Os02g57400	29	32	27	115	226	205	0.219459	0.260933	0.219532	0.809327	1.37881	1.50884	1.03777e-10	1.84704	up	[G]	Carbohydrate transport and metabolism	Biological Process: myo-inositol hexakisphosphate biosynthetic process (GO:0010264);;	--	--	--	--	--	P-loop NTPase domain-containing protein LPA1 OS=Oryza sativa subsp. japonica OX=39947 GN=LPA1 PE=2 SV=1	G	Carbohydrate transport and metabolism	mutant low phytic acid protein 1 [Oryza sativa Japonica Group]
Oryza_sativa_newGene_1246	50	43	53	141	186	181	0.568513	0.532375	0.637474	1.39169	1.56101	1.82631	3.07148e-06	1.17854	up	--	--	Molecular Function: DNA binding (GO:0003677);; Molecular Function: RNA binding (GO:0003723);; Molecular Function: RNA-directed DNA polymerase activity (GO:0003964);; Molecular Function: aspartic-type endopeptidase activity (GO:0004190);; Biological Process: RNA-dependent DNA biosynthetic process (GO:0006278);; Biological Process: DNA recombination (GO:0006310);; Biological Process: proteolysis (G…	--	--	--	--	--	--	--	--	retrotransposon protein, putative, Ty3-gypsy subclass [Oryza sativa Japonica Group]
LOC_Os05g49420	1265	1214	1284	3490	3947	3349	16.2613	17.0009	17.6868	38.9534	37.4863	38.3285	4.75542e-46	1.00695	up	--	--	Molecular Function: DNA binding (GO:0003677);; Molecular Function: transcription factor activity, sequence-specific DNA binding (GO:0003700);; Cellular Component: nucleus (GO:0005634);; Biological Process: regulation of transcription, DNA-templated (GO:0006355);; Biological Process: hormone-mediated signaling pathway (GO:0009755);; Molecular Function: identical protein binding (GO:0042802);; Mole…	K09060|0|osa:4339653|K09060 plant G-box-binding factor | (RefSeq) common plant regulatory factor 1	--	--	--	G-box binding protein MFMR;; bZIP transcription factor;; Basic region leucine zipper;; bZIP Maf transcription factor	Common plant regulatory factor 1 OS=Petroselinum crispum OX=4043 GN=CPRF1 PE=2 SV=1	K	Transcription	PREDICTED: common plant regulatory factor 1 [Oryza sativa Japonica Group]
LOC_Os01g61990	76	60	89	338	425	363	0.770873	0.669106	0.974215	3.00625	3.21475	3.31096	1.9835e-19	1.71941	up	[T]	Signal transduction mechanisms	Molecular Function: protein binding (GO:0005515);; Cellular Component: nucleus (GO:0005634);; Cellular Component: endoplasmic reticulum (GO:0005783);; Cellular Component: plasma membrane (GO:0005886);; Biological Process: response to salt stress (GO:0009651);; Biological Process: multicellular organismal process (GO:0032501);; Biological Process: developmental process (GO:0032502);; Biological Pr…	--	--	[R]	General function prediction only	Ankyrin repeats (3 copies);; Ankyrin repeats (many copies);; Ankyrin repeats (many copies);; Domain of unknown function;; Ankyrin repeat;; Ankyrin repeat	Ankyrin repeat-containing protein NPR4 OS=Oryza sativa subsp. japonica OX=39947 GN=NPR4 PE=2 SV=1	S	Function unknown	RecName: Full=Ankyrin repeat-containing protein NPR4; Short=OsNPR4
LOC_Os04g43800	9433	8486	8522	5228	6016	5151	86.2742	84.535	83.492	41.4948	40.6269	41.9209	4.89828e-103	-1.18752	down	[E]	Amino acid transport and metabolism	Cellular Component: cytoplasm (GO:0005737);; Biological Process: L-phenylalanine catabolic process (GO:0006559);; Biological Process: response to oxidative stress (GO:0006979);; Biological Process: pollen development (GO:0009555);; Biological Process: cinnamic acid biosynthetic process (GO:0009800);; Biological Process: drought recovery (GO:0009819);; Biological Process: response to UV-B (GO:0010…	K10775|0|osa:4336415|K10775 phenylalanine ammonia-lyase [EC:4.3.1.24] | (RefSeq) phenylalanine ammonia-lyase	Phenylalanine metabolism (ko00360);; Phenylpropanoid biosynthesis (ko00940)	[Q]	Secondary metabolites biosynthesis, transport and catabolism	Aromatic amino acid lyase	Phenylalanine ammonia-lyase OS=Triticum aestivum OX=4565 GN=PAL PE=3 SV=1	E	Amino acid transport and metabolism	PREDICTED: phenylalanine ammonia-lyase [Oryza sativa Japonica Group]
LOC_Os06g48950	269	219	288	990	1138	952	1.68816	1.49872	1.93721	5.40302	5.28294	5.32621	2.94644e-33	1.45294	up	--	--	Biological Process: regionalization (GO:0003002);; Molecular Function: DNA binding (GO:0003677);; Cellular Component: nucleus (GO:0005634);; Biological Process: regulation of transcription, DNA-templated (GO:0006355);; Biological Process: regulation of translation (GO:0006417);; Biological Process: organelle organization (GO:0006996);; Biological Process: anatomical structure morphogenesis (GO:00…	--	--	--	--	Auxin response factor;; B3 DNA binding domain;; AUX/IAA family	Auxin response factor 19 OS=Oryza sativa subsp. japonica OX=39947 GN=ARF19 PE=2 SV=2	K	Transcription	hypothetical protein OsJ_22545 [Oryza sativa Japonica Group]
LOC_Os07g41400	1515	1349	1514	849	853	688	79.9137	77.514	85.5328	38.8635	33.2295	32.2947	5.2839e-47	-1.35905	down	--	--	Cellular Component: mitochondrion (GO:0005739);; Cellular Component: membrane (GO:0016020);; Cellular Component: cytoplasmic vesicle (GO:0016023);;	--	--	--	--	--	Protein EGG APPARATUS-1 OS=Zea mays OX=4577 GN=Ea1 PE=2 SV=1	S	Function unknown	hypothetical protein [Oryza sativa Japonica Group]
LOC_Os04g18770	0	0	0	241	247	188	0	0	0	1.09078	0.950379	0.872656	7.36441e-44	5.01012	up	[X]	Mobilome: prophages, transposons	Molecular Function: DNA binding (GO:0003677);; Molecular Function: catalytic activity (GO:0003824);; Molecular Function: serine-type endopeptidase activity (GO:0004252);; Cellular Component: mitochondrion (GO:0005739);; Biological Process: DNA recombination (GO:0006310);; Biological Process: proteolysis (GO:0006508);; Molecular Function: zinc ion binding (GO:0008270);; Biological Process: DNA int…	--	--	[R]	General function prediction only	Reverse transcriptase (RNA-dependent DNA polymerase);; Integrase core domain;; gag-polypeptide of LTR copia-type;; GAG-pre-integrase domain;; Domain of unknown function (DUF4219);; Zinc knuckle	Retrovirus-related Pol polyprotein from transposon RE2 OS=Arabidopsis thaliana OX=3702 GN=RE2 PE=4 SV=1	L	Replication, recombination and repair	OSJNBb0052B05.12 [Oryza sativa Japonica Group]
LOC_Os03g16400	185	173	182	585	671	545	2.02722	2.05654	2.12493	5.56053	5.42539	5.30549	1.47215e-18	1.19846	up	--	--	Cellular Component: mitochondrion (GO:0005739);; Cellular Component: plasma membrane (GO:0005886);; Cellular Component: cell part (GO:0044464);;	--	--	--	--	--	Uncharacterized protein At1g76660 OS=Arabidopsis thaliana OX=3702 GN=At1g76660 PE=2 SV=1	S	Function unknown	Os03g0270700, partial [Oryza sativa Japonica Group]
LOC_Os08g41780	120	114	83	24	41	53	1.6258	1.68794	1.2105	0.280969	0.404272	0.632402	4.13479e-08	-1.64766	down	[I]	Lipid transport and metabolism	Biological Process: sulfur amino acid metabolic process (GO:0000096);; Biological Process: defense response to insect (GO:0002213);; Molecular Function: GTPase activity (GO:0003924);; Molecular Function: phospholipase activity (GO:0004620);; Molecular Function: triglyceride lipase activity (GO:0004806);; Cellular Component: extracellular region (GO:0005576);; Cellular Component: nucleus (GO:00056…	--	--	[I]	Lipid transport and metabolism	Partial alpha/beta-hydrolase lipase region;; alpha/beta hydrolase fold;; Serine aminopeptidase, S33	Triacylglycerol lipase 2 OS=Arabidopsis thaliana OX=3702 GN=LIP2 PE=2 SV=1	S	Function unknown	PREDICTED: triacylglycerol lipase 2 [Oryza sativa Japonica Group]
LOC_Os03g19990	107	130	110	6	10	12	1.03843	1.36903	1.14284	0.050624	0.070813	0.101851	5.58487e-28	-3.3986	down	[U]	Intracellular trafficking, secretion, and vesicular transport	--	--	--	--	--	WD40-like Beta Propeller Repeat;; Dipeptidyl peptidase IV (DPP IV) N-terminal region	--	S	Function unknown	Os03g0314500, partial [Oryza sativa Japonica Group]
LOC_Os11g05170	0	0	0	170	130	150	0	0	0	4.79515	3.11671	4.33408	1.39583e-31	4.42147	up	--	--	Biological Process: response to oxidative stress (GO:0006979);; Biological Process: anaerobic respiration (GO:0009061);;	--	--	--	--	--	--	S	Function unknown	PREDICTED: uncharacterized protein LOC4349779 [Oryza sativa Japonica Group]
LOC_Os11g01610	26	29	14	116	139	103	0.517548	0.642242	0.30178	2.0463	2.08348	1.84916	2.59188e-07	1.58571	up	--	--	Molecular Function: protein binding (GO:0005515);; Cellular Component: endosome (GO:0005768);; Cellular Component: endoplasmic reticulum (GO:0005783);; Cellular Component: Golgi apparatus (GO:0005794);; Cellular Component: trans-Golgi network (GO:0005802);; Cellular Component: cytosol (GO:0005829);; Cellular Component: plastid (GO:0009536);; Cellular Component: membrane (GO:0016020);; Biological …	--	--	[U]	Intracellular trafficking, secretion, and vesicular transport	PRA1 family protein	PRA1 family protein B1 OS=Arabidopsis thaliana OX=3702 GN=PRA1B1 PE=1 SV=1	U	Intracellular trafficking, secretion, and vesicular transport	PREDICTED: PRA1 family protein B2 [Oryza sativa Japonica Group]
LOC_Os04g45940	454	428	421	1395	1607	1526	9.8954	10.1682	9.82898	26.4183	25.8967	29.6297	6.19174e-35	1.27652	up	--	--	Molecular Function: chromatin binding (GO:0003682);; Cellular Component: vacuole (GO:0005773);; Cellular Component: plastid (GO:0009536);; Biological Process: developmental process (GO:0032502);; Cellular Component: cell part (GO:0044464);; Biological Process: single-organism process (GO:0044699);;	--	--	--	--	Myb/SANT-like DNA-binding domain	--	K	Transcription	PREDICTED: leiomodin-2 [Oryza sativa Japonica Group]
LOC_Os03g60370	370	354	353	1806	2333	1927	4.3391	4.51289	4.43262	18.3793	20.2057	20.1087	7.77506e-93	1.95878	up	--	--	Molecular Function: acid phosphatase activity (GO:0003993);; Cellular Component: vacuolar membrane (GO:0005774);; Cellular Component: endoplasmic reticulum (GO:0005783);; Cellular Component: plasma membrane (GO:0005886);; Cellular Component: cytoplasmic vesicle (GO:0016023);; Biological Process: dephosphorylation (GO:0016311);;	K03103|0|osa:4334577|K03103 multiple inositol-polyphosphate phosphatase / 2,3-bisphosphoglycerate 3-phosphatase [EC:3.1.3.62 3.1.3.80] | (RefSeq) multiple inositol polyphosphate phosphatase 1	Glycolysis / Gluconeogenesis (ko00010);; Inositol phosphate metabolism (ko00562)	[R]	General function prediction only	Histidine phosphatase superfamily (branch 2)	--	S	Function unknown	PREDICTED: multiple inositol polyphosphate phosphatase 1 [Oryza sativa Japonica Group]
LOC_Os02g13350	2910	2507	2638	2065	2141	1432	60.7913	57.03	59.0183	37.4297	33.022	26.6068	3.44271e-24	-1.00969	down	[V]	Defense mechanisms	Molecular Function: nucleotide diphosphatase activity (GO:0004551);; Molecular Function: binding (GO:0005488);; Cellular Component: cytoplasm (GO:0005737);; Biological Process: response to oxidative stress (GO:0006979);; Biological Process: plant-type hypersensitive response (GO:0009626);; Biological Process: response to abiotic stimulus (GO:0009628);; Biological Process: response to endogenous s…	--	--	[T]	Signal transduction mechanisms	NUDIX domain	Nudix hydrolase 8 OS=Arabidopsis thaliana OX=3702 GN=NUDT8 PE=2 SV=2	S	Function unknown	mutT domain protein-like [Oryza sativa Japonica Group]
LOC_Os02g26430	19	25	13	55	113	61	0.429391	0.614037	0.303878	1.0977	1.92308	1.24703	0.0016466	1.1604	up	--	--	Biological Process: respiratory burst involved in defense response (GO:0002679);; Molecular Function: transcription factor activity, sequence-specific DNA binding (GO:0003700);; Molecular Function: calmodulin binding (GO:0005516);; Cellular Component: nucleus (GO:0005634);; Biological Process: regulation of transcription, DNA-templated (GO:0006355);; Biological Process: iron ion transport (GO:000…	--	--	--	--	WRKY DNA -binding domain;; Plant zinc cluster domain	Probable WRKY transcription factor 11 OS=Arabidopsis thaliana OX=3702 GN=WRKY11 PE=2 SV=2	S	Function unknown	PREDICTED: probable WRKY transcription factor 11 [Oryza sativa Japonica Group]
LOC_Os10g39090	89	64	85	314	394	322	1.96365	1.54783	2.04265	6.13106	6.53285	6.45538	7.14864e-16	1.52405	up	--	--	Molecular Function: binding (GO:0005488);; Cellular Component: nucleoplasm (GO:0005654);; Biological Process: RNA processing (GO:0006396);; Biological Process: regulation of gene expression (GO:0010468);; Cellular Component: membrane (GO:0016020);; Biological Process: single-organism cellular process (GO:0044763);;	--	--	--	--	--	--	S	Function unknown	PREDICTED: uncharacterized protein LOC4349234 isoform X1 [Oryza sativa Japonica Group]
LOC_Os02g45420	14	14	7	1022	1134	972	0.197402	0.214807	0.090712	12.5131	11.8167	12.2018	5.83564e-133	5.44377	up	--	--	Molecular Function: DNA binding (GO:0003677);; Molecular Function: transcription factor activity, sequence-specific DNA binding (GO:0003700);; Cellular Component: nucleus (GO:0005634);; Biological Process: regulation of transcription, DNA-templated (GO:0006355);; Biological Process: response to cold (GO:0009409);; Biological Process: response to water deprivation (GO:0009414);; Cellular Component…	--	--	--	--	AP2 domain	Ethylene-responsive transcription factor ERF025 OS=Arabidopsis thaliana OX=3702 GN=ERF025 PE=2 SV=1	K	Transcription	PREDICTED: ethylene-responsive transcription factor ERF027 [Oryza sativa Japonica Group]
LOC_Os06g28630	4752	4338	4635	2031	2350	1981	136.817	136.062	142.947	50.7403	49.9508	50.7413	1.23937e-151	-1.60509	down	--	--	Molecular Function: DNA binding (GO:0003677);; Molecular Function: chromatin binding (GO:0003682);; Cellular Component: nucleus (GO:0005634);; Biological Process: response to abiotic stimulus (GO:0009628);; Biological Process: single-multicellular organism process (GO:0044707);;	--	--	--	--	--	--	--	--	PREDICTED: protein RADIALIS-like 1 [Oryza sativa Japonica Group]
LOC_Os01g57004	1006	948	865	140	205	132	41.8161	42.9008	38.4886	5.01813	6.28394	4.8521	5.42079e-123	-3.0021	down	--	--	Cellular Component: mitochondrion (GO:0005739);; Cellular Component: plasma membrane (GO:0005886);; Biological Process: megasporogenesis (GO:0009554);;	--	--	--	--	Cysteine-rich TM module stress tolerance	--	--	--	--
LOC_Os08g44590	30	20	31	153	179	151	0.352316	0.251827	0.393042	1.607	1.59569	1.62799	8.14157e-12	1.83819	up	[Q]	Secondary metabolites biosynthesis, transport and catabolism	Biological Process: response to stress (GO:0006950);; Biological Process: response to abiotic stimulus (GO:0009628);; Biological Process: response to hormone (GO:0009725);; Biological Process: flavonoid biosynthetic process (GO:0009813);; Biological Process: response to metal ion (GO:0010038);; Molecular Function: oxidoreductase activity, acting on paired donors, with incorporation or reduction o…	--	--	[QR]	Secondary metabolites biosynthesis, transport and catabolism;; General function prediction only	2OG-Fe(II) oxygenase superfamily;; non-haem dioxygenase in morphine synthesis N-terminal	Protein DMR6-LIKE OXYGENASE 2 OS=Arabidopsis thaliana OX=3702 GN=DLO2 PE=2 SV=1	S	Function unknown	Os08g0560000, partial [Oryza sativa Japonica Group]
LOC_Os07g42626	24	23	14	107	133	124	0.189564	0.199141	0.119439	0.774187	0.804547	0.897014	6.21963e-09	1.76707	up	[T]	Signal transduction mechanisms	Biological Process: cell morphogenesis (GO:0000902);; Molecular Function: protein kinase activity (GO:0004672);; Molecular Function: protein serine/threonine kinase activity (GO:0004674);; Molecular Function: ATP binding (GO:0005524);; Cellular Component: extracellular region (GO:0005576);; Cellular Component: nucleus (GO:0005634);; Cellular Component: cytosol (GO:0005829);; Cellular Component: p…	--	--	--	--	Protein kinase domain;; Protein tyrosine kinase;; Leucine rich repeat;; Leucine Rich repeats (2 copies);; Leucine rich repeat N-terminal domain;; Leucine Rich Repeat	Protein STRUBBELIG-RECEPTOR FAMILY 6 OS=Arabidopsis thaliana OX=3702 GN=SRF6 PE=1 SV=1	S	Function unknown	putative leucine-rich repeat transmembrane protein kinase 2 [Oryza sativa Japonica Group]
LOC_Os05g27340	121	117	120	334	405	316	3.5233	3.72304	3.76256	8.49543	8.76492	8.2509	3.66533e-09	1.00716	up	--	--	Cellular Component: plasma membrane (GO:0005886);; Biological Process: purine nucleobase transport (GO:0006863);; Biological Process: cellular process (GO:0009987);; Cellular Component: intracellular organelle (GO:0043229);; Biological Process: single-organism process (GO:0044699);;	--	--	--	--	LURP-one-related	Protein LURP-one-related 7 OS=Arabidopsis thaliana OX=3702 GN=At2g30270 PE=2 SV=1	S	Function unknown	PREDICTED: protein LURP-one-related 7 isoform X2 [Oryza sativa Japonica Group]
LOC_Os04g07280	147	88	122	40	43	21	1.56206	1.0213	1.3927	0.368396	0.337328	0.194168	1.91174e-12	-1.99626	down	--	--	Cellular Component: mitochondrion (GO:0005739);; Biological Process: organelle organization (GO:0006996);; Biological Process: flower development (GO:0009908);; Cellular Component: membrane (GO:0016020);; Cellular Component: nuclear lumen (GO:0031981);; Cellular Component: cytoplasmic part (GO:0044444);; Biological Process: establishment of localization in cell (GO:0051649);;	--	--	--	--	--	--	S	Function unknown	OSJNBa0080E14.9 [Oryza sativa Japonica Group]
LOC_Os07g05365	46	81	36	257	278	242	1.69828	3.2535	1.42532	8.25415	7.60004	7.97756	8.76752e-10	1.56953	up	--	--	Molecular Function: protein binding (GO:0005515);; Cellular Component: chloroplast thylakoid membrane (GO:0009535);; Biological Process: response to blue light (GO:0009637);; Biological Process: response to high light intensity (GO:0009644);; Cellular Component: photosystem II oxygen evolving complex (GO:0009654);; Biological Process: response to sucrose (GO:0009744);; Biological Process: respons…	K03541|1.85481e-95|osa:107276047|K03541 photosystem II 10kDa protein | (RefSeq) photosystem II 10 kDa polypeptide, chloroplastic-like	--	--	--	Photosystem II 10 kDa polypeptide PsbR	Photosystem II 10 kDa polypeptide, chloroplastic OS=Hordeum vulgare OX=4513 GN=PSBR PE=3 SV=1	S	Function unknown	PREDICTED: photosystem II 10 kDa polypeptide, chloroplastic-like [Oryza sativa Japonica Group]
LOC_Os12g02210	0	2	0	101	188	148	0	0.077312	0	3.10634	4.91889	4.65283	1.77519e-28	4.14241	up	--	--	Molecular Function: ubiquitin-protein transferase activity (GO:0004842);; Cellular Component: nucleolus (GO:0005730);; Cellular Component: vacuole (GO:0005773);; Cellular Component: plasma membrane (GO:0005886);; Molecular Function: 5S rRNA binding (GO:0008097);; Molecular Function: zinc ion binding (GO:0008270);; Biological Process: cell proliferation (GO:0008283);; Cellular Component: chloropla…	--	--	[O]	Posttranslational modification, protein turnover, chaperones	Ring finger domain;; RING-H2 zinc finger domain;; Zinc finger, C3HC4 type (RING finger);; RING-like zinc finger;; Zinc finger, C3HC4 type (RING finger);; Anaphase-promoting complex subunit 11 RING-H2 finger	Probable E3 ubiquitin-protein ligase ATL44 OS=Arabidopsis thaliana OX=3702 GN=ATL44 PE=2 SV=1	S	Function unknown	Zinc finger, C3HC4 type family protein, expressed [Oryza sativa Japonica Group]
LOC_Os10g37230	13	12	30	157	107	97	0.230098	0.229739	0.616208	2.6097	1.51299	1.64883	1.83632e-07	1.78261	up	[M]	Cell wall/membrane/envelope biogenesis	Molecular Function: protein kinase activity (GO:0004672);; Cellular Component: plasma membrane (GO:0005886);; Biological Process: protein phosphorylation (GO:0006468);; Biological Process: plant-type cell wall organization (GO:0009664);; Cellular Component: intracellular organelle (GO:0043229);; Biological Process: anatomical structure development (GO:0048856);;	--	--	--	--	--	Protein CDI OS=Arabidopsis thaliana OX=3702 GN=CDI PE=2 SV=1	S	Function unknown	PREDICTED: protein CDI [Oryza sativa Japonica Group]
LOC_Os02g04160	910	727	649	2236	2711	2319	24.6262	21.0825	18.4834	52.008	53.6287	55.6969	9.23941e-30	1.14946	up	--	--	Molecular Function: translation elongation factor activity (GO:0003746);; Cellular Component: nucleus (GO:0005634);; Biological Process: regulation of transcription, DNA-templated (GO:0006355);; Biological Process: translational elongation (GO:0006414);; Molecular Function: metal ion binding (GO:0046872);;	--	--	[S]	Function unknown	Transcription elongation factor Elf1 like	Transcription elongation factor 1 homolog OS=Oryza sativa subsp. japonica OX=39947 GN=Os07g0631100 PE=3 SV=1	S	Function unknown	PREDICTED: transcription elongation factor 1 homolog [Oryza sativa Japonica Group]
LOC_Os07g45550	10	15	36	120	105	121	0.078883	0.125867	0.30862	0.837676	0.625612	0.872895	5.32848e-06	1.59755	up	--	--	Cellular Component: membrane (GO:0016020);;	--	--	--	--	--	--	--	--	Os07g0650100 [Oryza sativa Japonica Group]
Oryza_sativa_newGene_478	3	0	0	271	353	270	0.020289	0	0	2.40421	2.67205	2.46238	2.41268e-52	5.13473	up	--	--	Cellular Component: plastid (GO:0009536);;	--	--	--	--	--	--	--	--	unknown protein [Oryza sativa Japonica Group]
LOC_Os01g34560	13	10	10	116	103	61	0.161919	0.135191	0.130643	1.25352	0.944399	0.675867	8.15867e-09	2.01759	up	[Q]	Secondary metabolites biosynthesis, transport and catabolism	Biological Process: very long-chain fatty acid metabolic process (GO:0000038);; Biological Process: sulfur amino acid metabolic process (GO:0000096);; Biological Process: polysaccharide biosynthetic process (GO:0000271);; Cellular Component: nucleus (GO:0005634);; Cellular Component: mitochondrion (GO:0005739);; Cellular Component: endoplasmic reticulum (GO:0005783);; Biological Process: acetyl-C…	--	--	--	--	FAE1/Type III polyketide synthase-like protein;; 3-Oxoacyl-[acyl-carrier-protein (ACP)] synthase III C terminal;; Chalcone and stilbene synthases, C-terminal domain;; Chalcone and stilbene synthases, N-terminal domain	3-ketoacyl-CoA synthase 6 OS=Arabidopsis thaliana OX=3702 GN=CUT1 PE=1 SV=1	Q	Secondary metabolites biosynthesis, transport and catabolism	Os01g0529800, partial [Oryza sativa Japonica Group]
LOC_Os09g37910	1498	1410	1312	816	1078	960	38.018	38.9891	35.6659	17.969	20.197	21.6738	5.68005e-27	-1.05415	down	--	--	Cellular Component: chromatin (GO:0000785);; Molecular Function: DNA binding (GO:0003677);; Molecular Function: chromatin binding (GO:0003682);; Molecular Function: transcription factor activity, sequence-specific DNA binding (GO:0003700);; Cellular Component: nucleus (GO:0005634);; Cellular Component: cytoplasm (GO:0005737);; Biological Process: acetyl-CoA metabolic process (GO:0006084);; Biolog…	--	--	[R]	General function prediction only	HMG (high mobility group) box;; HMG-box domain	HMG1/2-like protein OS=Ipomoea nil OX=35883 PE=2 SV=1	B	Chromatin structure and dynamics	PREDICTED: HMG1/2-like protein isoform X1 [Oryza sativa Japonica Group]
LOC_Os11g07040	299	270	332	839	1045	850	2.76407	2.71925	3.29139	6.7346	7.14278	6.9959	6.78315e-19	1.07091	up	[M]	Cell wall/membrane/envelope biogenesis	Biological Process: MAPK cascade (GO:0000165);; Molecular Function: protein serine/threonine kinase activity (GO:0004674);; Molecular Function: calmodulin-dependent protein kinase activity (GO:0004683);; Molecular Function: calcium ion binding (GO:0005509);; Molecular Function: protein binding (GO:0005515);; Molecular Function: ATP binding (GO:0005524);; Cellular Component: nucleus (GO:0005634);;…	K13412|0|osa:4349899|K13412 calcium-dependent protein kinase [EC:2.7.11.1] | (RefSeq) calcium-dependent protein kinase SK5	Plant-pathogen interaction (ko04626)	[T]	Signal transduction mechanisms	Protein kinase domain;; EF hand;; Protein tyrosine kinase;; EF-hand domain pair;; EF-hand domain;; EF hand;; EF-hand domain pair;; Cytoskeletal-regulatory complex EF hand;; Lipopolysaccharide kinase (Kdo/WaaP) family	Calcium-dependent protein kinase 24 OS=Oryza sativa subsp. japonica OX=39947 GN=CPK24 PE=1 SV=1	T	Signal transduction mechanisms	PREDICTED: calcium-dependent protein kinase SK5 [Oryza sativa Japonica Group]
LOC_Os11g12740	166	148	135	65	128	67	1.56315	1.51064	1.36048	0.5257	0.88574	0.559669	8.79605e-07	-1.20289	down	[E]	Amino acid transport and metabolism	Cellular Component: plant-type vacuole (GO:0000325);; Molecular Function: transporter activity (GO:0005215);; Molecular Function: binding (GO:0005488);; Cellular Component: vacuolar membrane (GO:0005774);; Cellular Component: plasma membrane (GO:0005886);; Biological Process: nitrogen compound metabolic process (GO:0006807);; Biological Process: transport (GO:0006810);; Biological Process: cation…	--	--	[E]	Amino acid transport and metabolism	POT family	Protein NRT1/ PTR FAMILY 4.4 OS=Arabidopsis thaliana OX=3702 GN=NPF4.4 PE=2 SV=1	E	Amino acid transport and metabolism	Os11g0235200, partial [Oryza sativa Japonica Group]
LOC_Os10g22050	45	22	22	188	239	215	2.82124	1.50141	1.45569	10.1825	11.0273	11.9649	2.96065e-15	2.09242	up	--	--	--	--	--	--	--	--	--	S	Function unknown	expressed protein [Oryza sativa Japonica Group]
LOC_Os12g36720	241	275	306	1037	1030	912	1.67609	2.08745	2.28605	6.27714	5.30614	5.66434	2.32773e-23	1.31911	up	--	--	Molecular Function: binding (GO:0005488);; Biological Process: defense response (GO:0006952);; Molecular Function: ADP binding (GO:0043531);; Cellular Component: cell part (GO:0044464);;	--	--	[T]	Signal transduction mechanisms	NB-ARC domain;; AAA domain;; AAA domain	Disease resistance protein RPM1 OS=Arabidopsis thaliana OX=3702 GN=RPM1 PE=1 SV=1	S	Function unknown	PREDICTED: disease resistance protein RPM1 [Oryza sativa Japonica Group]
LOC_Os02g55510	47	49	60	23	48	13	1.64078	1.84614	2.2262	0.685473	1.22852	0.390529	0.00283249	-1.12727	down	--	--	Cellular Component: mitochondrion (GO:0005739);; Cellular Component: cytoplasmic vesicle (GO:0016023);;	--	--	--	--	--	Uncharacterized protein Os02g0798501 OS=Oryza sativa subsp. japonica OX=39947 GN=Os02g0798501 PE=3 SV=1	--	--	PREDICTED: uncharacterized protein Os02g0798400 [Oryza sativa Japonica Group]
LOC_Os03g58040	1670	1419	1524	530	692	478	24.4651	22.637	23.8825	6.7101	7.45134	6.18384	5.80733e-94	-1.9263	down	[E]	Amino acid transport and metabolism	Molecular Function: aldo-keto reductase (NADP) activity (GO:0004033);; Molecular Function: glutamate dehydrogenase (NAD+) activity (GO:0004352);; Molecular Function: glutamate dehydrogenase [NAD(P)+] activity (GO:0004353);; Molecular Function: copper ion binding (GO:0005507);; Molecular Function: ATP binding (GO:0005524);; Cellular Component: mitochondrion (GO:0005739);; Cellular Component: mitoc…	K00261|0|osa:4334405|K00261 glutamate dehydrogenase (NAD(P)+) [EC:1.4.1.3] | (RefSeq) GDH1; glutamate dehydrogenase	Arginine biosynthesis (ko00220);; Alanine, aspartate and glutamate metabolism (ko00250);; Nitrogen metabolism (ko00910);; Carbon metabolism (ko01200)	[E]	Amino acid transport and metabolism	Glutamate/Leucine/Phenylalanine/Valine dehydrogenase;; Glu/Leu/Phe/Val dehydrogenase, dimerisation domain	Glutamate dehydrogenase 1, mitochondrial OS=Oryza sativa subsp. japonica OX=39947 GN=GDH1 PE=2 SV=1	E	Amino acid transport and metabolism	PREDICTED: glutamate dehydrogenase [Oryza sativa Japonica Group]
LOC_Os12g36640	1516	1353	1309	6068	7248	4987	39.3756	38.2369	36.4079	136.818	139.014	115.297	2.22051e-91	1.60389	up	[T]	Signal transduction mechanisms	Biological Process: response to stress (GO:0006950);;	--	--	--	--	Universal stress protein family	Universal stress protein A-like protein OS=Arabidopsis thaliana OX=3702 GN=At3g01520 PE=1 SV=2	T	Signal transduction mechanisms	PREDICTED: universal stress protein MT2085 isoform X1 [Oryza sativa Japonica Group]
LOC_Os05g23050	0	0	0	73	89	55	0	0	0	0.64435	0.67034	0.498964	3.41336e-17	3.42513	up	--	--	Molecular Function: binding (GO:0005488);;	--	--	--	--	--	--	--	--	PREDICTED: uncharacterized protein LOC4338327 [Oryza sativa Japonica Group]
LOC_Os10g20480	1108	1218	1302	0	0	0	8.64708	9.91181	10.6059	0	0	0	2.08095e-157	-8.05033	down	--	--	Biological Process: proteolysis (GO:0006508);; Molecular Function: cysteine-type peptidase activity (GO:0008234);;	--	--	--	--	--	--	--	--	transposon protein, putative, CACTA, En/Spm sub-class, expressed [Oryza sativa Japonica Group]
LOC_Os11g44430	121	92	113	350	348	376	1.60957	1.32432	1.60864	4.03466	3.41963	4.45451	6.13093e-10	1.16649	up	[T]	Signal transduction mechanisms	Molecular Function: protein kinase activity (GO:0004672);; Molecular Function: protein serine/threonine kinase activity (GO:0004674);; Molecular Function: protein binding (GO:0005515);; Molecular Function: ATP binding (GO:0005524);; Cellular Component: plasma membrane (GO:0005886);; Biological Process: protein phosphorylation (GO:0006468);; Biological Process: protein localization (GO:0008104);; …	--	--	[T]	Signal transduction mechanisms	Protein kinase domain;; Protein tyrosine kinase	Putative serine/threonine-protein kinase-like protein CCR3 OS=Arabidopsis thaliana OX=3702 GN=CCR3 PE=2 SV=1	T	Signal transduction mechanisms	PREDICTED: putative serine/threonine-protein kinase-like protein CCR3 [Oryza sativa Japonica Group]
LOC_Os06g14530	70	52	45	20	22	12	1.58862	1.29167	1.10501	0.395789	0.372732	0.239429	9.79992e-07	-1.70537	down	--	--	Molecular Function: protein binding (GO:0005515);; Cellular Component: nucleus (GO:0005634);; Cellular Component: plant-type cell wall (GO:0009505);; Cellular Component: plasmodesma (GO:0009506);; Biological Process: gene expression (GO:0010467);; Biological Process: RNA metabolic process (GO:0016070);; Cellular Component: intracellular organelle part (GO:0044446);; Biological Process: single-org…	--	--	--	--	--	--	S	Function unknown	PREDICTED: uncharacterized protein At3g17950 [Oryza sativa Japonica Group]
LOC_Os04g45520	106	136	132	48	23	23	2.14899	3.02589	2.88257	0.843949	0.346998	0.417441	7.27954e-13	-2.12984	down	[P]	Inorganic ion transport and metabolism	Cellular Component: vacuolar membrane (GO:0005774);; Biological Process: ion transport (GO:0006811);; Cellular Component: plastid (GO:0009536);; Cellular Component: integral component of membrane (GO:0016021);; Biological Process: iron ion homeostasis (GO:0055072);; Biological Process: cellular response to iron ion (GO:0071281);; Biological Process: cellular response to ethylene stimulus (GO:0071…	--	--	[S]	Function unknown	VIT family	Vacuolar iron transporter homolog 2 OS=Oryza sativa subsp. japonica OX=39947 GN=Os04g0538400 PE=2 SV=1	S	Function unknown	PREDICTED: vacuolar iron transporter homolog 2 [Oryza sativa Japonica Group]
LOC_Os04g38680	79	57	114	1288	1461	1297	1.03001	0.805831	1.59348	14.6935	14.1794	15.1698	4.98222e-102	3.37964	up	--	--	Biological Process: amino acid transport (GO:0006865);; Biological Process: response to organic substance (GO:0010033);; Molecular Function: amino acid transmembrane transporter activity (GO:0015171);; Cellular Component: integral component of membrane (GO:0016021);; Biological Process: macromolecule metabolic process (GO:0043170);; Biological Process: cellular metabolic process (GO:0044237);; Bi…	K15015|0|osa:4336049|K15015 solute carrier family 32 (vesicular inhibitory amino acid transporter) | (RefSeq) vacuolar amino acid transporter 1	--	[E]	Amino acid transport and metabolism	Transmembrane amino acid transporter protein	Amino acid transporter AVT1I OS=Arabidopsis thaliana OX=3702 GN=AVT1I PE=3 SV=1	E	Amino acid transport and metabolism	OSIGBa0097P08.12 [Oryza sativa]
LOC_Os07g40250	41	32	36	112	148	148	0.470269	0.398417	0.445968	1.13717	1.27823	1.53918	7.25239e-06	1.24643	up	[IQR]	Lipid transport and metabolism;; Secondary metabolites biosynthesis, transport and catabolism;; General function prediction only	Molecular Function: nucleotide binding (GO:0000166);; Molecular Function: copper ion binding (GO:0005507);; Cellular Component: mitochondrion (GO:0005739);; Cellular Component: cytosol (GO:0005829);; Biological Process: proline biosynthetic process (GO:0006561);; Biological Process: response to heat (GO:0009408);; Biological Process: response to water deprivation (GO:0009414);; Biological Process…	--	--	[R]	General function prediction only	Enoyl-(Acyl carrier protein) reductase;; short chain dehydrogenase;; KR domain	Tropinone reductase-like 1 OS=Erythroxylum coca OX=289672 PE=2 SV=1	S	Function unknown	PREDICTED: momilactone A synthase-like isoform X2 [Oryza sativa Japonica Group]
LOC_Os11g03900	180	254	189	1032	1312	1093	1.71364	2.64128	1.92425	8.55178	9.24953	9.2833	1.1002e-40	1.89291	up	[M]	Cell wall/membrane/envelope biogenesis	Molecular Function: glutamine-fructose-6-phosphate transaminase (isomerizing) activity (GO:0004360);; Cellular Component: mitochondrion (GO:0005739);; Cellular Component: cytosol (GO:0005829);; Biological Process: glucosamine biosynthetic process (GO:0006042);; Biological Process: gluconeogenesis (GO:0006094);; Biological Process: cytoskeleton organization (GO:0007010);; Biological Process: prote…	K00820|0|osa:4349694|K00820 glucosamine--fructose-6-phosphate aminotransferase (isomerizing) [EC:2.6.1.16] | (RefSeq) glutamine--fructose-6-phosphate aminotransferase [isomerizing] 2	--	[M]	Cell wall/membrane/envelope biogenesis	SIS domain;; Glutamine amidotransferase domain;; Glutamine amidotransferase domain	Glutamine--fructose-6-phosphate aminotransferase [isomerizing] OS=Cyanidium caldarium OX=2771 GN=glmS PE=3 SV=3	M	Cell wall/membrane/envelope biogenesis	PREDICTED: glutamine--fructose-6-phosphate aminotransferase [isomerizing] 2 isoform X1 [Oryza sativa Japonica Group]
LOC_Os05g25370	2836	2371	2553	1785	2050	1631	22.651	20.6283	21.8407	12.3696	12.0875	11.5871	1.49207e-44	-1.003	down	[T]	Signal transduction mechanisms	Molecular Function: protein kinase activity (GO:0004672);; Molecular Function: protein serine/threonine kinase activity (GO:0004674);; Molecular Function: ATP binding (GO:0005524);; Biological Process: glycolytic process (GO:0006096);; Biological Process: protein phosphorylation (GO:0006468);; Biological Process: water transport (GO:0006833);; Biological Process: hyperosmotic response (GO:0006972…	--	--	[T]	Signal transduction mechanisms	Protein tyrosine kinase;; Protein kinase domain;; Carbohydrate-binding protein of the ER;; Di-glucose binding within endoplasmic reticulum	Receptor-like protein kinase FERONIA OS=Arabidopsis thaliana OX=3702 GN=FER PE=1 SV=1	T	Signal transduction mechanisms	PREDICTED: receptor-like protein kinase FERONIA [Oryza sativa Japonica Group]
LOC_Os11g29030	52	71	45	33	41	22	1.37122	2.02905	1.27247	0.751621	0.784094	0.510165	0.00160302	-1.09464	down	--	--	Molecular Function: binding (GO:0005488);; Biological Process: defense response (GO:0006952);; Molecular Function: ADP binding (GO:0043531);;	--	--	[T]	Signal transduction mechanisms	NB-ARC domain	Putative disease resistance RPP13-like protein 3 OS=Arabidopsis thaliana OX=3702 GN=RPP13L3 PE=3 SV=1	S	Function unknown	disease resistance protein RPM1, putative [Oryza sativa Japonica Group]
LOC_Os06g44190	162	157	124	1845	1897	1796	16.1389	17.0027	13.2495	159.932	139.874	159.604	2.69396e-140	3.07479	up	--	--	Molecular Function: binding (GO:0005488);; Biological Process: response to stress (GO:0006950);; Cellular Component: membrane (GO:0016020);; Biological Process: cellular component organization (GO:0016043);; Molecular Function: hydrolase activity (GO:0016787);; Biological Process: primary metabolic process (GO:0044238);; Biological Process: cellular macromolecule metabolic process (GO:0044260);; …	--	--	--	--	--	--	S	Function unknown	PREDICTED: uncharacterized protein LOC4341691 [Oryza sativa Japonica Group]
LOC_Os07g47100	732	607	667	3071	3589	2975	7.62505	6.95717	7.51232	28.546	28.6287	28.457	7.55222e-111	1.744	up	[P]	Inorganic ion transport and metabolism	Biological Process: sodium ion transport (GO:0006814);; Biological Process: regulation of pH (GO:0006885);; Biological Process: response to oxidative stress (GO:0006979);; Molecular Function: sodium:proton antiporter activity (GO:0015385);; Biological Process: monovalent inorganic cation transport (GO:0015672);; Cellular Component: integral component of membrane (GO:0016021);; Biological Process:…	--	--	[P]	Inorganic ion transport and metabolism	Sodium/hydrogen exchanger family	Sodium/hydrogen exchanger 2 OS=Arabidopsis thaliana OX=3702 GN=NHX2 PE=2 SV=2	P	Inorganic ion transport and metabolism	PREDICTED: sodium/hydrogen exchanger 2 [Oryza sativa Japonica Group]
LOC_Os11g26790	6	14	19	15740	17405	15649	0.119064	0.306104	0.405464	274.714	258.447	280.044	0	9.13813	up	--	--	Cellular Component: cytoplasm (GO:0005737);; Biological Process: response to stress (GO:0006950);; Biological Process: response to water deprivation (GO:0009414);; Biological Process: response to water (GO:0009415);; Biological Process: response to endogenous stimulus (GO:0009719);; Biological Process: response to organic substance (GO:0010033);; Biological Process: cellular response to stress (G…	--	--	--	--	Dehydrin	Water stress-inducible protein Rab21 OS=Oryza sativa subsp. japonica OX=39947 GN=RAB21 PE=2 SV=1	S	Function unknown	PREDICTED: water stress-inducible protein Rab21 [Oryza sativa Japonica Group]
LOC_Os01g09930	236	250	271	139	204	147	4.62005	5.33251	5.67739	2.34728	2.94624	2.54595	1.21245e-09	-1.09147	down	--	--	Molecular Function: DNA binding (GO:0003677);; Molecular Function: transcription factor activity, sequence-specific DNA binding (GO:0003700);; Cellular Component: nucleus (GO:0005634);; Biological Process: defense response (GO:0006952);; Biological Process: endoplasmic reticulum organization (GO:0007029);; Biological Process: response to salt stress (GO:0009651);; Biological Process: anthocyanin-…	--	--	--	--	Helix-loop-helix DNA-binding domain	Putative transcription factor bHLH041 OS=Arabidopsis thaliana OX=3702 GN=BHLH41 PE=3 SV=1	--	--	basic helix-loop-helix protein-like [Oryza sativa Japonica Group]
LOC_Os08g44220	27	36	20	123	123	98	0.72826	1.054	0.565169	2.88975	2.47154	2.36308	1.50123e-05	1.32444	up	--	--	Molecular Function: catalytic activity (GO:0003824);; Cellular Component: cytoplasm (GO:0005737);; Biological Process: cellular protein modification process (GO:0006464);; Biological Process: phosphate-containing compound metabolic process (GO:0006796);; Biological Process: plastid organization (GO:0009657);; Cellular Component: membrane (GO:0016020);; Biological Process: RNA metabolic process (G…	--	--	[S]	Function unknown	Glycolipid transfer protein (GLTP)	ACD11 homolog protein OS=Arabidopsis thaliana OX=3702 GN=At4g39670 PE=2 SV=1	--	--	PREDICTED: accelerated cell death 11 [Oryza sativa Japonica Group]
LOC_Os05g05820	287	240	311	178	162	153	4.78979	4.36329	5.54656	2.57759	1.9947	2.27131	1.23467e-11	-1.20544	down	--	--	Biological Process: metal ion transport (GO:0030001);; Cellular Component: cell part (GO:0044464);; Molecular Function: metal ion binding (GO:0046872);;	--	--	[P]	Inorganic ion transport and metabolism	Heavy-metal-associated domain	Heavy metal-associated isoprenylated plant protein 36 OS=Arabidopsis thaliana OX=3702 GN=HIPP36 PE=2 SV=1	S	Function unknown	hypothetical protein OsI_18480 [Oryza sativa Indica Group]
LOC_Os02g06360	523	598	633	272	446	361	8.56188	10.6611	11.1023	3.86797	5.3876	5.25312	1.94968e-14	-1.17562	down	[GM]	Carbohydrate transport and metabolism;; Cell wall/membrane/envelope biogenesis	Biological Process: carbohydrate metabolic process (GO:0005975);; Molecular Function: arabinose-5-phosphate isomerase activity (GO:0019146);; Biological Process: methylglyoxal catabolic process to D-lactate via S-lactoyl-glutathione (GO:0019243);; Molecular Function: carbohydrate binding (GO:0030246);; Molecular Function: adenyl nucleotide binding (GO:0030554);; Biological Process: single-organis…	K06041|0|osa:4328364|K06041 arabinose-5-phosphate isomerase [EC:5.3.1.13] | (RefSeq) probable arabinose 5-phosphate isomerase	--	--	--	SIS domain;; CBS domain;; SIS domain	Probable arabinose 5-phosphate isomerase OS=Arabidopsis thaliana OX=3702 GN=SETH3 PE=2 SV=1	M	Cell wall/membrane/envelope biogenesis	PREDICTED: probable arabinose 5-phosphate isomerase [Oryza sativa Japonica Group]
LOC_Os08g14880	1457	1269	1460	3841	4967	3869	10.7027	10.3287	11.6174	23.6735	26.4703	25.8435	3.57597e-47	1.08044	up	--	--	Biological Process: response to stress (GO:0006950);; Molecular Function: zinc ion binding (GO:0008270);; Biological Process: red or far-red light signaling pathway (GO:0010017);; Biological Process: response to far red light (GO:0010218);; Biological Process: gene expression (GO:0010467);; Biological Process: RNA metabolic process (GO:0016070);; Molecular Function: oxidoreductase activity, actin…	--	--	--	--	FAR1 DNA-binding domain	--	--	--	Os05g0475600 [Oryza sativa Japonica Group]
LOC_Os06g12455	354	259	352	215	232	188	7.36887	5.87676	7.84063	3.87389	3.55869	3.46897	1.34293e-10	-1.06311	down	--	--	Cellular Component: mitochondrion (GO:0005739);;	--	--	--	--	--	--	--	--	Os06g0230000 [Oryza sativa Japonica Group]
LOC_Os02g41580	376	287	299	1230	1568	1391	6.42903	5.33554	5.46891	18.2651	19.8086	21.1811	1.26052e-42	1.58909	up	[M]	Cell wall/membrane/envelope biogenesis	Molecular Function: nucleotide binding (GO:0000166);; Molecular Function: protein serine/threonine kinase activity (GO:0004674);; Molecular Function: calcium-dependent protein kinase C activity (GO:0004698);; Molecular Function: ATP binding (GO:0005524);; Cellular Component: nucleus (GO:0005634);; Cellular Component: cytoplasm (GO:0005737);; Cellular Component: plasma membrane (GO:0005886);; Biol…	--	--	[T]	Signal transduction mechanisms	Protein kinase domain;; Protein tyrosine kinase	Phosphoenolpyruvate carboxylase kinase 1 OS=Arabidopsis thaliana OX=3702 GN=PPCK1 PE=1 SV=1	T	Signal transduction mechanisms	PREDICTED: phosphoenolpyruvate carboxylase kinase 2 [Oryza sativa Japonica Group]
LOC_Os06g12940	18	28	21	70	64	89	0.328812	0.578343	0.42362	1.15922	0.906596	1.50886	0.00541911	1.00535	up	--	--	--	--	--	--	--	--	--	S	Function unknown	hypothetical protein OsJ_20734 [Oryza sativa Japonica Group]
LOC_Os01g52730	172	121	139	489	659	438	1.77799	1.36504	1.53886	4.40545	5.04854	4.04257	9.19028e-16	1.31116	up	--	--	--	--	--	--	--	Senescence regulator	--	S	Function unknown	PREDICTED: uncharacterized protein LOC4323915 [Oryza sativa Japonica Group]
LOC_Os03g31510	461	346	434	1269	1442	1384	13.0986	10.7072	13.2276	31.3197	30.2959	35.0339	4.82654e-25	1.20171	up	--	--	Molecular Function: cysteine-type endopeptidase inhibitor activity (GO:0004869);; Cellular Component: extracellular region (GO:0005576);; Cellular Component: cell wall (GO:0005618);; Biological Process: defense response (GO:0006952);; Biological Process: negative regulation of peptidase activity (GO:0010466);; Cellular Component: cytoplasmic vesicle (GO:0016023);;	--	--	--	--	Aspartic acid proteinase inhibitor;; Cystatin domain	Cysteine proteinase inhibitor 8 OS=Oryza sativa subsp. japonica OX=39947 GN=Os03g0429000 PE=2 SV=1	S	Function unknown	PREDICTED: cysteine proteinase inhibitor 8 [Oryza sativa Japonica Group]
LOC_Os09g25690	28	18	37	513	542	509	0.842843	0.564382	1.18202	13.5345	12.17	13.7664	1.50329e-60	3.46696	up	--	--	Molecular Function: copper ion binding (GO:0005507);; Cellular Component: nucleus (GO:0005634);; Cellular Component: cytosol (GO:0005829);; Biological Process: steroid biosynthetic process (GO:0006694);; Biological Process: response to cold (GO:0009409);; Cellular Component: plasmodesma (GO:0009506);; Biological Process: xylem and phloem pattern formation (GO:0010051);; Cellular Component: membra…	--	--	--	--	--	--	--	--	PREDICTED: keratin-associated protein 6-2 [Oryza sativa Japonica Group]
LOC_Os04g32320	10	0	2	138	116	162	0.170983	0	0.033025	2.21503	1.58246	2.66733	0.000222431	1.63178	up	--	--	Biological Process: defense response to insect (GO:0002213);; Molecular Function: chitinase activity (GO:0004568);; Molecular Function: protein binding (GO:0005515);; Cellular Component: extracellular region (GO:0005576);; Biological Process: chitin catabolic process (GO:0006032);; Biological Process: glycerol metabolic process (GO:0006071);; Biological Process: lipid metabolic process (GO:000662…	--	--	[R]	General function prediction only	Glycerophosphoryl diester phosphodiesterase family	Glycerophosphodiester phosphodiesterase GDPD2 OS=Arabidopsis thaliana OX=3702 GN=GDPD2 PE=2 SV=1	C	Energy production and conversion	OSJNBa0072K14.4 [Oryza sativa Japonica Group]
LOC_Os02g44870	3841	3203	3417	30929	35321	30235	68.009	61.7623	64.8084	475.232	461.766	476.344	0	2.69028	up	--	--	Molecular Function: binding (GO:0005488);; Biological Process: response to stress (GO:0006950);; Biological Process: response to temperature stimulus (GO:0009266);; Biological Process: response to water (GO:0009415);; Biological Process: response to endogenous stimulus (GO:0009719);; Biological Process: response to organic substance (GO:0010033);; Cellular Component: intracellular membrane-bounde…	--	--	--	--	Dehydrin	Dehydrin DHN1 OS=Oryza sativa subsp. japonica OX=39947 GN=DHN1 PE=2 SV=1	S	Function unknown	PREDICTED: dehydrin COR410 [Oryza sativa Japonica Group]
LOC_Os12g05990	30	22	16	53	114	108	0.566613	0.452136	0.323515	0.865818	1.5838	1.80285	0.000646107	1.2155	up	--	--	Molecular Function: DNA binding (GO:0003677);; Molecular Function: transcription factor activity, sequence-specific DNA binding (GO:0003700);; Cellular Component: nucleus (GO:0005634);; Biological Process: regulation of transcription, DNA-templated (GO:0006355);; Biological Process: response to water deprivation (GO:0009414);; Biological Process: systemic acquired resistance (GO:0009627);; Biolog…	--	--	--	--	No apical meristem (NAM) protein	NAC domain-containing protein 90 OS=Arabidopsis thaliana OX=3702 GN=NAC090 PE=1 SV=1	--	--	PREDICTED: NAC domain-containing protein 90 [Oryza sativa Japonica Group]
Oryza_sativa_newGene_3979	0	0	0	53	95	49	0	0	0	1.19307	1.82924	1.1231	4.34397e-15	3.23317	up	--	--	--	--	--	--	--	--	--	--	--	Os09g0284250, partial [Oryza sativa Japonica Group]
LOC_Os01g74300	24726	22840	22592	14822	15968	13103	720.562	724.979	705.244	374.825	343.576	339.744	9.38054e-104	-1.17568	down	--	--	Molecular Function: copper ion binding (GO:0005507);; Cellular Component: cytoplasm (GO:0005737);; Cellular Component: mitochondrion (GO:0005739);; Biological Process: response to stress (GO:0006950);; Molecular Function: metal ion binding (GO:0046872);;	--	--	--	--	Metallothionein	--	S	Function unknown	hypothetical protein OsI_05418 [Oryza sativa Indica Group]
LOC_Os12g24040	42	46	31	161	150	99	0.438235	0.529099	0.353792	1.48294	1.1804	0.932616	0.000109443	1.12025	up	[Q]	Secondary metabolites biosynthesis, transport and catabolism	Molecular Function: aspartic-type endopeptidase activity (GO:0004190);; Cellular Component: extracellular region (GO:0005576);; Cellular Component: cell wall (GO:0005618);; Cellular Component: plasma membrane (GO:0005886);; Biological Process: proteolysis (GO:0006508);; Molecular Function: cellulase activity (GO:0008810);; Cellular Component: integral component of membrane (GO:0016021);; Cellular…	--	--	--	--	Glycosyl hydrolase family 9;; Xylanase inhibitor N-terminal	Endoglucanase 18 OS=Oryza sativa subsp. japonica OX=39947 GN=Os06g0715300 PE=2 SV=1	--	--	Glycosyl hydrolase family 9 protein, expressed [Oryza sativa Japonica Group]
LOC_Os12g43380	5115	4744	4408	14678	18712	16299	141.417	142.845	130.553	352.174	381.986	400.976	1.07795e-75	1.28643	up	--	--	Cellular Component: extracellular region (GO:0005576);; Cellular Component: cytoplasmic vesicle (GO:0016023);; Biological Process: killing of cells of other organism (GO:0031640);; Biological Process: defense response to fungus (GO:0050832);;	--	--	--	--	Thaumatin family	Thaumatin-like protein OS=Oryza sativa subsp. japonica OX=39947 GN=Os12g0628600 PE=1 SV=1	S	Function unknown	PREDICTED: thaumatin-like protein [Oryza sativa Japonica Group]
LOC_Os07g05840	193	157	155	497	564	513	2.22034	1.96689	1.91457	4.96721	4.79948	5.26093	1.69409e-13	1.10391	up	--	--	Cellular Component: plastid (GO:0009536);;	--	--	--	--	--	--	S	Function unknown	hypothetical protein OsI_24930 [Oryza sativa Indica Group]
LOC_Os09g36320	190	183	199	1608	1876	1609	2.52973	2.64758	2.84642	18.6296	18.4918	19.113	1.11452e-130	2.60384	up	[T]	Signal transduction mechanisms	Biological Process: RNA splicing, via endonucleolytic cleavage and ligation (GO:0000394);; Molecular Function: protein serine/threonine kinase activity (GO:0004674);; Molecular Function: protein binding (GO:0005515);; Molecular Function: ATP binding (GO:0005524);; Cellular Component: nucleolus (GO:0005730);; Cellular Component: plasma membrane (GO:0005886);; Biological Process: protein phosphoryl…	--	--	[T]	Signal transduction mechanisms	Protein tyrosine kinase;; Protein kinase domain	Probable serine/threonine-protein kinase PBL19 OS=Arabidopsis thaliana OX=3702 GN=PBL19 PE=1 SV=1	T	Signal transduction mechanisms	PREDICTED: probable receptor-like protein kinase At5g47070 [Oryza sativa Japonica Group]
LOC_Os12g38150	276	237	191	126	172	144	5.56147	5.20056	4.11034	2.1985	2.55223	2.57631	6.79933e-09	-1.11482	down	--	--	Cellular Component: cytoplasmic vesicle (GO:0016023);; Biological Process: response to chemical (GO:0042221);; Biological Process: cellular metabolic process (GO:0044237);; Cellular Component: cell part (GO:0044464);; Biological Process: single-organism metabolic process (GO:0044710);; Biological Process: innate immune response (GO:0045087);; Biological Process: regulation of cellular process (GO…	--	--	--	--	Thaumatin family	Osmotin-like protein OS=Solanum lycopersicum OX=4081 PE=1 SV=1	S	Function unknown	PREDICTED: osmotin-like protein [Oryza sativa Japonica Group]
LOC_Os07g42730	2963	2776	2788	1558	1821	1376	59.5901	60.8075	60.0552	27.1777	27.0292	24.6241	5.30678e-84	-1.34203	down	--	--	Molecular Function: calcium ion binding (GO:0005509);;	--	--	--	--	EF hand;; EF-hand domain	--	--	--	PREDICTED: uncharacterized protein LOC4343925 [Oryza sativa Japonica Group]
LOC_Os07g42520	103	116	140	58	60	64	2.95542	3.61985	4.29949	1.42272	1.26655	1.62904	1.69743e-07	-1.33798	down	--	--	Biological Process: response to stress (GO:0006950);; Biological Process: phenylpropanoid metabolic process (GO:0009698);; Cellular Component: cytoplasmic vesicle (GO:0016023);; Biological Process: cellular biosynthetic process (GO:0044249);; Cellular Component: cell part (GO:0044464);; Biological Process: single-organism biosynthetic process (GO:0044711);; Biological Process: single-organism cel…	--	--	--	--	Dirigent-like protein	Dirigent protein 2 OS=Arabidopsis thaliana OX=3702 GN=DIR2 PE=2 SV=1	S	Function unknown	PREDICTED: dirigent protein 22 [Oryza sativa Japonica Group]
LOC_Os02g37300	1771	1519	1536	1087	1193	1041	117.434	109.688	109.127	62.5313	58.3928	61.3875	1.84236e-35	-1.0302	down	--	--	Biological Process: defense response to insect (GO:0002213);; Molecular Function: chitinase activity (GO:0004568);; Cellular Component: extracellular region (GO:0005576);; Biological Process: chitin catabolic process (GO:0006032);; Biological Process: metal ion transport (GO:0030001);; Molecular Function: metal ion binding (GO:0046872);;	--	--	--	--	Heavy-metal-associated domain	--	S	Function unknown	PREDICTED: uncharacterized protein LOC4329803 [Oryza sativa Japonica Group]
LOC_Os01g49720	20	52	18	275	302	283	0.472378	1.37847	0.457982	5.80397	5.43896	6.14292	9.93238e-18	2.39383	up	[O]	Posttranslational modification, protein turnover, chaperones	Molecular Function: glutathione transferase activity (GO:0004364);; Cellular Component: mitochondrion (GO:0005739);; Cellular Component: cytosol (GO:0005829);; Biological Process: pentose-phosphate shunt (GO:0006098);; Biological Process: fatty acid beta-oxidation (GO:0006635);; Biological Process: glutathione metabolic process (GO:0006749);; Biological Process: aging (GO:0007568);; Biological Pr…	K00799|1.11111e-161|osa:4325643|K00799 glutathione S-transferase [EC:2.5.1.18] | (RefSeq) probable glutathione S-transferase GSTU6	--	[O]	Posttranslational modification, protein turnover, chaperones	Glutathione S-transferase, N-terminal domain;; Glutathione S-transferase, N-terminal domain;; Glutathione S-transferase, N-terminal domain;; Glutathione S-transferase, C-terminal domain;; Glutathione S-transferase, C-terminal domain;; Glutathione S-transferase, C-terminal domain	Probable glutathione S-transferase GSTU6 OS=Oryza sativa subsp. japonica OX=39947 GN=GSTU6 PE=2 SV=2	O	Posttranslational modification, protein turnover, chaperones	PREDICTED: probable glutathione S-transferase GSTU6 [Oryza sativa Japonica Group]
LOC_Os09g35890	43	48	60	28	27	17	0.328969	0.401163	0.505095	0.185953	0.150118	0.115611	0.000312171	-1.27445	down	--	--	Molecular Function: nucleotide binding (GO:0000166);; Biological Process: cell morphogenesis involved in differentiation (GO:0000904);; Biological Process: phragmoplast assembly (GO:0000914);; Biological Process: cell plate assembly (GO:0000919);; Molecular Function: microtubule motor activity (GO:0003777);; Molecular Function: ATP binding (GO:0005524);; Cellular Component: kinesin complex (GO:00…	K11498|0|dosa:Os09t0528000-01|K11498 centromeric protein E | (RAP-DB) Os09g0528000; Kinesin, motor region domain containing protein.	--	[Z]	Cytoskeleton	Kinesin motor domain;; Domain of unknown function (DUF3490);; Microtubule binding	Kinesin-like protein KIN-7J OS=Oryza sativa subsp. japonica OX=39947 GN=KIN7J PE=2 SV=1	Z	Cytoskeleton	PREDICTED: kinesin-like protein NACK2 isoform X2 [Oryza sativa Japonica Group]
LOC_Os03g11300	420	321	444	195	224	177	7.27439	6.0325	8.23534	2.92386	2.86071	2.72879	4.98887e-20	-1.44216	down	--	--	--	--	--	--	--	Remorin, C-terminal region	--	S	Function unknown	PREDICTED: uncharacterized protein LOC4332031 isoform X2 [Oryza sativa Japonica Group]
LOC_Os04g32850	874	876	662	142	159	173	16.5919	18.0151	13.0428	2.23494	2.14407	2.94223	4.92272e-75	-2.74759	down	--	--	Biological Process: multicellular organismal process (GO:0032501);; Biological Process: developmental process (GO:0032502);; Cellular Component: cell part (GO:0044464);; Biological Process: single-organism process (GO:0044699);;	--	--	--	--	--	Protein PYRICULARIA ORYZAE RESISTANCE 21 OS=Oryza sativa subsp. japonica OX=39947 GN=PI21 PE=2 SV=1	S	Function unknown	Os04g0401000 [Oryza sativa Japonica Group]
LOC_Os04g47420	336	412	380	211	184	195	4.58817	6.13236	5.55964	2.49927	1.85852	2.36373	8.60141e-16	-1.37294	down	--	--	Biological Process: amino acid transmembrane transport (GO:0003333);; Cellular Component: plasma membrane (GO:0005886);; Biological Process: cation transport (GO:0006812);; Biological Process: response to stress (GO:0006950);; Cellular Component: plastid (GO:0009536);; Biological Process: regulation of meristem growth (GO:0010075);; Molecular Function: amino acid transmembrane transporter activit…	--	--	[E]	Amino acid transport and metabolism	Transmembrane amino acid transporter protein	Lysine histidine transporter-like 8 OS=Arabidopsis thaliana OX=3702 GN=AATL1 PE=1 SV=1	E	Amino acid transport and metabolism	PREDICTED: lysine histidine transporter-like 8 [Oryza sativa Japonica Group]
LOC_Os09g34920	365	305	254	80	174	142	4.92593	4.49245	3.66692	0.93106	1.73419	1.70682	7.67504e-14	-1.61364	down	[G]	Carbohydrate transport and metabolism	Molecular Function: alpha-L-fucosidase activity (GO:0004560);; Molecular Function: binding (GO:0005488);; Cellular Component: nucleus (GO:0005634);; Biological Process: carbohydrate metabolic process (GO:0005975);; Biological Process: cell adhesion (GO:0007155);; Cellular Component: cytoplasmic vesicle (GO:0016023);; Molecular Function: hydrolase activity (GO:0016787);; Biological Process: primar…	K01206|0|osa:4347611|K01206 alpha-L-fucosidase [EC:3.2.1.51] | (RefSeq) putative alpha-L-fucosidase 1	Other glycan degradation (ko00511)	[G]	Carbohydrate transport and metabolism	Alpha-L-fucosidase	Putative alpha-L-fucosidase 1 OS=Oryza sativa subsp. japonica OX=39947 GN=Os04g0560400 PE=3 SV=2	G	Carbohydrate transport and metabolism	PREDICTED: putative alpha-L-fucosidase 1 [Oryza sativa Japonica Group]
LOC_Os03g19220	159	163	171	98	96	94	6.13996	6.86018	7.0571	3.26448	2.7326	3.22772	1.50635e-08	-1.19449	down	--	--	--	--	--	--	--	cAMP-regulated phosphoprotein/endosulfine conserved region	--	S	Function unknown	unknown [Oryza sativa Indica Group]
LOC_Os04g39380	85	51	69	8	18	22	3.1422	2.04167	2.72781	0.238036	0.492142	0.705798	5.03933e-09	-2.03829	down	--	--	Cellular Component: cell part (GO:0044464);;	--	--	--	--	--	--	--	--	PREDICTED: uncharacterized protein LOC9266035 [Oryza sativa Japonica Group]
LOC_Os03g47530	75	66	42	24	45	30	1.15285	1.10578	0.691352	0.32022	0.510905	0.409368	0.000696387	-1.15815	down	[M]	Cell wall/membrane/envelope biogenesis	Cellular Component: endoplasmic reticulum (GO:0005783);; Cellular Component: Golgi apparatus (GO:0005794);; Biological Process: tryptophan catabolic process (GO:0006569);; Biological Process: protein targeting to membrane (GO:0006612);; Biological Process: response to oxidative stress (GO:0006979);; Biological Process: response to wounding (GO:0009611);; Biological Process: response to fungus (GO…	K20893|0|osa:4333715|K20893 probable galacturonosyltransferase-like 1 [EC:2.4.1.-] | (RefSeq) probable galacturonosyltransferase-like 1	--	--	--	Glycosyl transferase family 8	Probable galacturonosyltransferase-like 2 OS=Arabidopsis thaliana OX=3702 GN=GATL2 PE=2 SV=1	O	Posttranslational modification, protein turnover, chaperones	PREDICTED: probable galacturonosyltransferase-like 1 [Oryza sativa Japonica Group]
LOC_Os06g51070	673	584	546	1675	2019	1728	15.5988	14.747	13.5525	33.6972	34.5575	35.6305	4.58121e-30	1.07116	up	--	--	Biological Process: mRNA splicing, via spliceosome (GO:0000398);; Biological Process: RNA methylation (GO:0001510);; Biological Process: regionalization (GO:0003002);; Molecular Function: DNA binding (GO:0003677);; Molecular Function: transcription factor activity, sequence-specific DNA binding (GO:0003700);; Cellular Component: cytosol (GO:0005829);; Biological Process: trehalose biosynthetic pr…	--	--	--	--	No apical meristem (NAM) protein	NAC domain-containing protein 22 OS=Oryza sativa subsp. japonica OX=39947 GN=NAC022 PE=2 SV=1	S	Function unknown	PREDICTED: NAC transcription factor 29 [Oryza sativa Japonica Group]
LOC_Os02g44860	97	91	54	54	58	24	1.55958	1.59455	0.932127	0.755755	0.685423	0.344851	0.000643448	-1.13273	down	[IR]	Lipid transport and metabolism;; General function prediction only	Biological Process: lipid metabolic process (GO:0006629);; Biological Process: response to abiotic stimulus (GO:0009628);; Biological Process: anatomical structure morphogenesis (GO:0009653);; Cellular Component: cytoplasmic vesicle (GO:0016023);; Biological Process: cellular component organization (GO:0016043);; Molecular Function: hydrolase activity, acting on ester bonds (GO:0016788);; Biologi…	--	--	--	--	GDSL-like Lipase/Acylhydrolase	GDSL esterase/lipase At5g55050 OS=Arabidopsis thaliana OX=3702 GN=At5g55050 PE=2 SV=1	S	Function unknown	hypothetical protein OsI_08409 [Oryza sativa Indica Group]
LOC_Os01g08180	0	0	0	524	576	413	0	0	0	22.6856	21.2102	18.3226	2.0332e-73	6.07197	up	--	--	Molecular Function: DNA binding (GO:0003677);; Molecular Function: transcription factor activity, sequence-specific DNA binding (GO:0003700);; Molecular Function: protein binding (GO:0005515);; Cellular Component: mitochondrion (GO:0005739);; Cellular Component: vacuole (GO:0005773);; Cellular Component: cytosol (GO:0005829);; Biological Process: response to water deprivation (GO:0009414);; Cellu…	--	--	--	--	BES1/BZR1 plant transcription factor, N-terminal	BES1/BZR1 homolog protein 2 OS=Arabidopsis thaliana OX=3702 GN=BEH2 PE=1 SV=1	S	Function unknown	hypothetical protein [Oryza sativa Japonica Group]
LOC_Os07g07040	573	531	532	3961	4686	4074	10.7151	10.8052	10.649	64.3283	64.757	67.8434	1.28665e-218	2.43332	up	--	--	Molecular Function: catalytic activity (GO:0003824);; Cellular Component: nucleolus (GO:0005730);; Cellular Component: cytosol (GO:0005829);; Biological Process: purine nucleotide biosynthetic process (GO:0006164);; Biological Process: RNA processing (GO:0006396);; Cellular Component: plasmodesma (GO:0009506);; Biological Process: post-embryonic development (GO:0009791);; Biological Process: xyle…	--	--	--	--	--	--	S	Function unknown	hypothetical protein OsI_25014 [Oryza sativa Indica Group]
LOC_Os04g19740	121	128	100	522	715	442	1.14105	1.31449	1.00362	4.27695	4.99194	3.71409	7.33178e-23	1.67099	up	[G]	Carbohydrate transport and metabolism	Molecular Function: transketolase activity (GO:0004802);; Cellular Component: cytosol (GO:0005829);; Biological Process: gluconeogenesis (GO:0006094);; Biological Process: glycolytic process (GO:0006096);; Biological Process: calcium ion transport (GO:0006816);; Biological Process: water transport (GO:0006833);; Biological Process: hyperosmotic response (GO:0006972);; Biological Process: Golgi or…	K00615|0|osa:4335330|K00615 transketolase [EC:2.2.1.1] | (RefSeq) transketolase, chloroplastic	Pentose phosphate pathway (ko00030);; Carbon fixation in photosynthetic organisms (ko00710);; Carbon metabolism (ko01200);; Biosynthesis of amino acids (ko01230)	[G]	Carbohydrate transport and metabolism	Transketolase, thiamine diphosphate binding domain;; Transketolase, pyrimidine binding domain;; Transketolase, C-terminal domain	Transketolase, chloroplastic OS=Solanum tuberosum OX=4113 PE=2 SV=1	G	Carbohydrate transport and metabolism	PREDICTED: transketolase, chloroplastic [Oryza sativa Japonica Group]
LOC_Os02g32860	111	158	142	373	485	411	0.920031	1.42513	1.26057	2.69154	2.97821	3.03751	6.48251e-09	1.06114	up	--	--	Molecular Function: nucleic acid binding (GO:0003676);; Molecular Function: NAD+ ADP-ribosyltransferase activity (GO:0003950);; Cellular Component: nucleus (GO:0005634);; Biological Process: DNA metabolic process (GO:0006259);; Biological Process: protein ADP-ribosylation (GO:0006471);; Biological Process: response to stress (GO:0006950);; Biological Process: organelle organization (GO:0006996);;…	K10798|0|osa:4329546|K10798 poly [ADP-ribose] polymerase [EC:2.4.2.30] | (RefSeq) ADPRT-3, PARP-3, PARP3; poly [ADP-ribose] polymerase 3	Base excision repair (ko03410)	[KLO]	Transcription;; Replication, recombination and repair;; Posttranslational modification, protein turnover, chaperones	Poly(ADP-ribose) polymerase catalytic domain;; Poly(ADP-ribose) polymerase, regulatory domain;; PADR1 (NUC008) domain;; BRCT domain, a BRCA1 C-terminus domain;; WGR domain;; BRCA1 C Terminus (BRCT) domain	Poly [ADP-ribose] polymerase 3 OS=Oryza sativa subsp. japonica OX=39947 GN=PARP3 PE=2 SV=1	S	Function unknown	PREDICTED: poly [ADP-ribose] polymerase 3 isoform X3 [Oryza sativa Japonica Group]
LOC_Os07g22494	855	763	748	2613	2370	1818	12.8304	12.8297	11.9657	30.4903	31.4175	28.704	1.37709e-18	1.00176	up	--	--	Cellular Component: plastid (GO:0009536);;	--	--	--	--	--	--	--	--	Os07g0407700 [Oryza sativa Japonica Group]
LOC_Os08g40680	5	9	5	100	201	124	0.088354	0.214286	0.094646	1.90676	3.27269	2.41982	3.07342e-19	3.05141	up	--	--	Molecular Function: hydrolase activity, hydrolyzing O-glycosyl compounds (GO:0004553);; Cellular Component: extracellular region (GO:0005576);; Biological Process: carbohydrate metabolic process (GO:0005975);; Biological Process: defense response (GO:0006952);; Cellular Component: membrane (GO:0016020);; Cellular Component: cytoplasmic vesicle (GO:0016023);;	--	--	[M]	Cell wall/membrane/envelope biogenesis	Glycosyl hydrolases family 18	Xylanase inhibitor protein 2 OS=Oryza sativa subsp. japonica OX=39947 GN=Chib3H-h PE=1 SV=1	G	Carbohydrate transport and metabolism	PREDICTED: xylanase inhibitor protein 2-like [Oryza sativa Japonica Group]
LOC_Os04g49210	841	798	721	127	146	140	10.7919	11.1501	9.90883	1.41043	1.37734	1.59093	5.81106e-111	-2.93782	down	[Q]	Secondary metabolites biosynthesis, transport and catabolism	Molecular Function: zinc ion binding (GO:0008270);; Biological Process: response to external stimulus (GO:0009605);; Biological Process: flavonoid biosynthetic process (GO:0009813);; Biological Process: response to organic substance (GO:0010033);; Biological Process: response to UV-B (GO:0010224);; Molecular Function: oxidoreductase activity, acting on paired donors, with incorporation or reducti…	--	--	[QR]	Secondary metabolites biosynthesis, transport and catabolism;; General function prediction only	2OG-Fe(II) oxygenase superfamily;; non-haem dioxygenase in morphine synthesis N-terminal	Protein DMR6-LIKE OXYGENASE 1 OS=Arabidopsis thaliana OX=3702 GN=DLO1 PE=1 SV=1	S	Function unknown	PREDICTED: naringenin,2-oxoglutarate 3-dioxygenase [Oryza sativa Japonica Group]
LOC_Os01g72910	28	26	14	560	468	455	0.988163	1.01843	0.540521	17.5891	12.4993	14.6527	1.32122e-55	3.60737	up	--	--	Cellular Component: nucleus (GO:0005634);; Cellular Component: cytosol (GO:0005829);; Biological Process: response to stress (GO:0006950);;	--	--	--	--	ABA/WDS induced protein	Abscisic stress-ripening protein 1 OS=Solanum lycopersicum OX=4081 GN=ASR1 PE=2 SV=1	S	Function unknown	Os01g0959200, partial [Oryza sativa Japonica Group]
LOC_Os01g41900	2443	2129	2236	1462	1760	1443	37.0182	35.1257	36.2868	19.2206	19.683	19.451	1.17135e-48	-1.04302	down	--	--	Molecular Function: DNA binding (GO:0003677);; Molecular Function: chromatin binding (GO:0003682);; Molecular Function: protein binding (GO:0005515);; Molecular Function: zinc ion binding (GO:0008270);; Cellular Component: plant-type cell wall (GO:0009505);; Cellular Component: plasmodesma (GO:0009506);; Biological Process: flower development (GO:0009908);; Biological Process: cellular process (G…	--	--	--	--	Myb-like DNA-binding domain	Transcription factor MYBS3 OS=Oryza sativa subsp. japonica OX=39947 GN=MYBS3 PE=2 SV=1	K	Transcription	PREDICTED: uncharacterized protein LOC4324094 [Oryza sativa Japonica Group]
LOC_Os04g03920	5	5	16	358	428	407	0.076422	0.06677	0.262448	4.75355	4.83631	5.54517	1.39336e-56	4.31826	up	--	--	Molecular Function: monooxygenase activity (GO:0004497);; Molecular Function: binding (GO:0005488);; Molecular Function: iron ion binding (GO:0005506);; Molecular Function: electron carrier activity (GO:0009055);; Cellular Component: membrane (GO:0016020);; Biological Process: cellular component organization (GO:0016043);; Molecular Function: oxidoreductase activity, acting on paired donors, with…	--	--	--	--	--	--	--	--	PREDICTED: uncharacterized protein LOC4334993 [Oryza sativa Japonica Group]
LOC_Os06g03120	62	45	60	7	22	11	1.0253	0.796866	1.05399	0.089782	0.263115	0.158996	4.23588e-08	-1.98557	down	--	--	Biological Process: reproduction (GO:0000003);; Molecular Function: DNA binding (GO:0003677);; Molecular Function: aspartic-type endopeptidase activity (GO:0004190);; Molecular Function: binding (GO:0005488);; Biological Process: proteolysis (GO:0006508);; Biological Process: cellular aromatic compound metabolic process (GO:0006725);; Biological Process: defense response (GO:0006952);; Biological…	--	--	[O]	Posttranslational modification, protein turnover, chaperones	Xylanase inhibitor N-terminal;; Xylanase inhibitor C-terminal	Aspartyl protease family protein At5g10770 OS=Arabidopsis thaliana OX=3702 GN=At5g10770 PE=2 SV=1	O	Posttranslational modification, protein turnover, chaperones	Os06g0121800 [Oryza sativa Japonica Group]
LOC_Os03g14180	10	14	5	5211	5911	4995	0.191144	0.290642	0.081902	86.4358	83.418	84.9439	0	7.8881	up	[O]	Posttranslational modification, protein turnover, chaperones	Biological Process: protein folding (GO:0006457);; Cellular Component: chloroplast (GO:0009507);; Biological Process: response to high light intensity (GO:0009644);; Biological Process: heat acclimation (GO:0010286);; Biological Process: response to hydrogen peroxide (GO:0042542);;	K13993|1.86423e-155|osa:4332237|K13993 HSP20 family protein | (RefSeq) HSP26.7, OsHsp26.7, OsJ_10121; 26.7 kDa heat shock protein, chloroplastic	Protein processing in endoplasmic reticulum (ko04141)	[O]	Posttranslational modification, protein turnover, chaperones	Hsp20/alpha crystallin family	26.7 kDa heat shock protein, chloroplastic OS=Oryza sativa subsp. japonica OX=39947 GN=HSP26.7 PE=2 SV=1	O	Posttranslational modification, protein turnover, chaperones	PREDICTED: 26.7 kDa heat shock protein, chloroplastic [Oryza sativa Japonica Group]
LOC_Os12g02080	89	76	93	468	444	445	1.53187	1.42523	1.71084	7.25242	5.82972	7.05146	2.90817e-24	1.80982	up	--	--	Biological Process: defense response to nematode (GO:0002215);; Molecular Function: peroxidase activity (GO:0004601);; Molecular Function: protein binding (GO:0005515);; Cellular Component: cell wall (GO:0005618);; Cellular Component: Golgi apparatus (GO:0005794);; Cellular Component: cytosol (GO:0005829);; Biological Process: response to oxidative stress (GO:0006979);; Biological Process: flower…	K00430|0|osa:4351300|K00430 peroxidase [EC:1.11.1.7] | (RefSeq) peroxidase; peroxidase 4	Phenylpropanoid biosynthesis (ko00940)	--	--	Peroxidase	Peroxidase 4 OS=Vitis vinifera OX=29760 GN=GSVIVT00023967001 PE=1 SV=1	G	Carbohydrate transport and metabolism	PREDICTED: peroxidase 4 [Oryza sativa Japonica Group]
LOC_Os01g63980	10	12	14	61	109	84	0.132911	0.173953	0.18797	0.693013	1.07064	0.985734	2.4929e-07	1.81115	up	--	--	Molecular Function: nucleic acid binding (GO:0003676);; Molecular Function: transcription factor activity, sequence-specific DNA binding (GO:0003700);; Molecular Function: protein binding (GO:0005515);; Cellular Component: nuclear envelope (GO:0005635);; Biological Process: regulation of transcription, DNA-templated (GO:0006355);; Biological Process: nucleus organization (GO:0006997);; Biological…	--	--	[R]	General function prediction only	--	Zinc finger protein WIP4 OS=Arabidopsis thaliana OX=3702 GN=WIP4 PE=2 SV=1	S	Function unknown	PREDICTED: protein TRANSPARENT TESTA 1 [Oryza sativa Japonica Group]
LOC_Os02g46680	32	34	22	145	205	174	0.178683	0.206113	0.131614	0.701592	0.842941	0.862041	6.48409e-12	1.83483	up	[V]	Defense mechanisms	Biological Process: polysaccharide biosynthetic process (GO:0000271);; Biological Process: response to superoxide (GO:0000303);; Molecular Function: calmodulin binding (GO:0005516);; Molecular Function: ATP binding (GO:0005524);; Cellular Component: nucleus (GO:0005634);; Cellular Component: mitochondrion (GO:0005739);; Cellular Component: plasma membrane (GO:0005886);; Biological Process: obsole…	K05658|0|osa:4330390|K05658 ATP-binding cassette, subfamily B (MDR/TAP), member 1 [EC:3.6.3.44] | (RefSeq) OJ1148_D05.31-1, OJ1148_D05.31-2, mdr11; ABC transporter B family member 2	ABC transporters (ko02010)	[Q]	Secondary metabolites biosynthesis, transport and catabolism	ABC transporter transmembrane region;; ABC transporter;; RecF/RecN/SMC N terminal domain;; P-loop containing region of AAA domain;; Predicted ATPase of the ABC class	ABC transporter B family member 2 OS=Arabidopsis thaliana OX=3702 GN=ABCB2 PE=1 SV=3	V	Defense mechanisms	PREDICTED: ABC transporter B family member 2 [Oryza sativa Japonica Group]
LOC_Os01g50870	36	24	12	97	177	167	2.77507	2.00623	0.918474	6.52557	10.1323	11.5227	6.15833e-08	1.75374	up	--	--	--	--	--	--	--	Domain of unknown function (DUF4666)	MAPK kinase substrate protein At1g80180 OS=Arabidopsis thaliana OX=3702 GN=At1g80180 PE=1 SV=1	S	Function unknown	hypothetical protein OsI_03433 [Oryza sativa Indica Group]
LOC_Os01g04380	50	29	60	2571	2911	2239	1.43332	0.894103	1.83764	64.1657	61.8112	57.2903	4.22794e-268	5.10955	up	[O]	Posttranslational modification, protein turnover, chaperones	Cellular Component: nucleus (GO:0005634);; Cellular Component: cytoplasm (GO:0005737);; Biological Process: protein folding (GO:0006457);; Biological Process: response to high light intensity (GO:0009644);; Biological Process: heat acclimation (GO:0010286);; Biological Process: response to hydrogen peroxide (GO:0042542);; Biological Process: response to ethanol (GO:0045471);; Biological Process: …	K13993|1.0293e-79|pda:103700494|K13993 HSP20 family protein | (RefSeq) 16.9 kDa class I heat shock protein 2	Protein processing in endoplasmic reticulum (ko04141)	[O]	Posttranslational modification, protein turnover, chaperones	Hsp20/alpha crystallin family	16.9 kDa class I heat shock protein 2 OS=Oryza sativa subsp. japonica OX=39947 GN=HSP16.9B PE=2 SV=1	O	Posttranslational modification, protein turnover, chaperones	PREDICTED: 16.9 kDa class I heat shock protein 2 [Phoenix dactylifera]
LOC_Os08g02700	221	190	140	571	695	546	3.80383	3.56414	2.58365	8.53081	8.84143	8.37131	1.7101e-13	1.16797	up	[G]	Carbohydrate transport and metabolism	Biological Process: response to hypoxia (GO:0001666);; Molecular Function: fructose-bisphosphate aldolase activity (GO:0004332);; Molecular Function: copper ion binding (GO:0005507);; Cellular Component: cell wall (GO:0005618);; Cellular Component: nucleolus (GO:0005730);; Cellular Component: mitochondrial envelope (GO:0005740);; Cellular Component: cytosol (GO:0005829);; Cellular Component: plas…	K01623|0|osa:4344545|K01623 fructose-bisphosphate aldolase, class I [EC:4.1.2.13] | (RefSeq) fructose-bisphosphate aldolase cytoplasmic isozyme-like	Glycolysis / Gluconeogenesis (ko00010);; Pentose phosphate pathway (ko00030);; Fructose and mannose metabolism (ko00051);; Carbon fixation in photosynthetic organisms (ko00710);; Carbon metabolism (ko01200);; Biosynthesis of amino acids (ko01230)	[G]	Carbohydrate transport and metabolism	Fructose-bisphosphate aldolase class-I	Fructose-bisphosphate aldolase 1, cytoplasmic OS=Oryza sativa subsp. japonica OX=39947 GN=FBA1 PE=1 SV=2	G	Carbohydrate transport and metabolism	PREDICTED: fructose-bisphosphate aldolase cytoplasmic isozyme-like [Oryza sativa Japonica Group]
LOC_Os01g34080	1050	1055	1005	3236	3745	3012	7.19469	7.87477	7.37394	19.2467	18.9516	18.3727	4.54003e-57	1.16706	up	--	--	Molecular Function: transcription antitermination factor activity, RNA binding (GO:0001072);; Biological Process: defense response to insect (GO:0002213);; Molecular Function: double-stranded DNA binding (GO:0003690);; Molecular Function: single-stranded DNA binding (GO:0003697);; Molecular Function: mRNA binding (GO:0003729);; Molecular Function: chitinase activity (GO:0004568);; Molecular Funct…	--	--	[S]	Function unknown	Armadillo/beta-catenin-like repeat;; non-SMC mitotic condensation complex subunit 1;; HEAT-like repeat;; HEAT repeats;; Kinesin-associated protein (KAP);; HEAT repeat	Importin subunit alpha-5 OS=Arabidopsis thaliana OX=3702 GN=IMPA5 PE=2 SV=1	S	Function unknown	PREDICTED: uncharacterized protein LOC4323930 [Oryza sativa Japonica Group]
LOC_Os01g39580	18	24	11	79	108	103	0.391512	0.559068	0.233639	1.49161	1.7235	1.99441	2.32045e-06	1.5882	up	--	--	Biological Process: cell fate specification (GO:0001708);; Molecular Function: DNA binding (GO:0003677);; Molecular Function: transcription factor activity, sequence-specific DNA binding (GO:0003700);; Cellular Component: nucleus (GO:0005634);; Biological Process: cellular protein modification process (GO:0006464);; Biological Process: defense response (GO:0006952);; Biological Process: endoplasm…	--	--	--	--	Helix-loop-helix DNA-binding domain	Anthocyanin regulatory R-S protein OS=Zea mays OX=4577 GN=R-S PE=2 SV=1	--	--	regulatory protein B-Peru-like [Oryza sativa Japonica Group]
LOC_Os01g62950	121	119	150	399	496	529	2.58709	2.75476	3.41981	7.41131	7.82648	10.0605	1.03534e-12	1.30378	up	[R]	General function prediction only	Biological Process: phosphorelay signal transduction system (GO:0000160);; Biological Process: cytokinesis (GO:0000910);; Molecular Function: DNA binding (GO:0003677);; Molecular Function: GTPase activity (GO:0003924);; Molecular Function: GTP binding (GO:0005525);; Cellular Component: nucleus (GO:0005634);; Cellular Component: endosome (GO:0005768);; Cellular Component: vacuolar membrane (GO:000…	K07976|2.21575e-159|osa:4324856|K07976 Rab family, other | (RefSeq) ras-related protein Rab2BV	--	[U]	Intracellular trafficking, secretion, and vesicular transport	Ras family;; Ras of Complex, Roc, domain of DAPkinase;; ADP-ribosylation factor family;; 50S ribosome-binding GTPase;; Gtr1/RagA G protein conserved region	Ras-related protein Rab11C OS=Lotus japonicus OX=34305 GN=RAB11C PE=2 SV=1	S	Function unknown	PREDICTED: ras-related protein Rab2BV [Oryza sativa Japonica Group]
LOC_Os10g31780	36	17	25	124	90	83	1.08117	0.559542	0.821364	3.30269	2.04914	2.28073	0.000345104	1.19889	up	[IQR]	Lipid transport and metabolism;; Secondary metabolites biosynthesis, transport and catabolism;; General function prediction only	Molecular Function: binding (GO:0005488);; Cellular Component: cytoplasm (GO:0005737);; Biological Process: lipid biosynthetic process (GO:0008610);; Molecular Function: oxidoreductase activity (GO:0016491);; Molecular Function: oxidoreductase activity, acting on the CH-OH group of donors, NAD or NADP as acceptor (GO:0016616);; Biological Process: monocarboxylic acid metabolic process (GO:0032787…	K00059|2.99833e-151|osa:4348791|K00059 3-oxoacyl-[acyl-carrier protein] reductase [EC:1.1.1.100] | (RefSeq) short-chain type dehydrogenase/reductase	Fatty acid biosynthesis (ko00061);; Biotin metabolism (ko00780);; Biosynthesis of unsaturated fatty acids (ko01040);; Fatty acid metabolism (ko01212)	[R]	General function prediction only	Enoyl-(Acyl carrier protein) reductase;; short chain dehydrogenase;; KR domain;; NAD dependent epimerase/dehydratase family	NADPH-dependent aldehyde reductase-like protein, chloroplastic OS=Arabidopsis thaliana OX=3702 GN=At3g03980 PE=3 SV=1	S	Function unknown	PREDICTED: short-chain type dehydrogenase/reductase [Oryza sativa Japonica Group]
LOC_Os12g42830	24	33	37	107	134	129	0.296952	0.446243	0.494478	1.17651	1.25366	1.44489	1.34866e-05	1.28053	up	--	--	Biological Process: RNA processing (GO:0006396);; Molecular Function: hydrolase activity (GO:0016787);; Cellular Component: nuclear lumen (GO:0031981);; Biological Process: single-organism process (GO:0044699);; Molecular Function: organic cyclic compound binding (GO:0097159);; Molecular Function: heterocyclic compound binding (GO:1901363);;	--	--	--	--	--	Protein DYAD OS=Arabidopsis thaliana OX=3702 GN=DYAD PE=1 SV=2	S	Function unknown	hypothetical protein LOC_Os12g42830 [Oryza sativa Japonica Group]
LOC_Os12g01900	3	6	10	46	75	54	0.015451	0.030019	0.057448	0.218634	0.304708	0.264751	3.12015e-06	1.8537	up	--	--	Molecular Function: RNA binding (GO:0003723);; Molecular Function: RNA-directed DNA polymerase activity (GO:0003964);; Biological Process: RNA-dependent DNA biosynthetic process (GO:0006278);; Biological Process: cellular process (GO:0009987);; Cellular Component: membrane (GO:0016020);; Cellular Component: nuclear part (GO:0044428);;	--	--	--	--	Protein of unknown function (DUF2985);; Reverse transcriptase-like;; zinc-binding in reverse transcriptase;; PLAC8 family	Putative ribonuclease H protein At1g65750 OS=Arabidopsis thaliana OX=3702 GN=At1g65750 PE=3 SV=1	S	Function unknown	retrotransposon protein, putative, unclassified, expressed [Oryza sativa Japonica Group]
LOC_Os11g45190	429	362	367	84	83	91	2.59121	2.37816	2.37358	0.440458	0.368613	0.485313	1.03405e-50	-2.54428	down	[K]	Transcription	Molecular Function: binding (GO:0005488);; Molecular Function: ATP binding (GO:0005524);; Biological Process: apoptotic process (GO:0006915);; Biological Process: defense response (GO:0006952);; Molecular Function: ADP binding (GO:0043531);;	--	--	[T]	Signal transduction mechanisms	NB-ARC domain;; Leucine Rich repeats (2 copies);; AAA domain;; Leucine rich repeat	Putative disease resistance protein RGA4 OS=Solanum bulbocastanum OX=147425 GN=RGA4 PE=2 SV=1	S	Function unknown	PREDICTED: putative disease resistance protein RGA4 [Oryza sativa Japonica Group]
LOC_Os12g17430	175	168	213	770	977	670	3.14338	3.28254	4.09368	12.021	12.969	10.7225	2.97785e-28	1.55745	up	[R]	General function prediction only	Molecular Function: nucleic acid binding (GO:0003676);; Molecular Function: binding (GO:0005488);; Biological Process: defense response (GO:0006952);; Molecular Function: zinc ion binding (GO:0008270);; Molecular Function: ADP binding (GO:0043531);; Cellular Component: cell part (GO:0044464);; Biological Process: single-organism process (GO:0044699);; Biological Process: response to stimulus (GO:…	--	--	[T]	Signal transduction mechanisms	NB-ARC domain	Disease resistance protein RPM1 OS=Arabidopsis thaliana OX=3702 GN=RPM1 PE=1 SV=1	S	Function unknown	Os12g0273000 [Oryza sativa Japonica Group]
LOC_Os01g63620	2340	2067	2248	995	1362	1153	20.4967	19.7209	21.0917	7.55732	8.80493	8.98124	1.99417e-59	-1.41368	down	[N]	Cell motility	Molecular Function: peroxidase activity (GO:0004601);; Cellular Component: plastid (GO:0009536);; Biological Process: cellular process (GO:0009987);; Biological Process: developmental process (GO:0032502);; Cellular Component: intracellular organelle (GO:0043229);; Biological Process: single-organism process (GO:0044699);; Cellular Component: cell periphery (GO:0071944);;	--	--	--	--	Tetratricopeptide repeat;; Tetratricopeptide repeat	--	S	Function unknown	PREDICTED: uncharacterized protein LOC4324827 [Oryza sativa Japonica Group]
LOC_Os06g24730	2552	2280	2458	7638	9125	6959	22.6207	22.1279	24.9796	60.8673	60.8902	56.0267	9.63015e-87	1.18709	up	[I]	Lipid transport and metabolism	Molecular Function: protein binding (GO:0005515);; Cellular Component: chloroplast (GO:0009507);; Biological Process: chlorophyll catabolic process (GO:0015996);; Molecular Function: pheophytinase activity (GO:0080124);;	--	--	[R]	General function prediction only	Alpha/beta hydrolase family;; alpha/beta hydrolase fold;; Serine aminopeptidase, S33	Pheophytinase, chloroplastic OS=Arabidopsis thaliana OX=3702 GN=PPH PE=1 SV=1	S	Function unknown	hypothetical protein OsI_22903 [Oryza sativa Indica Group]
LOC_Os01g41780	24	44	52	99	146	150	0.172591	0.359465	0.411455	0.642036	0.804858	0.996468	0.00113117	1.03392	up	[K]	Transcription	Molecular Function: protein kinase activity (GO:0004672);; Molecular Function: protein binding (GO:0005515);; Biological Process: polysaccharide metabolic process (GO:0005976);; Biological Process: cellular protein modification process (GO:0006464);; Biological Process: organelle organization (GO:0006996);; Biological Process: pattern specification process (GO:0007389);; Biological Process: epide…	--	--	[R]	General function prediction only	Leucine rich repeat;; Leucine Rich repeats (2 copies);; Leucine Rich Repeat;; Leucine Rich repeat	Receptor-like protein EIX2 OS=Solanum lycopersicum OX=4081 GN=EIX2 PE=1 SV=2	S	Function unknown	Os01g0601700, partial [Oryza sativa Japonica Group]
LOC_Os01g65370	1706	1754	1400	1005	1320	1071	47.9249	53.6732	42.1293	24.4911	27.3657	26.7626	5.42375e-23	-1.01112	down	--	--	Biological Process: tryptophan biosynthetic process (GO:0000162);; Biological Process: MAPK cascade (GO:0000165);; Biological Process: defense response to insect (GO:0002213);; Molecular Function: DNA binding (GO:0003677);; Molecular Function: chromatin binding (GO:0003682);; Molecular Function: transcription factor activity, sequence-specific DNA binding (GO:0003700);; Cellular Component: nucleu…	K09422|6.06665e-132|osa:4324770|K09422 myb proto-oncogene protein, plant | (RefSeq) P0648C09.6, P0698A10.4; myb-related protein 308	--	[K]	Transcription	Myb-like DNA-binding domain;; Myb-like DNA-binding domain	Transcription repressor MYB4 OS=Arabidopsis thaliana OX=3702 GN=MYB4 PE=1 SV=1	K	Transcription	PREDICTED: myb-related protein 308 [Oryza sativa Japonica Group]
LOC_Os03g51870	24	24	17	96	110	104	0.256832	0.279112	0.196682	0.906004	0.879467	1.00716	1.6696e-06	1.48871	up	--	--	Cellular Component: intracellular organelle (GO:0043229);;	--	--	--	--	FHA domain;; Inner membrane component of T3SS, cytoplasmic domain	FHA domain-containing protein At4g14490 OS=Arabidopsis thaliana OX=3702 GN=At4g14490 PE=1 SV=1	T	Signal transduction mechanisms	PREDICTED: ABC transporter F family member 4 [Oryza sativa Japonica Group]
LOC_Os03g55070	1486	1486	1388	5140	6109	5079	17.3065	18.921	17.374	52.1563	52.7619	52.8656	1.51964e-94	1.38884	up	[M]	Cell wall/membrane/envelope biogenesis	Molecular Function: UDP-glucose 6-dehydrogenase activity (GO:0003979);; Cellular Component: cell wall (GO:0005618);; Cellular Component: nucleus (GO:0005634);; Cellular Component: cytosol (GO:0005829);; Biological Process: glucose catabolic process (GO:0006007);; Biological Process: UDP-glucuronate biosynthetic process (GO:0006065);; Biological Process: Golgi organization (GO:0007030);; Biologica…	K00012|0|osa:4334169|K00012 UDPglucose 6-dehydrogenase [EC:1.1.1.22] | (RefSeq) Os-UGD3, OsJ_12653, UGD3; UDP-glucose 6-dehydrogenase 3	Pentose and glucuronate interconversions (ko00040);; Ascorbate and aldarate metabolism (ko00053);; Starch and sucrose metabolism (ko00500);; Amino sugar and nucleotide sugar metabolism (ko00520)	[GT]	Carbohydrate transport and metabolism;; Signal transduction mechanisms	UDP-glucose/GDP-mannose dehydrogenase family, NAD binding domain;; UDP-glucose/GDP-mannose dehydrogenase family, UDP binding domain;; UDP-glucose/GDP-mannose dehydrogenase family, central domain	UDP-glucose 6-dehydrogenase 3 OS=Oryza sativa subsp. japonica OX=39947 GN=UGD3 PE=2 SV=1	M	Cell wall/membrane/envelope biogenesis	PREDICTED: UDP-glucose 6-dehydrogenase 3 [Oryza sativa Japonica Group]
Oryza_sativa_newGene_4112	936	853	893	4018	4755	3824	6.85266	6.7886	6.53184	25.6469	26.5758	25.9258	8.67064e-138	1.71288	up	[M]	Cell wall/membrane/envelope biogenesis	Molecular Function: protein serine/threonine kinase activity (GO:0004674);; Molecular Function: calcium ion binding (GO:0005509);; Molecular Function: ATP binding (GO:0005524);; Cellular Component: plasma membrane (GO:0005886);; Biological Process: protein phosphorylation (GO:0006468);; Biological Process: cell surface receptor signaling pathway (GO:0007166);; Cellular Component: integral compone…	--	--	--	--	Protein tyrosine kinase;; Protein kinase domain;; Wall-associated receptor kinase galacturonan-binding	Wall-associated receptor kinase-like 2 OS=Arabidopsis thaliana OX=3702 GN=WAKL2 PE=2 SV=1	T	Signal transduction mechanisms	PREDICTED: wall-associated receptor kinase 3-like isoform X1 [Oryza sativa Japonica Group]
LOC_Os08g40850	181	158	147	447	555	458	2.54952	2.42195	2.2114	5.47378	5.78399	5.75169	4.86852e-12	1.04622	up	--	--	Molecular Function: adenine nucleotide transmembrane transporter activity (GO:0000295);; Molecular Function: transporter activity (GO:0005215);; Molecular Function: purine ribonucleotide transmembrane transporter activity (GO:0005346);; Cellular Component: mitochondrial inner membrane (GO:0005743);; Biological Process: generation of precursor metabolites and energy (GO:0006091);; Biological Proce…	--	--	[C]	Energy production and conversion	Mitochondrial carrier protein	Probable mitochondrial adenine nucleotide transporter BTL1 OS=Arabidopsis thaliana OX=3702 GN=At3g20240 PE=2 SV=1	S	Function unknown	PREDICTED: probable mitochondrial adenine nucleotide transporter BTL1 isoform X1 [Oryza sativa Japonica Group]
Oryza_sativa_newGene_956	34	42	52	342	390	274	0.616745	0.67536	0.622338	5.22574	4.49034	4.91558	6.90913e-26	2.27994	up	--	--	Molecular Function: RNA-directed DNA polymerase activity (GO:0003964);; Cellular Component: mitochondrion (GO:0005739);; Biological Process: RNA-dependent DNA biosynthetic process (GO:0006278);; Cellular Component: plastid (GO:0009536);; Cellular Component: integral component of membrane (GO:0016021);;	--	--	--	--	--	--	--	--	unknown protein [Oryza sativa Japonica Group]
LOC_Os06g38870	84	47	50	262	231	184	6.17158	3.7682	3.97194	16.8337	12.6242	12.1343	2.63849e-07	1.28178	up	--	--	Cellular Component: mitochondrion (GO:0005739);;	--	--	--	--	--	--	--	--	hypothetical protein [Oryza sativa Japonica Group]
LOC_Os03g17790	47	55	42	3361	3889	3429	2.18182	2.79795	2.07665	136.383	134.278	142.674	0	5.54013	up	[S]	Function unknown	Cellular Component: extracellular region (GO:0005576);; Cellular Component: plasma membrane (GO:0005886);; Biological Process: glycolytic process (GO:0006096);; Biological Process: chromatin assembly or disassembly (GO:0006333);; Biological Process: water transport (GO:0006833);; Biological Process: Golgi organization (GO:0007030);; Biological Process: response to cold (GO:0009409);; Biological P…	--	--	[R]	General function prediction only	Proteolipid membrane potential modulator	Low temperature-induced protein lt101.2 OS=Hordeum vulgare OX=4513 GN=LT101.2 PE=2 SV=1	S	Function unknown	PREDICTED: low temperature-induced protein lt101.2 [Oryza sativa Japonica Group]
LOC_Os08g10290	22	11	11	79	84	85	0.160412	0.090775	0.086494	0.520505	0.471482	0.57182	4.48337e-06	1.60078	up	[K]	Transcription	Biological Process: respiratory burst involved in defense response (GO:0002679);; Molecular Function: protein serine/threonine kinase activity (GO:0004674);; Molecular Function: calmodulin binding (GO:0005516);; Molecular Function: ATP binding (GO:0005524);; Cellular Component: nucleus (GO:0005634);; Cellular Component: mitochondrion (GO:0005739);; Cellular Component: vacuole (GO:0005773);; Cellu…	--	--	--	--	Protein kinase domain;; Protein tyrosine kinase;; Di-glucose binding within endoplasmic reticulum;; Leucine rich repeat;; Leucine Rich repeats (2 copies)	Probable LRR receptor-like serine/threonine-protein kinase At1g56130 OS=Arabidopsis thaliana OX=3702 GN=At1g56130 PE=2 SV=2	T	Signal transduction mechanisms	PREDICTED: probable LRR receptor-like serine/threonine-protein kinase At1g56140 [Oryza sativa Japonica Group]
LOC_Os09g36930	7241	6936	6269	4221	5380	4794	133.251	139.022	123.585	67.4089	73.0986	78.5027	4.18648e-39	-1.00181	down	[G]	Carbohydrate transport and metabolism	Molecular Function: transporter activity (GO:0005215);; Molecular Function: protein binding (GO:0005515);; Cellular Component: vacuole (GO:0005773);; Cellular Component: plasma membrane (GO:0005886);; Biological Process: transport (GO:0006810);; Biological Process: iron ion transport (GO:0006826);; Biological Process: water transport (GO:0006833);; Biological Process: response to osmotic stress (…	K09872|0|osa:4347729|K09872 aquaporin PIP | (RefSeq) P0478E02.3, PIP2-7; probable aquaporin PIP2-7	--	[G]	Carbohydrate transport and metabolism	Major intrinsic protein	Probable aquaporin PIP2-7 OS=Oryza sativa subsp. japonica OX=39947 GN=PIP2-7 PE=2 SV=2	G	Carbohydrate transport and metabolism	PREDICTED: probable aquaporin PIP2-7 [Oryza sativa Japonica Group]
LOC_Os10g22070	175	152	131	427	546	528	5.66035	5.35024	4.55029	12.0199	13.0794	15.2603	3.5257e-12	1.16453	up	--	--	Molecular Function: glutathione transferase activity (GO:0004364);; Molecular Function: binding (GO:0005488);; Cellular Component: cytoplasm (GO:0005737);; Biological Process: cellular aromatic compound metabolic process (GO:0006725);; Biological Process: glutathione metabolic process (GO:0006749);; Biological Process: amino acid transport (GO:0006865);; Biological Process: cell communication (GO…	--	--	[O]	Posttranslational modification, protein turnover, chaperones	Glutathione S-transferase, N-terminal domain;; Glutathione S-transferase, N-terminal domain;; Glutathione S-transferase, N-terminal domain;; Glutathione S-transferase, C-terminal domain	Probable glutathione S-transferase GSTU6 OS=Oryza sativa subsp. japonica OX=39947 GN=GSTU6 PE=2 SV=2	O	Posttranslational modification, protein turnover, chaperones	PREDICTED: probable glutathione S-transferase GSTU6 [Oryza sativa Japonica Group]
Oryza_sativa_newGene_2883	0	4	6	113	127	177	0	0.049033	0.072334	1.09571	1.04811	1.76451	1.27414e-21	3.45337	up	--	--	Molecular Function: DNA binding (GO:0003677);; Molecular Function: RNA binding (GO:0003723);; Molecular Function: RNA-directed DNA polymerase activity (GO:0003964);; Molecular Function: aspartic-type endopeptidase activity (GO:0004190);; Biological Process: RNA-dependent DNA biosynthetic process (GO:0006278);; Biological Process: DNA recombination (GO:0006310);; Biological Process: proteolysis (G…	--	--	--	--	--	--	--	--	retrotransposon protein, putative, Ty3-gypsy subclass [Oryza sativa Japonica Group]
LOC_Os03g30250	134	100	121	57	68	71	1.26629	1.02506	1.22143	0.465822	0.472981	0.592616	8.26165e-07	-1.23053	down	--	--	Biological Process: polysaccharide biosynthetic process (GO:0000271);; Biological Process: polysaccharide catabolic process (GO:0000272);; Cellular Component: mitochondrial respiratory chain complex III (GO:0005750);; Cellular Component: plasma membrane (GO:0005886);; Biological Process: starch metabolic process (GO:0005982);; Biological Process: glycolytic process (GO:0006096);; Biological Proce…	--	--	--	--	COBRA-like protein	COBRA-like protein 5 OS=Oryza sativa subsp. japonica OX=39947 GN=BC1 PE=2 SV=1	S	Function unknown	PREDICTED: COBRA-like protein 5 [Oryza sativa Japonica Group]
LOC_Os11g43990	300	219	292	1281	1350	1172	3.84737	3.06134	4.02153	14.2921	12.8079	13.4056	4.70934e-45	1.69292	up	--	--	--	--	--	--	--	--	--	S	Function unknown	PREDICTED: uncharacterized protein LOC4351068 isoform X1 [Oryza sativa Japonica Group]
LOC_Os07g07990	213	199	269	791	971	848	3.17393	3.21868	4.28558	10.2245	10.6743	11.2428	6.04016e-24	1.39289	up	[K]	Transcription	Molecular Function: signal transducer activity (GO:0004871);; Molecular Function: structural constituent of cell wall (GO:0005199);; Molecular Function: protein binding (GO:0005515);; Cellular Component: extracellular region (GO:0005576);; Cellular Component: cytoplasm (GO:0005737);; Biological Process: cell cycle (GO:0007049);; Biological Process: signal transduction (GO:0007165);; Biological Pr…	--	--	--	--	Leucine rich repeat;; Leucine Rich repeats (2 copies);; Leucine Rich Repeat;; Leucine Rich repeat	Leucine-rich repeat extensin-like protein 4 OS=Arabidopsis thaliana OX=3702 GN=LRX4 PE=1 SV=1	S	Function unknown	PREDICTED: leucine-rich repeat extensin-like protein 6 [Oryza sativa Japonica Group]
LOC_Os04g22660	29	16	7	56	77	70	1.31525	0.788779	0.334406	2.19823	2.56985	2.7866	0.00454422	1.1137	up	[IQR]	Lipid transport and metabolism;; Secondary metabolites biosynthesis, transport and catabolism;; General function prediction only	Biological Process: maltose metabolic process (GO:0000023);; Biological Process: pentose-phosphate shunt (GO:0006098);; Molecular Function: oxidoreductase activity (GO:0016491);; Molecular Function: oxidoreductase activity, acting on the CH-OH group of donors, NAD or NADP as acceptor (GO:0016616);; Biological Process: starch biosynthetic process (GO:0019252);; Biological Process: positive regulat…	--	--	[R]	General function prediction only	short chain dehydrogenase	Tropinone reductase homolog At5g06060 OS=Arabidopsis thaliana OX=3702 GN=At5g06060 PE=2 SV=1	S	Function unknown	Os04g0293300 [Oryza sativa Japonica Group]
LOC_Os07g10840	9902	8616	8680	31954	38266	32135	84.3072	79.906	79.1682	236.106	240.57	243.461	1.5293e-148	1.40193	up	[G]	Carbohydrate transport and metabolism	Molecular Function: hydrolase activity, hydrolyzing O-glycosyl compounds (GO:0004553);; Cellular Component: plasma membrane (GO:0005886);; Biological Process: sucrose biosynthetic process (GO:0005986);; Biological Process: RNA processing (GO:0006396);; Biological Process: response to oxidative stress (GO:0006979);; Biological Process: response to water deprivation (GO:0009414);; Cellular Componen…	K06617|0|osa:4342703|K06617 raffinose synthase [EC:2.4.1.82] | (RefSeq) OJ1136_A05.22; probable galactinol--sucrose galactosyltransferase 2	Galactose metabolism (ko00052)	--	--	Raffinose synthase or seed imbibition protein Sip1	Probable galactinol--sucrose galactosyltransferase 2 OS=Arabidopsis thaliana OX=3702 GN=RFS2 PE=2 SV=2	S	Function unknown	PREDICTED: probable galactinol--sucrose galactosyltransferase 2 isoform X1 [Oryza sativa Japonica Group]
LOC_Os12g08025	73	48	88	383	524	377	3.48263	2.51097	4.49417	15.9971	18.6016	16.1314	3.58928e-23	1.97988	up	--	--	Molecular Function: transcription factor activity, sequence-specific DNA binding (GO:0003700);; Cellular Component: nucleus (GO:0005634);; Cellular Component: mitochondrion (GO:0005739);; Biological Process: regulation of biosynthetic process (GO:0009889);; Molecular Function: protein dimerization activity (GO:0046983);; Biological Process: regulation of cellular process (GO:0050794);; Biological…	--	--	--	--	--	Transcription factor bHLH153 OS=Arabidopsis thaliana OX=3702 GN=BHLH153 PE=1 SV=1	--	--	Os12g0180800 [Oryza sativa Japonica Group]
LOC_Os05g08554	673	612	602	406	397	294	24.1623	23.9301	23.1433	12.6493	10.5	9.36445	1.35085e-22	-1.25739	down	--	--	Cellular Component: cytoplasmic vesicle (GO:0016023);;	--	--	--	--	--	--	--	--	unknown, partial [Oryza sativa Indica Group]
LOC_Os01g05660	983	800	756	2483	2847	2344	8.20738	7.25936	6.75142	17.9931	17.5177	17.4217	7.64431e-34	1.08038	up	--	--	--	--	--	--	--	Domain of unknown function (DUF4378)	--	S	Function unknown	PREDICTED: uncharacterized protein LOC4324515 isoform X1 [Oryza sativa Japonica Group]
LOC_Os11g38520	530	484	579	220	245	207	2.95979	2.9459	3.46277	1.0623	1.00866	1.02723	5.52755e-37	-1.70365	down	--	--	Molecular Function: binding (GO:0005488);; Cellular Component: intracellular membrane-bounded organelle (GO:0043231);; Molecular Function: ADP binding (GO:0043531);; Cellular Component: cytoplasmic part (GO:0044444);;	--	--	[T]	Signal transduction mechanisms	NB-ARC domain	Disease resistance RPP13-like protein 4 OS=Arabidopsis thaliana OX=3702 GN=RPP13L4 PE=1 SV=2	S	Function unknown	PREDICTED: uncharacterized protein LOC4350850 [Oryza sativa Japonica Group]
LOC_Os02g22820	88	52	84	196	264	243	2.50815	1.60236	2.56278	4.86491	5.57238	6.20123	5.52572e-06	1.06251	up	--	--	Cellular Component: membrane (GO:0016020);; Cellular Component: intracellular organelle (GO:0043229);; Cellular Component: cell periphery (GO:0071944);;	--	--	--	--	--	--	--	--	Os02g0332800, partial [Oryza sativa Japonica Group]
LOC_Os12g02240	11	10	18	82	74	97	0.843163	0.79499	1.48512	5.72018	4.37259	6.96622	9.02062e-07	1.7375	up	--	--	Cellular Component: cytoplasmic vesicle (GO:0016023);;	--	--	--	--	--	--	--	--	hypothetical protein OsI_37213 [Oryza sativa Indica Group]
LOC_Os03g42600	70	47	55	515	553	412	2.87286	2.11347	2.43058	18.4359	16.8381	15.1201	1.56503e-40	2.46373	up	--	--	Cellular Component: mitochondrion (GO:0005739);;	--	--	--	--	--	--	S	Function unknown	PREDICTED: uncharacterized protein LOC4333487 [Oryza sativa Japonica Group]
LOC_Os01g74490	84	57	72	197	216	223	2.45015	1.79756	2.25556	4.98194	4.65239	5.78809	1.20077e-05	1.00556	up	--	--	Biological Process: response to reactive oxygen species (GO:0000302);; Cellular Component: chromatin (GO:0000785);; Molecular Function: protein binding (GO:0005515);; Cellular Component: nucleus (GO:0005634);; Cellular Component: mitochondrion (GO:0005739);; Cellular Component: plasma membrane (GO:0005886);; Biological Process: DNA-dependent DNA replication (GO:0006261);; Biological Process: DNA …	--	--	[P]	Inorganic ion transport and metabolism	Heavy-metal-associated domain	Protein SODIUM POTASSIUM ROOT DEFECTIVE 1 OS=Arabidopsis thaliana OX=3702 GN=NAKR1 PE=1 SV=1	S	Function unknown	PREDICTED: uncharacterized protein LOC4324307 [Oryza sativa Japonica Group]
LOC_Os02g39330	282	271	280	1021	1357	1066	6.33751	6.62622	6.71786	19.9144	22.5062	21.3127	4.58793e-41	1.50874	up	[R]	General function prediction only	Biological Process: polysaccharide catabolic process (GO:0000272);; Molecular Function: chitinase activity (GO:0004568);; Cellular Component: plasma membrane (GO:0005886);; Biological Process: chitin catabolic process (GO:0006032);; Biological Process: defense response (GO:0006952);; Molecular Function: chitin binding (GO:0008061);; Cellular Component: plant-type cell wall (GO:0009505);; Biologic…	K01183|0|osa:4329920|K01183 chitinase [EC:3.2.1.14] | (RefSeq) Cht6, OJ1058_F07.19, OsJ_07447; chitinase 6	Amino sugar and nucleotide sugar metabolism (ko00520)	[R]	General function prediction only	Chitinase class I;; Chitin recognition protein	Chitinase 6 OS=Oryza sativa subsp. japonica OX=39947 GN=Cht6 PE=2 SV=1	G	Carbohydrate transport and metabolism	PREDICTED: chitinase 6 [Oryza sativa Japonica Group]
LOC_Os05g17604	359	354	327	90	108	90	1.73615	1.87072	2.29346	0.426443	0.502643	0.439008	1.38809e-42	-2.26155	down	[K]	Transcription	Biological Process: respiratory burst involved in defense response (GO:0002679);; Molecular Function: protein serine/threonine kinase activity (GO:0004674);; Molecular Function: calmodulin binding (GO:0005516);; Molecular Function: ATP binding (GO:0005524);; Cellular Component: mitochondrion (GO:0005739);; Cellular Component: vacuole (GO:0005773);; Cellular Component: plasma membrane (GO:0005886)…	--	--	--	--	Protein tyrosine kinase;; Protein kinase domain;; Di-glucose binding within endoplasmic reticulum;; Leucine rich repeat;; Leucine Rich repeats (2 copies)	Probable LRR receptor-like serine/threonine-protein kinase At1g56130 OS=Arabidopsis thaliana OX=3702 GN=At1g56130 PE=2 SV=2	S	Function unknown	PREDICTED: probable LRR receptor-like serine/threonine-protein kinase At1g56130 isoform X1 [Oryza sativa Japonica Group]
LOC_Os01g04070	21	38	32	170	175	152	0.134863	0.274202	0.22738	0.980694	0.859937	0.902057	4.4645e-10	1.71233	up	[K]	Transcription	Molecular Function: protein binding (GO:0005515);; Cellular Component: cytoplasm (GO:0005737);; Biological Process: ion transport (GO:0006811);; Biological Process: defense response (GO:0006952);; Biological Process: signal transduction (GO:0007165);; Biological Process: epidermis development (GO:0008544);; Biological Process: macromolecule biosynthetic process (GO:0009059);; Biological Process: …	--	--	[R]	General function prediction only	Leucine rich repeat;; Leucine Rich repeats (2 copies);; Leucine Rich Repeat;; Leucine rich repeat N-terminal domain;; Leucine Rich repeat;; Leucine Rich Repeat	Receptor like protein 27 OS=Arabidopsis thaliana OX=3702 GN=RLP27 PE=2 SV=1	S	Function unknown	PREDICTED: receptor-like protein 12 [Oryza sativa Japonica Group]
LOC_Os05g49730	33	13	29	168	193	228	0.531776	0.224433	0.497498	2.36386	2.30889	3.2815	5.01718e-14	2.15698	up	--	--	Molecular Function: protein serine/threonine phosphatase activity (GO:0004722);; Molecular Function: protein binding (GO:0005515);; Cellular Component: nucleus (GO:0005634);; Cellular Component: Golgi apparatus (GO:0005794);; Cellular Component: cytosol (GO:0005829);; Biological Process: negative regulation of protein kinase activity (GO:0006469);; Biological Process: protein dephosphorylation (G…	K14497|0|osa:4339671|K14497 protein phosphatase 2C [EC:3.1.3.16] | (RefSeq) OJ1735_C10.11, OsJ_018833, OsPP2C51; probable protein phosphatase 2C 51	Plant hormone signal transduction (ko04075)	[T]	Signal transduction mechanisms	Protein phosphatase 2C	Probable protein phosphatase 2C 51 OS=Oryza sativa subsp. japonica OX=39947 GN=Os05g0572700 PE=2 SV=1	T	Signal transduction mechanisms	PREDICTED: probable protein phosphatase 2C 51 isoform X2 [Oryza sativa Japonica Group]
LOC_Os01g04370	9	13	16	5539	6227	5232	0.25616	0.372845	0.487791	137.115	131.133	132.794	0	7.71968	up	[O]	Posttranslational modification, protein turnover, chaperones	Cellular Component: nucleus (GO:0005634);; Cellular Component: cytoplasm (GO:0005737);; Biological Process: protein folding (GO:0006457);; Biological Process: response to high light intensity (GO:0009644);; Biological Process: heat acclimation (GO:0010286);; Biological Process: response to hydrogen peroxide (GO:0042542);; Biological Process: response to ethanol (GO:0045471);; Biological Process: …	K13993|1.81422e-79|osa:4325697|K13993 HSP20 family protein | (RefSeq) HSP16.9A, OsHsp16.9A, OsJ_00279, P0443D08.5; 16.9 kDa class I heat shock protein 1	Protein processing in endoplasmic reticulum (ko04141)	[O]	Posttranslational modification, protein turnover, chaperones	Hsp20/alpha crystallin family	16.9 kDa class I heat shock protein 1 OS=Oryza sativa subsp. japonica OX=39947 GN=HSP16.9A PE=1 SV=1	O	Posttranslational modification, protein turnover, chaperones	PREDICTED: 16.9 kDa class I heat shock protein 1 [Oryza sativa Japonica Group]
LOC_Os10g35180	0	5	5	53	89	73	0	0.036963	0.032243	0.341087	0.489216	0.48606	1.44181e-10	2.53498	up	[T]	Signal transduction mechanisms	Molecular Function: ATP binding (GO:0005524);; Cellular Component: nucleus (GO:0005634);; Biological Process: obsolete ATP catabolic process (GO:0006200);; Cellular Component: plasmodesma (GO:0009506);; Cellular Component: chloroplast (GO:0009507);; Biological Process: response to wounding (GO:0009611);; Biological Process: response to salt stress (GO:0009651);; Biological Process: response to ab…	--	--	[Q]	Secondary metabolites biosynthesis, transport and catabolism	ABC-2 type transporter;; ABC transporter;; AAA domain, putative AbiEii toxin, Type IV TA system;; P-loop containing region of AAA domain	ABC transporter G family member 11 OS=Arabidopsis thaliana OX=3702 GN=ABCG11 PE=1 SV=1	V	Defense mechanisms	PREDICTED: ABC transporter G family member 11 [Oryza sativa Japonica Group]
LOC_Os10g22600	286	223	259	171	136	153	5.2339	4.44178	5.06627	2.70249	1.82878	2.48264	1.26028e-09	-1.16348	down	--	--	Molecular Function: DNA binding (GO:0003677);; Molecular Function: transcription factor activity, sequence-specific DNA binding (GO:0003700);; Molecular Function: protein binding (GO:0005515);; Cellular Component: nucleus (GO:0005634);; Cellular Component: cytoplasm (GO:0005737);; Biological Process: regulation of transcription, DNA-templated (GO:0006355);; Biological Process: response to cold (G…	--	--	--	--	AP2 domain	Ethylene-responsive transcription factor RAP2-13 OS=Arabidopsis thaliana OX=3702 GN=RAP2-13 PE=1 SV=1	S	Function unknown	hypothetical protein OsI_33276 [Oryza sativa Indica Group]
LOC_Os03g60570	161	78	74	833	1001	811	4.26945	2.25301	2.10078	19.178	19.6022	19.1365	5.49345e-38	2.44135	up	--	--	Molecular Function: DNA binding (GO:0003677);; Cellular Component: mitochondrion (GO:0005739);; Biological Process: regulation of transcription, DNA-templated (GO:0006355);; Biological Process: response to oxidative stress (GO:0006979);; Biological Process: signal transduction (GO:0007165);; Biological Process: response to heat (GO:0009408);; Biological Process: response to wounding (GO:0009611);…	--	--	[R]	General function prediction only	C2H2-type zinc finger;; C2H2-type zinc finger	Zinc finger protein ZAT8 OS=Arabidopsis thaliana OX=3702 GN=ZAT8 PE=2 SV=1	S	Function unknown	PREDICTED: zinc finger protein ZAT12 [Oryza sativa Japonica Group]
LOC_Os03g22790	1922	1535	1794	4881	6183	4939	23.0674	20.0622	23.0657	50.8487	54.8055	52.7559	2.04007e-48	1.09246	up	--	--	Biological Process: polysaccharide catabolic process (GO:0000272);; Molecular Function: protein binding (GO:0005515);; Cellular Component: nucleus (GO:0005634);; Cellular Component: cytoplasm (GO:0005737);; Biological Process: polysaccharide metabolic process (GO:0005976);; Biological Process: catabolic process (GO:0009056);; Cellular Component: plastid (GO:0009536);; Biological Process: anatomic…	--	--	--	--	Glycosyl hydrolase family 14	Inactive beta-amylase 9 OS=Arabidopsis thaliana OX=3702 GN=BAM9 PE=2 SV=1	S	Function unknown	PREDICTED: inactive beta-amylase 9 [Oryza sativa Japonica Group]
LOC_Os11g47600	16	7	4	70	83	85	0.293132	0.140691	0.080445	1.13591	1.14954	1.41238	1.19455e-07	1.97331	up	--	--	Molecular Function: hydrolase activity, hydrolyzing O-glycosyl compounds (GO:0004553);; Molecular Function: chitinase activity (GO:0004568);; Cellular Component: extracellular region (GO:0005576);; Cellular Component: plasma membrane (GO:0005886);; Biological Process: carbohydrate metabolic process (GO:0005975);; Cellular Component: chloroplast (GO:0009507);; Biological Process: cellular process …	--	--	[M]	Cell wall/membrane/envelope biogenesis	Glycosyl hydrolases family 18	Xylanase inhibitor protein 1 OS=Oryza sativa subsp. japonica OX=39947 GN=RIXI PE=1 SV=1	G	Carbohydrate transport and metabolism	PREDICTED: xylanase inhibitor protein 1-like [Oryza sativa Japonica Group]
LOC_Os01g23990	2983	2388	2430	1483	1643	1459	127.915	111.511	111.598	55.1805	52.0241	55.6559	5.32124e-52	-1.25323	down	--	--	--	--	--	--	--	--	--	S	Function unknown	hypothetical protein OsJ_01645 [Oryza sativa Japonica Group]
LOC_Os11g42960	77	91	84	12	3	23	1.52096	1.96617	1.79605	0.205162	0.029553	0.391755	7.63899e-11	-2.38145	down	--	--	Molecular Function: binding (GO:0005488);; Cellular Component: nucleus (GO:0005634);; Cellular Component: plasma membrane (GO:0005886);; Biological Process: RNA processing (GO:0006396);; Cellular Component: integral component of membrane (GO:0016021);; Biological Process: single-organism cellular process (GO:0044763);; Biological Process: regulation of biological process (GO:0050789);; Biological…	--	--	--	--	Domain of unknown function (DUF588)	CASP-like protein 1U3 OS=Oryza sativa subsp. japonica OX=39947 GN=Os11g0649600 PE=2 SV=1	S	Function unknown	PREDICTED: CASP-like protein 1U3 [Oryza sativa Japonica Group]
LOC_Os01g03710	42	76	58	273	223	221	0.583016	1.15833	0.863595	3.32143	2.30761	2.74722	4.35102e-08	1.38048	up	[G]	Carbohydrate transport and metabolism	Molecular Function: mannose-6-phosphate isomerase activity (GO:0004476);; Cellular Component: cytoplasm (GO:0005737);; Molecular Function: zinc ion binding (GO:0008270);; Biological Process: GDP-mannose biosynthetic process (GO:0009298);; Biological Process: response to absence of light (GO:0009646);; Biological Process: response to sucrose (GO:0009744);; Biological Process: embryo development en…	K01809|0|osa:4325991|K01809 mannose-6-phosphate isomerase [EC:5.3.1.8] | (RefSeq) mannose-6-phosphate isomerase 1	Fructose and mannose metabolism (ko00051);; Amino sugar and nucleotide sugar metabolism (ko00520)	[G]	Carbohydrate transport and metabolism	Phosphomannose isomerase type I	Mannose-6-phosphate isomerase 1 OS=Arabidopsis thaliana OX=3702 GN=PMI1 PE=1 SV=1	G	Carbohydrate transport and metabolism	PREDICTED: mannose-6-phosphate isomerase 1 isoform X1 [Oryza sativa Japonica Group]
Oryza_sativa_newGene_3680	0	0	0	124	156	128	0	0	0	0.685658	0.847663	0.722063	2.91248e-30	4.33409	up	--	--	--	--	--	--	--	Domain of unknown function (DUF4218);; Domain of unknown function (DUF4216);; Plant transposase (Ptta/En/Spm family);; TNP1/EN/SPM transposase	--	--	--	transposon protein, putative, CACTA, En/Spm sub-class [Oryza sativa Japonica Group]
LOC_Os08g34240	463	402	419	2703	3335	2995	6.00117	5.68694	5.8217	30.4591	31.9791	34.6084	1.20513e-138	2.28355	up	[T]	Signal transduction mechanisms	Biological Process: cytokinesis by cell plate formation (GO:0000911);; Molecular Function: protein serine/threonine kinase activity (GO:0004674);; Molecular Function: protein binding (GO:0005515);; Molecular Function: ATP binding (GO:0005524);; Cellular Component: nucleus (GO:0005634);; Cellular Component: mitochondrion (GO:0005739);; Cellular Component: cytosol (GO:0005829);; Cellular Component:…	--	--	[T]	Signal transduction mechanisms	Protein kinase domain;; Protein tyrosine kinase;; NAF domain;; Kinase-like	CBL-interacting protein kinase 6 OS=Oryza sativa subsp. japonica OX=39947 GN=CIPK6 PE=2 SV=1	T	Signal transduction mechanisms	PREDICTED: CBL-interacting protein kinase 6 [Oryza sativa Japonica Group]
LOC_Os09g27010	94	42	51	379	430	447	1.27124	0.615753	0.743831	4.48103	4.32719	5.41789	1.27533e-20	2.08731	up	[T]	Signal transduction mechanisms	Biological Process: RNA splicing, via endonucleolytic cleavage and ligation (GO:0000394);; Biological Process: respiratory burst involved in defense response (GO:0002679);; Molecular Function: protein serine/threonine kinase activity (GO:0004674);; Molecular Function: protein binding (GO:0005515);; Molecular Function: ATP binding (GO:0005524);; Cellular Component: nucleolus (GO:0005730);; Cellula…	--	--	[T]	Signal transduction mechanisms	Protein tyrosine kinase;; Protein kinase domain	Serine/threonine-protein kinase RIPK OS=Arabidopsis thaliana OX=3702 GN=RIPK PE=1 SV=1	T	Signal transduction mechanisms	PREDICTED: probable receptor-like protein kinase At5g56460 [Oryza sativa Japonica Group]
LOC_Os08g42960	162	156	117	561	649	489	1.4618	1.52259	1.12649	4.33013	4.26323	3.87208	3.93346e-19	1.40455	up	[T]	Signal transduction mechanisms	Molecular Function: protein binding (GO:0005515);; Cellular Component: nucleus (GO:0005634);; Cellular Component: endoplasmic reticulum (GO:0005783);; Cellular Component: plasma membrane (GO:0005886);; Biological Process: response to salt stress (GO:0009651);; Biological Process: protein ubiquitination (GO:0016567);; Molecular Function: ligase activity (GO:0016874);; Biological Process: cellular …	--	--	[R]	General function prediction only	Ankyrin repeats (3 copies);; Ankyrin repeats (many copies);; Ankyrin repeats (many copies);; Ankyrin repeat;; Ankyrin repeat;; Domain of unknown function	Ankyrin repeat-containing protein At5g02620 OS=Arabidopsis thaliana OX=3702 GN=At5g02620 PE=1 SV=1	S	Function unknown	PREDICTED: ankyrin repeat-containing protein At5g02620 [Oryza sativa Japonica Group]
LOC_Os02g06670	18	2	2	203	160	169	0.475278	0.059686	0.05733	4.80449	3.23234	4.09684	0.00011295	1.71576	up	--	--	Molecular Function: protein kinase activity (GO:0004672);; Molecular Function: copper ion binding (GO:0005507);; Cellular Component: extracellular region (GO:0005576);; Cellular Component: plasma membrane (GO:0005886);; Biological Process: protein phosphorylation (GO:0006468);; Molecular Function: electron carrier activity (GO:0009055);; Biological Process: anatomical structure morphogenesis (GO:…	--	--	--	--	Plastocyanin-like domain	Early nodulin-like protein 1 OS=Arabidopsis thaliana OX=3702 GN=At2g25060 PE=1 SV=2	S	Function unknown	hypothetical protein OsJ_05484 [Oryza sativa Japonica Group]
LOC_Os07g05470	379	296	350	139	160	116	3.16098	2.70337	3.13171	1.00826	0.992449	0.857838	9.32132e-27	-1.74014	down	--	--	Cellular Component: plasma membrane (GO:0005886);; Biological Process: cell adhesion (GO:0007155);; Cellular Component: plasmodesma (GO:0009506);; Cellular Component: plastid (GO:0009536);; Biological Process: meristem initiation (GO:0010014);; Biological Process: trichome morphogenesis (GO:0010090);; Biological Process: cell growth (GO:0016049);; Biological Process: actin nucleation (GO:0045010)…	--	--	[T]	Signal transduction mechanisms	--	187-kDa microtubule-associated protein AIR9 OS=Arabidopsis thaliana OX=3702 GN=AIR9 PE=1 SV=1	S	Function unknown	putative leucine rich repeat protein [Oryza sativa Japonica Group]
LOC_Os11g07911	4	3	2	705	807	777	0.138518	0.113156	0.074191	21.1568	20.6091	23.9311	1.95379e-97	6.01484	up	--	--	Cellular Component: plastid (GO:0009536);;	--	--	--	--	--	--	--	--	Os11g0181200 [Oryza sativa Japonica Group]
LOC_Os04g07890	259	126	165	72	76	56	3.23255	1.70954	2.19995	0.77033	0.695905	0.62212	2.90251e-12	-1.74349	down	--	--	Biological Process: developmental process involved in reproduction (GO:0003006);; Cellular Component: mitochondrion (GO:0005739);; Biological Process: organelle organization (GO:0006996);; Biological Process: multicellular organism development (GO:0007275);; Cellular Component: membrane (GO:0016020);; Cellular Component: nuclear lumen (GO:0031981);; Biological Process: primary metabolic process (…	--	--	--	--	--	--	--	--	OSJNBb0028M18.1 [Oryza sativa Japonica Group]
LOC_Os12g25090	49	36	30	418	388	335	2.15388	1.7294	1.38625	15.9865	12.651	13.1577	5.72548e-34	2.60917	up	--	--	Molecular Function: serine-type endopeptidase inhibitor activity (GO:0004867);; Cellular Component: extracellular region (GO:0005576);; Biological Process: proteolysis (GO:0006508);; Molecular Function: peptidase activity (GO:0008233);; Biological Process: response to wounding (GO:0009611);; Biological Process: negative regulation of peptidase activity (GO:0010466);;	--	--	--	--	Potato inhibitor I family	Subtilisin-chymotrypsin inhibitor-2A OS=Hordeum vulgare OX=4513 PE=1 SV=2	S	Function unknown	hypothetical protein OsI_38185 [Oryza sativa Indica Group]
LOC_Os01g10320	445	345	403	1532	1695	1106	4.99527	4.21576	4.84669	14.9531	14.0755	11.063	9.63172e-27	1.32015	up	--	--	Molecular Function: transcription factor activity, sequence-specific DNA binding (GO:0003700);; Molecular Function: protein binding (GO:0005515);; Cellular Component: nucleus (GO:0005634);; Biological Process: regulation of transcription, DNA-templated (GO:0006355);; Biological Process: cellular response to nitrogen starvation (GO:0006995);; Biological Process: sister chromatid cohesion (GO:00070…	K09338|0|osa:4327348|K09338 homeobox-leucine zipper protein | (RefSeq) B1015E06.7, OSHB5, OsHox29, hox29; homeobox-leucine zipper protein HOX29	--	--	--	MEKHLA domain;; START domain	Homeobox-leucine zipper protein HOX29 OS=Oryza sativa subsp. japonica OX=39947 GN=HOX29 PE=2 SV=2	K	Transcription	PREDICTED: homeobox-leucine zipper protein HOX29 [Oryza sativa Japonica Group]
LOC_Os01g51320	176	206	204	120	135	127	2.61283	3.31953	3.2334	1.54065	1.47205	1.67612	9.2202e-08	-1.06021	down	[E]	Amino acid transport and metabolism	Biological Process: nitrogen compound metabolic process (GO:0006807);; Biological Process: cytoskeleton organization (GO:0007010);; Biological Process: microtubule nucleation (GO:0007020);; Biological Process: signal transduction (GO:0007165);; Molecular Function: primary amine oxidase activity (GO:0008131);; Biological Process: response to hormone (GO:0009725);; Biological Process: cytokinin-act…	K12259|0|osa:4327828|K12259 spermine oxidase [EC:1.5.3.16 1.5.3.-] | (RefSeq) probable polyamine oxidase 5	Arginine and proline metabolism (ko00330);; beta-Alanine metabolism (ko00410)	[H]	Coenzyme transport and metabolism	Flavin containing amine oxidoreductase;; NAD(P)-binding Rossmann-like domain;; FAD-NAD(P)-binding	Probable polyamine oxidase 5 OS=Arabidopsis thaliana OX=3702 GN=PAO5 PE=2 SV=1	S	Function unknown	PREDICTED: probable polyamine oxidase 5 [Oryza sativa Japonica Group]
LOC_Os04g52110	0	0	0	162	109	106	0	0	0	3.16699	1.81496	2.12205	1.04931e-26	4.13933	up	--	--	Cellular Component: mitochondrion (GO:0005739);; Biological Process: developmental process (GO:0032502);; Cellular Component: intracellular organelle (GO:0043229);; Biological Process: single-organism process (GO:0044699);;	--	--	--	--	--	--	S	Function unknown	PREDICTED: ABA-inducible protein PHV A1 [Oryza sativa Japonica Group]
LOC_Os11g41150	1193	1210	1065	615	646	466	37.0212	40.907	35.4133	16.5538	14.8004	12.8504	2.47042e-42	-1.48883	down	--	--	Biological Process: polysaccharide biosynthetic process (GO:0000271);; Cellular Component: mitochondrion (GO:0005739);; Cellular Component: microtubule (GO:0005874);; Cellular Component: spindle microtubule (GO:0005876);; Cellular Component: plasma membrane (GO:0005886);; Cellular Component: phragmoplast (GO:0009524);; Cellular Component: preprophase band (GO:0009574);; Biological Process: multid…	K18635|1.31559e-22|osa:4350963|K18635 protein SPIRAL1 and related proteins | (RefSeq) OsJ_34517; protein SPIRAL1-like 2	--	--	--	--	Protein SPIRAL1-like 2 OS=Oryza sativa subsp. japonica OX=39947 GN=Os11g0629400 PE=3 SV=1	S	Function unknown	hypothetical protein OsI_36745 [Oryza sativa Indica Group]
LOC_Os02g47180	65	84	54	48	35	25	0.593509	0.834623	0.534248	0.375304	0.233591	0.203335	0.000417637	-1.17995	down	[R]	General function prediction only	Biological Process: microtubule cytoskeleton organization (GO:0000226);; Molecular Function: catalytic activity (GO:0003824);; Molecular Function: signal transducer activity (GO:0004871);; Molecular Function: protein binding (GO:0005515);; Cellular Component: cytoplasm (GO:0005737);; Cellular Component: heterotrimeric G-protein complex (GO:0005834);; Biological Process: regulation of transcriptio…	K03363|0|osa:4330430|K03363 cell division cycle 20, cofactor of APC complex | (RefSeq) OJ1111_E07.6; cell division cycle 20.2, cofactor of APC complex	Ubiquitin mediated proteolysis (ko04120)	[DO]	Cell cycle control, cell division, chromosome partitioning;; Posttranslational modification, protein turnover, chaperones	WD domain, G-beta repeat;; Anaphase-promoting complex subunit 4 WD40 domain;; Eukaryotic translation initiation factor eIF2A	Cell division cycle 20.1, cofactor of APC complex OS=Arabidopsis thaliana OX=3702 GN=CDC20-1 PE=1 SV=1	D	Cell cycle control, cell division, chromosome partitioning	PREDICTED: cell division cycle 20.2, cofactor of APC complex [Oryza sativa Japonica Group]
LOC_Os09g26260	18	27	5	216	328	268	0.251993	0.407948	0.073483	2.61396	3.38766	3.33773	5.55077e-25	2.99543	up	[MDT]	Cell wall/membrane/envelope biogenesis;; Cell cycle control, cell division, chromosome partitioning;; Signal transduction mechanisms	Molecular Function: binding (GO:0005488);; Molecular Function: ATP binding (GO:0005524);; Biological Process: catabolic process (GO:0009056);; Cellular Component: chloroplast (GO:0009507);; Biological Process: gene expression (GO:0010467);; Cellular Component: membrane (GO:0016020);; Biological Process: cellular component organization (GO:0016043);; Biological Process: RNA metabolic process (GO:0…	--	--	[O]	Posttranslational modification, protein turnover, chaperones	Domain associated at C-terminal with AAA;; ATPase family associated with various cellular activities (AAA)	AAA-ATPase At5g57480 OS=Arabidopsis thaliana OX=3702 GN=At5g57480 PE=3 SV=1	O	Posttranslational modification, protein turnover, chaperones	PREDICTED: AAA-ATPase At5g57480 [Oryza sativa Japonica Group]
LOC_Os03g10320	92	110	113	385	500	405	1.9912	2.73933	2.74529	7.60547	8.50008	8.38302	4.85717e-17	1.45509	up	--	--	--	--	--	--	--	Domain of unknown function (DUF4228)	--	S	Function unknown	hypothetical protein OsJ_09802 [Oryza sativa Japonica Group]
LOC_Os05g04700	1408	1275	1872	9247	10493	9105	122.429	120.752	174.446	698.176	674.038	704.849	2.86521e-32	2.05991	up	--	--	Cellular Component: extracellular region (GO:0005576);; Cellular Component: plasma membrane (GO:0005886);; Biological Process: glycolytic process (GO:0006096);; Biological Process: chromatin assembly or disassembly (GO:0006333);; Biological Process: water transport (GO:0006833);; Biological Process: Golgi organization (GO:0007030);; Biological Process: response to cold (GO:0009409);; Biological P…	--	--	--	--	Proteolipid membrane potential modulator	Hydrophobic protein LTI6B OS=Oryza sativa subsp. japonica OX=39947 GN=LTI6B PE=2 SV=1	S	Function unknown	hypothetical protein OsI_18385 [Oryza sativa Indica Group]
LOC_Os04g30160	35	51	44	255	276	156	0.320494	0.501136	0.424728	2.02211	1.86522	1.26855	2.94421e-11	1.69258	up	[M]	Cell wall/membrane/envelope biogenesis	Molecular Function: protein serine/threonine kinase activity (GO:0004674);; Molecular Function: calcium ion binding (GO:0005509);; Molecular Function: ATP binding (GO:0005524);; Cellular Component: plasma membrane (GO:0005886);; Biological Process: protein phosphorylation (GO:0006468);; Biological Process: biosynthetic process (GO:0009058);; Biological Process: oligosaccharide metabolic process (…	--	--	--	--	Protein kinase domain;; Protein tyrosine kinase;; Wall-associated receptor kinase galacturonan-binding	Wall-associated receptor kinase 2 OS=Arabidopsis thaliana OX=3702 GN=WAK2 PE=1 SV=1	T	Signal transduction mechanisms	PREDICTED: wall-associated receptor kinase 2 [Oryza sativa Japonica Group]
LOC_Os09g36600	21	44	52	832	953	777	0.176411	0.415837	0.46422	6.30586	6.17983	5.88548	5.30678e-84	3.71013	up	--	--	Molecular Function: binding (GO:0005488);; Cellular Component: mitochondrion (GO:0005739);; Cellular Component: membrane (GO:0016020);; Biological Process: cellular component organization (GO:0016043);; Biological Process: macromolecule metabolic process (GO:0043170);; Biological Process: cellular metabolic process (GO:0044237);; Biological Process: primary metabolic process (GO:0044238);; Cellul…	--	--	--	--	Nodulin-like	Protein NUCLEAR FUSION DEFECTIVE 4 OS=Arabidopsis thaliana OX=3702 GN=NFD4 PE=3 SV=1	S	Function unknown	PREDICTED: protein NUCLEAR FUSION DEFECTIVE 4 [Oryza sativa Japonica Group]
LOC_Os06g05320	8	6	8	75	113	111	0.107389	0.084336	0.11723	0.938121	1.20262	1.43079	7.89901e-13	2.50633	up	--	--	Biological Process: multicellular organism development (GO:0007275);; Molecular Function: N-acyltransferase activity (GO:0016410);; Molecular Function: transferase activity, transferring acyl groups other than amino-acyl groups (GO:0016747);; Biological Process: primary metabolic process (GO:0044238);; Biological Process: cellular biosynthetic process (GO:0044249);; Biological Process: single-org…	--	--	--	--	Transferase family	Anthocyanin 5-aromatic acyltransferase OS=Gentiana triflora OX=55190 PE=1 SV=1	S	Function unknown	PREDICTED: anthocyanin 5-aromatic acyltransferase [Oryza sativa Japonica Group]
LOC_Os02g30910	29	33	12	574	658	560	0.447003	0.554215	0.199264	7.71665	7.52544	7.71906	1.26288e-70	3.78716	up	--	--	Molecular Function: protein binding (GO:0005515);; Cellular Component: integral component of plasma membrane (GO:0005887);; Biological Process: calcium ion transport (GO:0006816);; Biological Process: copper ion transport (GO:0006825);; Biological Process: Golgi organization (GO:0007030);; Molecular Function: sucrose transmembrane transporter activity (GO:0008515);; Biological Process: carbohydra…	K15382|0|osa:4329464|K15382 solute carrier family 50 (sugar transporter) | (RefSeq) OJ1789_D08.23, OsJ_06889, OsSWEET15, SWEET15; bidirectional sugar transporter SWEET15	--	[R]	General function prediction only	Sugar efflux transporter for intercellular exchange;; PQ loop repeat	Bidirectional sugar transporter SWEET15 OS=Oryza sativa subsp. japonica OX=39947 GN=SWEET15 PE=2 SV=1	U	Intracellular trafficking, secretion, and vesicular transport	PREDICTED: bidirectional sugar transporter SWEET15 [Oryza sativa Japonica Group]
LOC_Os06g44260	712	559	466	2036	2575	2149	15.9713	13.6685	11.1906	39.6768	42.6805	42.9268	1.15061e-35	1.4298	up	[M]	Cell wall/membrane/envelope biogenesis	Cellular Component: extracellular region (GO:0005576);; Cellular Component: cell wall (GO:0005618);; Cellular Component: cytoplasm (GO:0005737);; Biological Process: L-fucose biosynthetic process (GO:0006005);; Biological Process: oligopeptide transport (GO:0006857);; Molecular Function: isomerase activity (GO:0016853);; Cellular Component: extracellular matrix (GO:0031012);; Biological Process: …	K02377|0|osa:4341698|K02377 GDP-L-fucose synthase [EC:1.1.1.271] | (RefSeq) putative GDP-L-fucose synthase 2	Fructose and mannose metabolism (ko00051);; Amino sugar and nucleotide sugar metabolism (ko00520)	[GO]	Carbohydrate transport and metabolism;; Posttranslational modification, protein turnover, chaperones	NAD dependent epimerase/dehydratase family;; GDP-mannose 4,6 dehydratase;; RmlD substrate binding domain	Putative GDP-L-fucose synthase 2 OS=Oryza sativa subsp. japonica OX=39947 GN=Os06g0652300 PE=3 SV=1	M	Cell wall/membrane/envelope biogenesis	PREDICTED: putative GDP-L-fucose synthase 2 [Oryza sativa Japonica Group]
LOC_Os07g25700	29	52	49	222	258	229	0.437108	0.860116	0.792657	2.92179	2.88755	3.09203	6.69061e-13	1.75866	up	--	--	Biological Process: protein targeting to vacuole (GO:0006623);; Biological Process: vesicle-mediated transport (GO:0016192);;	--	--	--	--	--	--	L	Replication, recombination and repair	PREDICTED: TLD domain-containing protein 2 [Oryza sativa Japonica Group]
LOC_Os07g42220	278	334	163	805	910	680	11.2385	14.7307	7.0684	28.3	27.2105	24.5013	2.65426e-08	1.05894	up	--	--	Biological Process: developmental process (GO:0032502);; Biological Process: single-organism process (GO:0044699);;	--	--	--	--	Protein of unknown function (DUF1677)	--	S	Function unknown	PREDICTED: uncharacterized protein LOC4343888 [Oryza sativa Japonica Group]
LOC_Os12g13380	60	8	51	160	157	97	1.23881	0.179594	1.10947	2.87133	2.38484	1.78348	0.00840585	1.01374	up	[F]	Nucleotide transport and metabolism	Molecular Function: adenylate kinase activity (GO:0004017);; Molecular Function: copper ion binding (GO:0005507);; Molecular Function: ATP binding (GO:0005524);; Cellular Component: nucleus (GO:0005634);; Cellular Component: mitochondrion (GO:0005739);; Cellular Component: vacuolar membrane (GO:0005774);; Cellular Component: Golgi apparatus (GO:0005794);; Cellular Component: plasma membrane (GO:0…	K00939|2.72687e-176|osa:4351850|K00939 adenylate kinase [EC:2.7.4.3] | (RefSeq) ADK-A; adenylate kinase 3	Purine metabolism (ko00230)	[F]	Nucleotide transport and metabolism	Adenylate kinase;; AAA domain;; Adenylate kinase, active site lid	Adenylate kinase 3 OS=Oryza sativa subsp. japonica OX=39947 GN=ADK-A PE=2 SV=1	F	Nucleotide transport and metabolism	PREDICTED: adenylate kinase 3 [Oryza sativa Japonica Group]
LOC_Os08g37840	131	115	78	44	50	63	2.4039	2.30495	1.53321	0.704236	0.669515	1.02563	2.14662e-06	-1.34873	down	--	--	Biological Process: response to hypoxia (GO:0001666);; Cellular Component: extracellular region (GO:0005576);; Cellular Component: Golgi apparatus (GO:0005794);; Cellular Component: cytosol (GO:0005829);; Cellular Component: plant-type cell wall (GO:0009505);; Cellular Component: plasmodesma (GO:0009506);; Biological Process: response to mechanical stimulus (GO:0009612);; Biological Process: resp…	--	--	--	--	Phosphate-induced protein 1 conserved region	Protein EXORDIUM-like 2 OS=Arabidopsis thaliana OX=3702 GN=EXL2 PE=2 SV=1	S	Function unknown	PREDICTED: protein EXORDIUM-like 2 [Oryza sativa Japonica Group]
LOC_Os06g15370	457	433	398	1263	1419	1119	5.5424	5.71859	5.17218	13.3061	12.7155	12.0872	2.158e-24	1.03875	up	[E]	Amino acid transport and metabolism	Molecular Function: transporter activity (GO:0005215);; Molecular Function: protein binding (GO:0005515);; Cellular Component: Golgi apparatus (GO:0005794);; Cellular Component: plasma membrane (GO:0005886);; Biological Process: polysaccharide metabolic process (GO:0005976);; Biological Process: nitrogen compound metabolic process (GO:0006807);; Biological Process: oligopeptide transport (GO:0006…	--	--	[E]	Amino acid transport and metabolism	POT family	Protein NRT1/ PTR FAMILY 3.1 OS=Arabidopsis thaliana OX=3702 GN=NPF3.1 PE=2 SV=1	E	Amino acid transport and metabolism	putative nitrite transporter [Oryza sativa Japonica Group]
LOC_Os05g29990	1214	1130	1125	3943	4882	4159	13.2559	13.4457	13.1599	37.3796	39.3745	40.4199	5.35846e-83	1.38805	up	[M]	Cell wall/membrane/envelope biogenesis	Cellular Component: Golgi membrane (GO:0000139);; Molecular Function: binding (GO:0005488);; Cellular Component: endosome (GO:0005768);; Cellular Component: vacuole (GO:0005773);; Cellular Component: vacuolar membrane (GO:0005774);; Cellular Component: trans-Golgi network (GO:0005802);; Cellular Component: cytosol (GO:0005829);; Cellular Component: plasma membrane (GO:0005886);; Biological Proces…	K08678|0|osa:4338546|K08678 UDP-glucuronate decarboxylase [EC:4.1.1.35] | (RefSeq) UXS-5; UDP-glucuronic acid decarboxylase 2	Starch and sucrose metabolism (ko00500);; Amino sugar and nucleotide sugar metabolism (ko00520)	[GM]	Carbohydrate transport and metabolism;; Cell wall/membrane/envelope biogenesis	GDP-mannose 4,6 dehydratase;; NAD dependent epimerase/dehydratase family;; 3-beta hydroxysteroid dehydrogenase/isomerase family;; Male sterility protein;; RmlD substrate binding domain;; Polysaccharide biosynthesis protein	UDP-glucuronic acid decarboxylase 2 OS=Arabidopsis thaliana OX=3702 GN=UXS2 PE=1 SV=1	M	Cell wall/membrane/envelope biogenesis	PREDICTED: UDP-glucuronic acid decarboxylase 2 [Oryza sativa Japonica Group]
LOC_Os11g39450	97	86	106	19	31	36	1.30548	1.25723	1.52227	0.217259	0.308034	0.430718	5.6781e-11	-1.93335	down	[T]	Signal transduction mechanisms	Molecular Function: protein serine/threonine kinase activity (GO:0004674);; Molecular Function: structural molecule activity (GO:0005198);; Molecular Function: ATP binding (GO:0005524);; Cellular Component: plasma membrane (GO:0005886);; Biological Process: protein phosphorylation (GO:0006468);; Biological Process: ion transport (GO:0006811);; Biological Process: cellular response to starvation (…	--	--	[T]	Signal transduction mechanisms	Protein kinase domain;; Protein tyrosine kinase;; MSP (Major sperm protein) domain	Putative receptor-like protein kinase At4g00960 OS=Arabidopsis thaliana OX=3702 GN=At4g00960 PE=3 SV=2	T	Signal transduction mechanisms	PREDICTED: putative receptor-like protein kinase At4g00960 isoform X2 [Oryza sativa Japonica Group]
LOC_Os02g49860	23	17	7	69	121	91	0.489909	0.402213	0.156299	1.31427	1.96137	1.77969	4.17797e-06	1.63244	up	--	--	Cellular Component: membrane (GO:0016020);; Cellular Component: cytoplasmic vesicle (GO:0016023);;	--	--	--	--	AWPM-19-like family	Membrane protein PM19L OS=Oryza sativa subsp. japonica OX=39947 GN=PM19L PE=2 SV=1	--	--	unnamed protein product [Oryza sativa Japonica Group]
LOC_Os02g48190	38	56	40	508	597	533	0.38358	0.611418	0.435069	4.47877	4.47747	4.8182	1.7224e-53	2.92867	up	--	--	Cellular Component: membrane (GO:0016020);; Cellular Component: intracellular membrane-bounded organelle (GO:0043231);;	--	--	[S]	Function unknown	Glycosyltransferase family 92;; Glycosyl transferase family 2	Galactan beta-1,4-galactosyltransferase GALS1 OS=Arabidopsis thaliana OX=3702 GN=GALS1 PE=2 SV=2	S	Function unknown	PREDICTED: uncharacterized protein LOC4330501 [Oryza sativa Japonica Group]
LOC_Os09g18520	128	77	66	19	27	27	4.36803	2.83065	2.41367	0.545818	0.669603	0.795863	2.37521e-10	-1.99514	down	[Q]	Secondary metabolites biosynthesis, transport and catabolism	Biological Process: iron ion transport (GO:0006826);; Biological Process: ethylene biosynthetic process (GO:0009693);; Biological Process: response to abscisic acid (GO:0009737);; Biological Process: embryo development ending in seed dormancy (GO:0009793);; Biological Process: cell wall modification involved in abscission (GO:0009830);; Biological Process: seed germination (GO:0009845);; Biologic…	--	--	[QR]	Secondary metabolites biosynthesis, transport and catabolism;; General function prediction only	2OG-Fe(II) oxygenase superfamily;; non-haem dioxygenase in morphine synthesis N-terminal	Protein SRG1 OS=Arabidopsis thaliana OX=3702 GN=SRG1 PE=2 SV=1	S	Function unknown	Os09g0354300 [Oryza sativa Japonica Group]
LOC_Os08g13870	14	19	37	97	76	93	0.132988	0.204946	0.397201	0.853893	0.571575	0.839543	0.00155699	1.14556	up	--		Molecular Function: protein kinase activity (GO:0004672);; Molecular Function: protein serine/threonine kinase activity (GO:0004674);; Molecular Function: protein tyrosine kinase activity (GO:0004713);; Molecular Function: binding (GO:0005488);; Molecular Function: ATP binding (GO:0005524);; Biological Process: cellular protein modification process (GO:0006464);; Biological Process: protein phosp…	--	--	--	--	Protein kinase domain;; Protein tyrosine kinase;; D-mannose binding lectin;; S-locus glycoprotein domain	G-type lectin S-receptor-like serine/threonine-protein kinase LECRK3 OS=Oryza sativa subsp. japonica OX=39947 GN=LECRK3 PE=3 SV=2	T	Signal transduction mechanisms	PREDICTED: G-type lectin S-receptor-like serine/threonine-protein kinase RLK1 [Oryza sativa Japonica Group]
LOC_Os02g41954	46	37	48	1068	1198	1023	0.697008	0.624638	0.778017	14.3476	13.6401	14.0785	3.18572e-137	3.97979	up	[Q]	Secondary metabolites biosynthesis, transport and catabolism	Biological Process: response to salt stress (GO:0009651);; Biological Process: gibberellin metabolic process (GO:0009685);; Biological Process: secondary metabolic process (GO:0019748);; Biological Process: cellular biosynthetic process (GO:0044249);; Biological Process: single-organism biosynthetic process (GO:0044711);; Biological Process: single-organism cellular process (GO:0044763);; Molecul…	K04125|0|obr:102716851|K04125 gibberellin 2-oxidase [EC:1.14.11.13] | (RefSeq) gibberellin 2-beta-dioxygenase 8-like	Diterpenoid biosynthesis (ko00904)	[QR]	Secondary metabolites biosynthesis, transport and catabolism;; General function prediction only	2OG-Fe(II) oxygenase superfamily;; non-haem dioxygenase in morphine synthesis N-terminal	Gibberellin 2-beta-dioxygenase 8 OS=Arabidopsis thaliana OX=3702 GN=GA2OX8 PE=1 SV=2	S	Function unknown	PREDICTED: gibberellin 2-beta-dioxygenase 8 isoform X2 [Oryza sativa Japonica Group]
Oryza_sativa_newGene_1953	0	0	0	74	85	58	0	0	0	2.07838	2.05275	1.67436	2.25791e-17	3.43978	up	--	--	Biological Process: regulation of transcription, DNA-templated (GO:0006355);; Molecular Function: zinc ion binding (GO:0008270);;	--	--	--	--	--	--	S	Function unknown	Os01g0607050 [Oryza sativa Japonica Group]
Oryza_sativa_newGene_3731	0	0	0	804	924	675	0	0	0	4.94719	4.83783	4.26083	1.97122e-95	6.67801	up	--	--	Molecular Function: lipid transporter activity (GO:0005319);; Biological Process: lipid transport (GO:0006869);; Cellular Component: plastid (GO:0009536);; Cellular Component: integral component of membrane (GO:0016021);; Biological Process: transmembrane transport (GO:0055085);;	--	--	--	--	--	--	--	--	Os02g0211100, partial [Oryza sativa Japonica Group]
LOC_Os05g02890	577	420	436	249	347	305	5.86583	4.65261	4.74386	2.19544	2.60322	2.75458	7.03746e-14	-1.13249	down	[T]	Signal transduction mechanisms	Molecular Function: nucleotide binding (GO:0000166);; Molecular Function: ATP binding (GO:0005524);; Cellular Component: vacuolar lumen (GO:0005775);; Cellular Component: plasma membrane (GO:0005886);; Biological Process: obsolete ATP catabolic process (GO:0006200);; Biological Process: amino acid transport (GO:0006865);; Biological Process: response to stress (GO:0006950);; Biological Process: v…	--	--	[Q]	Secondary metabolites biosynthesis, transport and catabolism	ABC-2 type transporter;; ABC transporter	ABC transporter G family member 16 OS=Arabidopsis thaliana OX=3702 GN=ABCG16 PE=2 SV=2	V	Defense mechanisms	Os05g0120200 [Oryza sativa Japonica Group]
LOC_Os08g38710	138	155	137	102	55	103	1.22475	1.50084	1.29966	0.787091	0.360709	0.808331	0.000135607	-1.06686	down	[G]	Carbohydrate transport and metabolism	Molecular Function: hydrolase activity, hydrolyzing O-glycosyl compounds (GO:0004553);; Cellular Component: plasma membrane (GO:0005886);; Biological Process: sucrose biosynthetic process (GO:0005986);; Biological Process: response to oxidative stress (GO:0006979);; Biological Process: metabolic process (GO:0008152);; Biological Process: response to water deprivation (GO:0009414);; Cellular Compo…	K06617|0|osa:4345925|K06617 raffinose synthase [EC:2.4.1.82] | (RefSeq) probable galactinol--sucrose galactosyltransferase 1	Galactose metabolism (ko00052)	--	--	Raffinose synthase or seed imbibition protein Sip1	Probable galactinol--sucrose galactosyltransferase 1 OS=Arabidopsis thaliana OX=3702 GN=RFS1 PE=2 SV=1	S	Function unknown	PREDICTED: probable galactinol--sucrose galactosyltransferase 1 [Oryza sativa Japonica Group]
LOC_Os05g38150	2540	2397	2432	9607	11258	8576	20.6381	21.2307	21.1751	67.7807	67.58	62.0501	1.20768e-140	1.48144	up	[E]	Amino acid transport and metabolism	Molecular Function: glutamate 5-kinase activity (GO:0004349);; Molecular Function: glutamate-5-semialdehyde dehydrogenase activity (GO:0004350);; Molecular Function: ATP binding (GO:0005524);; Cellular Component: mitochondrion (GO:0005739);; Cellular Component: cytosol (GO:0005829);; Biological Process: response to oxidative stress (GO:0006979);; Biological Process: response to desiccation (GO:00…	K12657|0|osa:4338979|K12657 delta-1-pyrroline-5-carboxylate synthetase [EC:2.7.2.11 1.2.1.41] | (RefSeq) OJ1651_D06.9, OSP5CS, P5CS; delta-1-pyrroline-5-carboxylate synthase	Arginine and proline metabolism (ko00330);; Biosynthesis of amino acids (ko01230)	[E]	Amino acid transport and metabolism	Amino acid kinase family;; Aldehyde dehydrogenase family	Delta-1-pyrroline-5-carboxylate synthase 1 OS=Oryza sativa subsp. japonica OX=39947 GN=P5CS1 PE=2 SV=2	E	Amino acid transport and metabolism	PREDICTED: delta-1-pyrroline-5-carboxylate synthase [Oryza sativa Japonica Group]
LOC_Os01g10110	24	30	9	74	142	119	0.222289	0.299036	0.089227	0.59708	0.982084	0.993631	1.54417e-05	1.51564	up	[C]	Energy production and conversion	Cellular Component: extracellular space (GO:0005615);; Cellular Component: vacuole (GO:0005773);; Molecular Function: primary amine oxidase activity (GO:0008131);; Molecular Function: UDP-N-acetylmuramate dehydrogenase activity (GO:0008762);; Biological Process: cytokinin metabolic process (GO:0009690);; Biological Process: jasmonic acid metabolic process (GO:0009694);; Biological Process: cytoki…	K00279|0|osa:4327333|K00279 cytokinin dehydrogenase [EC:1.5.99.12] | (RefSeq) B1046G12.8, CKX2, Gn1a, OsCKX2, OsJ_00744; cytokinin dehydrogenase 2	--	[C]	Energy production and conversion	Cytokinin dehydrogenase 1, FAD and cytokinin binding;; FAD binding domain	Cytokinin dehydrogenase 2 OS=Oryza sativa subsp. japonica OX=39947 GN=CKX2 PE=2 SV=1	C	Energy production and conversion	PREDICTED: cytokinin dehydrogenase 2 [Oryza sativa Japonica Group]
LOC_Os05g44060	32	35	40	549	548	564	0.914199	1.0741	1.22889	13.6494	11.5948	14.3906	1.29698e-60	3.24466	up	--	--	Cellular Component: mitochondrion (GO:0005739);; Cellular Component: plastid (GO:0009536);; Cellular Component: intracellular organelle (GO:0043229);;	--	--	--	--	--	--	S	Function unknown	PREDICTED: uncharacterized protein LOC4339323 [Oryza sativa Japonica Group]
LOC_Os06g51440	6	6	8	240	238	283	0.144132	0.157401	0.196439	5.21082	4.39985	6.29943	1.02598e-38	3.91785	up	--	--	Molecular Function: binding (GO:0005488);; Cellular Component: plant-type cell wall (GO:0009505);; Biological Process: phloem or xylem histogenesis (GO:0010087);; Biological Process: leaf vascular tissue pattern formation (GO:0010305);; Biological Process: cotyledon vascular tissue pattern formation (GO:0010588);; Cellular Component: cytoplasmic vesicle (GO:0016023);; Biological Process: single-o…	--	--	--	--	--	--	--	--	--
LOC_Os01g48620	333	364	305	1037	1425	1053	2.86361	3.40203	2.80331	7.73791	9.04929	8.05613	2.28576e-26	1.26884	up	--	--	Cellular Component: membrane (GO:0016020);; Cellular Component: cytoplasmic vesicle (GO:0016023);;	--	--	--	--	Protein of unknown function (DUF2921)	--	S	Function unknown	PREDICTED: uncharacterized protein LOC4325269 [Oryza sativa Japonica Group]
LOC_Os12g12514	128	157	108	25	23	20	3.21978	4.29945	2.91612	0.536729	0.417902	0.433357	8.98152e-22	-2.65159	down	[QR]	Secondary metabolites biosynthesis, transport and catabolism;; General function prediction only	Cellular Component: nucleus (GO:0005634);; Cellular Component: cytosol (GO:0005829);; Biological Process: response to oxidative stress (GO:0006979);; Molecular Function: zinc ion binding (GO:0008270);; Biological Process: toxin catabolic process (GO:0009407);; Biological Process: response to cyclopentenone (GO:0010583);; Biological Process: proline transport (GO:0015824);; Molecular Function: oxi…	--	--	[R]	General function prediction only	Zinc-binding dehydrogenase;; N-terminal domain of oxidoreductase;; Zinc-binding dehydrogenase	2-alkenal reductase (NADP(+)-dependent) OS=Nicotiana tabacum OX=4097 GN=DBR PE=1 SV=1	S	Function unknown	oxidoreductase, zinc-binding dehydrogenase family protein [Oryza sativa Japonica Group]
LOC_Os06g36940	32	17	13	96	103	68	0.556559	0.308634	0.23186	1.45384	1.32819	1.05962	0.00017802	1.30197	up	--	--	Molecular Function: catalytic activity (GO:0003824);; Cellular Component: membrane (GO:0016020);; Biological Process: developmental process (GO:0032502);; Biological Process: single-organism process (GO:0044699);; Cellular Component: cell periphery (GO:0071944);;	--	--	--	--	--	--	S	Function unknown	PREDICTED: protein starmaker [Oryza sativa Japonica Group]
Oryza_sativa_newGene_2	0	0	0	61	87	60	0	0	0	2.24756	2.71953	2.27312	1.17863e-16	3.37635	up	--	--	--	--	--	--	--	--	--	--	--	Os11g0113800 [Oryza sativa Japonica Group]
LOC_Os01g06310	34	40	47	171	206	218	1.09304	1.38815	1.62202	4.7849	4.89279	6.23775	1.25012e-10	1.62363	up	--	--	Molecular Function: DNA binding (GO:0003677);; Biological Process: response to stress (GO:0006950);; Biological Process: response to abiotic stimulus (GO:0009628);; Biological Process: anatomical structure morphogenesis (GO:0009653);; Biological Process: post-embryonic development (GO:0009791);; Biological Process: tissue development (GO:0009888);; Biological Process: regulation of gene expressio…	--	--	--	--	--	--	--	--	hypothetical protein OsI_00467 [Oryza sativa Indica Group]
[truncated: 1,142 more rows]

## Sheet: down
#ID	WT1_Count	WT2_Count	WT3_Count	osftlko1_Count	osftlko2_Count	osftlko3_Count	WT1_FPKM	WT2_FPKM	WT3_FPKM	osftlko1_FPKM	osftlko2_FPKM	osftlko3_FPKM	FDR	log2FC	regulated	COG_class	COG_class_annotation	GO_annotation	KEGG_annotation	KEGG_pathway_annotation	KOG_class	KOG_class_annotation	Pfam_annotation	Swiss-Prot_annotation	eggNOG_class	eggNOG_class_annotation	NR_annotation
[truncated: 525 more rows]

## Sheet: up
#ID	WT1_Count	WT2_Count	WT3_Count	osftlko1_Count	osftlko2_Count	osftlko3_Count	WT1_FPKM	WT2_FPKM	WT3_FPKM	osftlko1_FPKM	osftlko2_FPKM	osftlko3_FPKM	FDR	log2FC	regulated	COG_class	COG_class_annotation	GO_annotation	KEGG_annotation	KEGG_pathway_annotation	KOG_class	KOG_class_annotation	Pfam_annotation	Swiss-Prot_annotation	eggNOG_class	eggNOG_class_annotation	NR_annotation
[truncated: 1,170 more rows]

[truncated: 2 more sheets: down 2 fold, up 2 fold]
