# Supplementary material for: Phosphatidyl Ethanolamine Binding Protein FLOWERING LOCUS T-like 12 (OsFTL12) Regulates the Rice Heading Date under Different Day-Length Conditions
Source: Int J Mol Sci. 2024 Jan 24;25(3):1449. doi: 10.3390/ijms25031449 (PMC10855395; doi:10.3390/ijms25031449)
Supplement: Supplementary file 1 [file ijms-25-01449-s001.zip › OsFTL12 SP Table/Table S8 Primer.xlsx]

## Sheet: Sheet1
Table S8. Primers were used in this study.
Primer Name	F	R
OsFTL12 CDS	ATGGCAAATGACTCATTGACAAGG	TCAGGTTGGCCTCCTCCCACCTGT
OsFTL12-GFP	gttgttACTAGTATGGCAAATGACTCATTGACAAGG	gttgttTCTAGAGGTTGGCCTCCTCCCACCTGT
PromotorOsFTL12-GUS	gttgttAAGCTTGGGACAGACGACAATTTTTTTCTA	gttgttACTAGTTGGGAAAAACAGACTAGGTTTTGC
OsFTL12-OX	gttgttAAGCTTATGGCAAATGACTCATTGACA	gttgttGGATCCTCAGGTTGGCCTCCTCCCACC
OsFTL12-Cas-U6	gccGGGCATCCACCGCATCGTGA	aaacTCACGATGCGGTGGATGCC
Cas Target Test	CATGATTTATAGCACCGTTCAAC	GAGTGGCCATTATATTGGTCAACA
Hyg-280	ACGGTGTCGTCCATCACAGTTTGCC	TTCCGGAAGTGCTTGACATTGGGGA
Hd3a-RT (real time)	GATATTCCTGGTACTACTG	GAAGTCCTTGGTGTTGAAG
RFT-RT	ACATTTGGGCAAGAGGTGA	AGCCGAGGTTGTAGAGCTC
Hd1-RT	CCATCAGCAACAGCATATCT	GTGAAGGGACATCTGAAGC
Ehd1-RT	GTGAGAGATGACATGGTCAA	TATCTTCTTTGGAACTGCCT
OsFTL12-RT	GCCTATACCCTAGTTATGGT	ATACAACACCATCACGATGC
Actin	GATCACTGCCTTGGCTCCTA	GTACTCAGCCTTGGCAATCC
OsUbq13	CTGAGCATCAGCACGCCATTG	GAGACTGAAGTAGACAATAA
BS8	GGGACAGACGACAATTTTTT	AATAACGGTGATCCGCAAGG
BS7	CTGGACTGTCTTGTAGCTCT	AACAAAGATCTTTGATGTTA
BS6	TGCAGCATATGCCAACACTC	CATGCATGATGCAAAATTGT
BS5	ACTCCATAAAGTCCAACAGA	TAAAGGGAAGTTGCTCGATG
BS4	CCCCAATCAGATCTCATTGC	TCTCTCCTCCTTATCTCCTC
BS3	CGCACCCACCCACCTCTCTC	TTGCCGGAAGTATTAAAACC
BS2	CTATAGTGTTGACTTCTATG	GTAGCATCTTTAATGCATCA
BS1	AAAATTAATTGTATATAACT	TGGGAAAAACAGACTAGGTT
